# Supplementary material for: Splicing factor 3b subunit 1 (Sf3b1) haploinsufficient mice display features of low risk Myelodysplastic syndromes with ring sideroblasts
Source: J Hematol Oncol. 2014 Dec 7;7:89. doi: 10.1186/s13045-014-0089-x (PMC4266210; doi:10.1186/s13045-014-0089-x)
Supplement: Additional file 7: Table S1. — Differential gene level between Sf3b1 +/− and Sf3b1 +/+ mice. The expression level of all genes is presented as mean fold change between Sf3b1 +/− and Sf3b1 +/+ mice. In total 10330 genes were found in the comparison Sf3b1 +/− versus Sf3b1 +/+ mice. [file 13045_2014_89_MOESM7_ESM.xlsx]

## Sheet: Sheet1
Supplementary Table 1. Differential gene expression between Sf3b1+/- and Sf3b1+/+ mice
	Human Gene Symbol	Mouse Gene Symbol	Gene coordinates	FoldChange (Sf3b1+/-vs. Sf3b1+/+)	P.Value	Q.Value	t	Rank	AveExpr
1	THBS1	Thbs1	chr2:117937658-117952869	2.66649	0.00819428	0.43502	5.81275	1	7.02466
2	TREM1	Trem1	chr17:48371936-48386091	2.8024	0.0110383	0.43502	5.26034	2	7.74604
3	NA	Fcna	chr2:25480187-25483494	0.406745	0.0155178	0.43502	-4.6829	3	5.14922
4	MPST	Mpst	chr15:78237142-78244438	0.318479	0.0216495	0.43502	-4.16819	4	3.35852
5	PTGS2	Ptgs2	chr1:151947254-151955142	2.42915	0.0282874	0.43502	3.78662	5	4.84331
6	FCHO1	Fcho1	chr8:74232286-74249580	0.327981	0.0286537	0.43502	-3.76893	6	1.77481
7	NA	Hist1h4d	chr13:23673471-23673782	0.22684	0.0287756	0.43502	-3.7631	7	1.3828
8	FAM58A	Fam58b	chr11:78564008-78565231	2.85009	0.0301756	0.43502	3.69834	8	2.41485
9	AHNAK	Ahnak	chr19:9063774-9093685	1.83668	0.0305991	0.43502	3.67948	9	5.34839
10	H2AFY	H2afy	chr13:56174984-56236911	1.88322	0.0315279	0.43502	3.63926	10	7.08234
11	BLVRB	Blvrb	chr7:28232997-28251000	0.374801	0.0342578	0.43502	-3.52914	11	6.36251
12	HPGD	Hpgd	chr8:58773349-58799843	0.419037	0.0347895	0.43502	-3.50897	12	3.71995
13	LGMN	Lgmn	chr12:103632308-103677907	0.379911	0.0358485	0.43502	-3.46992	13	4.33796
14	KCTD12	Kctd12	chr14:103375798-103381854	1.71054	0.0360319	0.43502	3.4633	14	6.22203
15	NFKBIZ	Nfkbiz	chr16:55811491-55838754	2.2677	0.0370259	0.43502	3.42815	15	5.4106
16	CD5L	Cd5l	chr3:87161803-87174996	0.556145	0.0370767	0.43502	-3.42639	16	5.30123
17	NR4A1	Nr4a1	chr15:101097277-101105223	2.29013	0.0376394	0.43502	3.40704	17	4.90573
18	MRPS11	Mrps11	chr7:85928017-85937874	0.413943	0.0386835	0.43502	-3.37208	18	4.06131
19	APOE	Apoe	chr7:20281593-20284515	0.135809	0.0387401	0.43502	-3.37022	19	3.00666
20	STXBP4	Stxbp4	chr11:90337809-90499422	0.419054	0.0397921	0.43502	-3.33623	20	2.90445
21	PRG3	Prg3	chr2:84828372-84834043	0.556263	0.0412184	0.43502	-3.29188	21	6.12291
22	NA	C80913	chr7:38745012-38804571	2.21113	0.0425672	0.43502	3.25166	22	3.56838
23	HIST2H2BF	Hist2h2bb	chr3:96073623-96074115	0.323886	0.0426002	0.43502	-3.2507	23	2.87829
24	OSGEP	Osgep	chr14:51535049-51544568	3.36348	0.0436439	0.43502	3.22068	24	3.8284
25	IFI27	Ifi27l1	chr12:104672421-104678417	0.435374	0.0437702	0.43502	-3.21711	25	7.15132
26	RTP4	Rtp4	chr16:23610013-23614303	0.399283	0.0443954	0.43502	-3.19961	26	7.30425
27	VARS	Vars	chr17:35137852-35153274	2.79944	0.044396	0.43502	3.19959	27	2.19097
28	STK17B	Stk17b	chr1:53812356-53842059	1.5824	0.0452463	0.43502	3.17628	28	6.62879
29	TLR2	Tlr2	chr3:83640194-83645530	1.78909	0.0465157	0.43502	3.14246	29	5.53627
30	ISG15	Isg15	chr4:155573533-155574927	0.0536954	0.0478706	0.43502	-3.10761	30	2.82974
31	CTNND1	Ctnnd1	chr2:84440938-84490897	2.04335	0.0488123	0.43502	3.0841	31	3.40604
32	NA	BC094916	chr1:175451442-175466088	0.38678	0.0517591	0.43502	-3.01398	32	1.28191
33	NA	AI427809	chr4:53274228-53283104	0.359907	0.0527095	0.43502	-2.99241	33	3.33235
34	VCL	Vcl	chr14:21748655-21852895	1.66454	0.0529041	0.43502	2.98805	34	6.54462
35	XKRX	Xkrx	chrX:130683584-130696467	1.96925	0.0529439	0.43502	2.98717	35	3.227
36	ZDHHC3	Zdhhc3	chr9:122983271-123022213	1.65789	0.0549242	0.43502	2.94395	36	5.78518
37	SPAG9	Spag9	chr11:93905519-93987396	2.00468	0.0561804	0.43502	2.91752	37	4.39892
38	NA	Slfn1	chr11:82930347-82936161	0.675661	0.0561919	0.43502	-2.91728	38	8.33446
39	ATF3	Atf3	chr1:192994176-193007212	2.925	0.0564251	0.43502	2.91245	39	3.79182
40	PPP1R3B	Ppp1r3b	chr8:36438795-36451191	1.8945	0.0566961	0.43502	2.90687	40	3.85344
41	SNRNP35	Snrnp35	chr5:124933164-124941131	0.237622	0.0567438	0.43502	-2.90589	41	2.26555
42	HEBP1	Hebp1	chr6:135087537-135118233	0.268205	0.057418	0.43502	-2.89217	42	5.86853
43	NA	1810032O08Rik	chr11:116532974-116537110	0.170658	0.0577953	0.43502	-2.88458	43	1.24126
44	ATE1	Ate1	chr7:137535013-137663044	2.49852	0.057883	0.43502	2.88282	44	4.03728
45	NUDT21	Nudt21	chr8:96543303-96560939	0.240605	0.0590411	0.43502	-2.85993	45	4.73
46	NA	1110038B12Rik	chr17:35087183-35089413	0.475298	0.0596702	0.43502	-2.84773	46	2.60968
47	EGR1	Egr1	chr18:35020861-35024610	1.61857	0.0611037	0.43502	2.82049	47	7.03266
48	NA	Oasl2	chr5:115346943-115362254	0.263606	0.0617566	0.43502	-2.80834	48	6.03409
49	ADAL	Adal	chr2:120967877-120982414	2.30286	0.0619938	0.43502	2.80397	49	2.08041
50	VPS54	Vps54	chr11:21138892-21221136	1.78586	0.0620977	0.43502	2.80206	50	4.40725
51	CAPG	Capg	chr6:72494433-72512972	0.334882	0.0621388	0.43502	-2.80131	51	5.4201
52	ATP1B3	Atp1b3	chr9:96233095-96264718	1.9919	0.0625463	0.43502	2.79386	52	5.88161
53	KLF3	Klf3	chr5:65194762-65221368	0.47621	0.0626327	0.43502	-2.79229	53	3.81073
54	CD14	Cd14	chr18:36884721-36886308	1.87801	0.0629526	0.43502	2.7865	54	7.95005
55	SLC15A2	Slc15a2	chr16:36750250-36785048	2.7365	0.0640035	0.43502	2.76771	55	2.77019
56	TAC3	Tac2	chr10:127162448-127168824	0.12515	0.0649529	0.43502	-2.75106	56	2.27244
57	CCR7	Ccr7	chr11:99005513-99016391	3.22719	0.0651655	0.43502	2.74737	57	4.80833
58	NA	9230105E10Rik	chr7:111487269-111501863	0.374415	0.0652508	0.43502	-2.7459	58	5.81777
59	NA	D330012F22Rik	chr7:87377779-87386306	0.209959	0.0653654	0.43502	-2.74392	59	0.711603
60	USP18	Usp18	chr6:121195924-121220935	0.194236	0.0657843	0.43502	-2.73672	60	6.70328
61	AGL	Agl	chr3:116442917-116511084	1.58081	0.0660781	0.43502	2.73171	61	5.35508
62	SPATA13	Spata13	chr14:61253566-61383393	1.91857	0.066978	0.43502	2.71652	62	4.19792
63	ANKIB1	Ankib1	chr5:3690000-3803109	2.37734	0.0673408	0.43502	2.71046	63	3.57639
64	UROS	Uros	chr7:140878013-140900978	0.357889	0.0681483	0.43502	-2.69713	64	6.90327
65	MYB	Myb	chr10:20844736-20880790	1.71096	0.0681696	0.43502	2.69678	65	6.3988
66	LPP	Lpp	chr16:24448177-24992662	2.06455	0.0681874	0.43502	2.69649	66	3.25911
67	MYCBP2	Mycbp2	chr14:103512628-103746017	1.66442	0.0684336	0.43502	2.69246	67	5.58971
68	BTG2	Btg2	chr1:135971442-135975732	1.43402	0.0684794	0.43502	2.69171	68	9.11157
69	ZCCHC24	Zcchc24	chr14:26531126-26588342	1.92274	0.0688647	0.43502	2.68546	69	2.97152
70	TMEM123	Tmem123	chr9:7764077-7794332	1.6748	0.0695845	0.43502	2.67388	70	5.58927
71	ST3GAL6	St3gal6	chr16:58470655-58523425	0.597505	0.0697854	0.43502	-2.67067	71	6.93202
72	PON1	Pon1	chr6:5118105-5143824	3.77826	0.0699135	0.43502	2.66863	72	3.43064
73	SYTL4	Sytl4	chrX:130470924-130516322	2.24087	0.0699983	0.43502	2.66729	73	1.58799
74	PIK3CB	Pik3cb	chr9:98938821-99040506	2.96493	0.0703125	0.43502	2.66231	74	4.08495
75	NA	Zfp429	chr13:67490265-67500703	0.390528	0.0704635	0.43502	-2.65993	75	3.37822
76	NA	Hist2h4	chr3:96066893-96067239	0.395429	0.0707381	0.43502	-2.65562	76	0.835337
77	PMPCA	Pmpca	chr2:26244868-26252641	2.46799	0.0711337	0.43502	2.64944	77	6.59734
78	HAVCR1	Havcr1	chr11:46564679-46592115	3.06586	0.071979	0.43502	2.63638	78	2.39591
79	DNAJC13	Dnajc13	chr9:104053928-104165260	1.56331	0.0720917	0.43502	2.63465	79	4.92896
80	UBR5	Ubr5	chr15:37897083-38008608	1.68773	0.0722604	0.43502	2.63207	80	4.53362
81	CORO1A	Coro1a	chr7:133843288-133848268	0.430145	0.0728997	0.43502	-2.62236	81	5.40756
82	NA	9030418K01Rik	chr2:178149239-178156866	2.09235	0.0733963	0.43502	2.61489	82	1.76453
83	LTB4R	Ltb4r1	chr14:56384799-56387329	0.266414	0.0737606	0.43502	-2.60945	83	2.39239
84	OASL	Oasl1	chr5:115373249-115387920	0.243615	0.0739565	0.43502	-2.60653	84	4.08549
85	TIPARP	Tiparp	chr3:65332369-65359440	1.71518	0.074018	0.43502	2.60562	85	3.8256
86	EIF4A1	Eif4a1	chr11:69480438-69485925	0.225351	0.0745853	0.43502	-2.59724	86	6.72435
87	NA	Gt(ROSA)26Sor	chr6:113020395-113027238	0.347093	0.0750501	0.43502	-2.59044	87	3.32521
88	PAK2	Pak2	chr16:32017949-32079359	1.62122	0.0751746	0.43502	2.58862	88	4.99813
89	NA	Gm7036	chr13:62231250-62275296	0.545605	0.0752383	0.43502	-2.5877	89	4.27226
90	NA	Mll1	chr9:44611438-44689357	2.75535	0.0757982	0.43502	2.57959	90	5.3414
91	NA	D10627	chr8:71732945-71754438	0.31623	0.0768668	0.43502	-2.56432	91	2.9924
92	NCOA1	Ncoa1	chr12:4247363-4484060	1.62106	0.0768743	0.43502	2.56421	92	4.42501
93	PTEN	Pten	chr19:32832067-32900650	1.56026	0.0768881	0.43502	2.56402	93	6.561
94	PIGL	Pigl	chr11:62271962-62327402	0.443101	0.076976	0.43502	-2.56277	94	1.51316
95	NA	2900060B14Rik	chr1:120355246-120355842	0.3152	0.0777626	0.43502	-2.55171	95	1.07046
96	ITFG1	Itfg1	chr8:88242439-88364671	1.78863	0.0778256	0.43502	2.55083	96	4.80288
97	LMAN1	Lman1	chr18:66140408-66162266	1.60328	0.0778947	0.43502	2.54987	97	4.59306
98	ABCC3	Abcc3	chr11:94204609-94254290	0.331048	0.0779443	0.43502	-2.54917	98	1.74083
99	ZFX	Zfx	chrX:91319970-91368746	1.81765	0.0780201	0.43502	2.54812	99	4.44256
100	NA	Kifc1	chr17:27054036-27069524	0.41761	0.0784721	0.43502	-2.54185	100	3.02482
101	FOXK1	Foxk1	chr5:142877451-142937969	0.464039	0.0785343	0.43502	-2.54099	101	1.69075
102	OS9	Os9	chr10:126532706-126558181	0.639122	0.0787619	0.43502	-2.53785	102	4.71454
103	NA	Lass6	chr2:68699614-68949347	2.61084	0.0789033	0.43502	2.53591	103	2.585
104	COMMD1	Commd1	chr11:22799728-22882284	0.451467	0.0803667	0.43502	-2.51603	104	5.06537
105	RCN2	Rcn2	chr9:55889652-55906890	2.41565	0.0806447	0.43502	2.51231	105	3.12484
106	2014-03-07	2014-03-07	chr2:60047993-60086442	1.83833	0.0808528	0.43502	2.50953	106	4.09466
107	STAT5A	Stat5a	chr11:100720665-100746482	2.19427	0.0813368	0.43502	2.5031	107	4.52841
108	ALKBH7	Alkbh7	chr17:57136776-57138745	0.439071	0.0815753	0.43502	-2.49994	108	0.922978
109	NA	Klra2	chr6:131169253-131197380	0.529448	0.0816568	0.43502	-2.49887	109	5.56657
110	DIP2A	Dip2a	chr10:75725794-75808007	2.57641	0.081716	0.43502	2.49809	110	0.735582
111	TREML4	Treml4	chr17:48403661-48414724	0.487431	0.0818237	0.43502	-2.49667	111	5.02048
112	NA	Mobkl1b	chr6:83276033-83290943	2.50166	0.082141	0.43502	2.49251	112	1.44714
113	SUSD3	Susd3	chr13:49326202-49343532	0.396196	0.0822594	0.43502	-2.49096	113	2.90812
114	MNAT1	Mnat1	chr12:74224704-74374975	0.38283	0.0828132	0.43502	-2.48376	114	5.02088
115	EMG1	Emg1	chr6:124654389-124662196	0.432845	0.0830336	0.43502	-2.48091	115	5.99675
116	NA	2810432D09Rik	chr4:41659065-41660549	0.551004	0.0830456	0.43502	-2.48075	116	2.88418
117	NA	Slfn8	chr11:82815679-82834312	0.540741	0.0833026	0.43502	-2.47744	117	4.12681
118	PAICS	Paics	chr5:77380436-77396531	0.502783	0.0836837	0.43502	-2.47255	118	8.21873
119	NANOS1	Nanos1	chr19:60831890-60835817	2.17777	0.0840129	0.43502	2.46835	119	1.74331
120	SMC4	Smc4	chr3:68808894-68838545	1.42536	0.0847695	0.43502	2.45876	120	7.22813
121	GNGT2	Gngt2	chr11:95703609-95707045	0.337619	0.0848608	0.43502	-2.45761	121	4.50824
122	ZNF212	Zfp212	chr6:47870567-47882626	0.430103	0.0855322	0.43502	-2.44921	122	0.776595
123	SERPINB9	Serpinb9	chr13:33096410-33109824	0.144183	0.0857868	0.43502	-2.44604	123	1.37283
124	RNASEH2C	Rnaseh2c	chr19:5601873-5602959	2.46886	0.0859615	0.43502	2.44387	124	1.53424
125	MAEA	Maea	chr5:33678221-33715943	0.399091	0.0862167	0.43502	-2.44072	125	5.1568
126	NA	Cdgap	chr16:38598456-38713148	1.80017	0.0863013	0.43502	2.43967	126	2.88532
127	CDIPT	Cdipt	chr7:134119863-134124013	0.538808	0.0866381	0.43502	-2.43553	127	2.94785
128	NA	Serpinb6b	chr13:33057382-33070906	0.583182	0.0872137	0.43502	-2.42849	128	3.54974
129	SVIL	Svil	chr18:5046585-5119288	1.72382	0.0873494	0.43502	2.42684	129	4.8572
130	TUBB1	Tubb1	chr2:174276196-174283383	1.98574	0.0874342	0.43502	2.42581	130	4.10532
131	TPR	Tpr	chr1:152239983-152297059	1.50009	0.0874717	0.43502	2.42535	131	6.05309
132	RPRD1A	Rprd1a	chr18:24643463-24688705	1.74371	0.0876784	0.43502	2.42285	132	3.37976
133	HIST1H2BB	Hist1h2bb	chr13:23838603-23839070	0.0996078	0.0876981	0.43502	-2.42261	133	0.180846
134	HIST1H1B	Hist1h1b	chr13:21871752-21872423	0.0317765	0.0881455	0.43502	-2.41722	134	0.675111
135	TMEM107	Tmem107	chr11:68884311-68886794	0.447979	0.089097	0.43502	-2.40585	135	4.2317
136	MRPL52	Mrpl52	chr14:55045746-55048587	0.182739	0.0893205	0.43502	-2.4032	136	3.28452
137	FAM110C	Fam110c	chr12:31758833-31764805	0.340703	0.0895629	0.43502	-2.40034	137	0.688698
138	C1QB	C1qb	chr4:136436061-136442092	0.4616	0.0895797	0.43502	-2.40014	138	4.07572
139	CYP2J2	Cyp2j6	chr4:96182829-96220342	1.97074	0.0898918	0.43502	2.39646	139	2.03315
140	PIGM	Pigm	chr1:174306662-174314230	1.73146	0.0902178	0.43502	2.39264	140	3.35711
141	MBTPS2	Mbtps2	chrX:153985754-154036647	2.09704	0.0904168	0.43502	2.39032	141	2.52811
142	TNKS2	Tnks2	chr19:36908722-36967965	1.50925	0.0904402	0.43502	2.39005	142	4.94619
143	SCLY	Scly	chr1:93194915-93217657	0.512067	0.0914979	0.43502	-2.3778	143	2.47799
144	NA	Trpc2	chr7:109214227-109244930	0.106595	0.0915717	0.43502	-2.37695	144	0.0967368
145	NA	9130023H24Rik	chr7:135377965-135381545	0.218383	0.0917104	0.43502	-2.37536	145	0.568355
146	ANP32A	Anp32a	chr9:62189150-62226609	0.130672	0.0919134	0.43502	-2.37303	146	3.26308
147	TMEM87B	Tmem87b	chr2:128644039-128679997	1.79784	0.0919249	0.43502	2.3729	147	2.71412
148	DHX58	Dhx58	chr11:100556198-100565585	0.318597	0.0925348	0.43502	-2.36595	148	4.21449
149	MRPL34	Mrpl34	chr8:73988825-73989652	0.470453	0.0929443	0.43502	-2.36132	149	3.00939
150	RAMP1	Ramp1	chr1:93076399-93121773	1.65254	0.0932454	0.43502	2.35793	150	4.98296
151	LRP4	Lrp4	chr2:91297688-91319444	0.465627	0.0933955	0.43502	-2.35624	151	1.08386
152	NA	0610007C21Rik	chr5:31351040-31356996	0.573987	0.0936547	0.43502	-2.35334	152	3.96065
153	NA	Fam33a	chr11:86922763-86936476	0.473753	0.0938778	0.43502	-2.35085	153	4.97297
154	SORL1	Sorl1	chr9:41776572-41932372	1.53958	0.0938968	0.43502	2.35063	154	6.24095
155	MRVI1	Mrvi1	chr7:118011781-118125609	2.95384	0.0941766	0.43502	2.34752	155	1.65854
156	RAD18	Rad18	chr6:112570799-112646588	0.427868	0.0943622	0.43502	-2.34546	156	3.70405
157	APC	Apc	chr18:34380638-34481844	1.82407	0.0944365	0.43502	2.34464	157	3.09435
158	PCMT1	Pcmt1	chr10:7350035-7383382	0.561206	0.0944768	0.43502	-2.34419	158	6.8931
159	KIAA2018	Gm608	chr16:44173510-44227578	1.6593	0.0947809	0.43502	2.34083	159	3.9624
160	KLRC1	Klrc1	chr6:129624878-129628928	0.142954	0.0951337	0.43502	-2.33695	160	2.29304
161	AKAP7	Akap7	chr10:24888896-25018969	0.33619	0.0951899	0.43502	-2.33633	161	4.79307
162	ETS2	Ets2	chr16:95924093-95942656	1.70941	0.0956379	0.43502	2.33143	162	4.2067
163	ABCB7	Abcb7	chrX:101475904-101609185	1.57626	0.095763	0.43502	2.33007	163	5.35519
164	FANCL	Fancl	chr11:26287084-26371876	0.623672	0.0959211	0.43502	-2.32835	164	5.75447
165	DNAJC10	Dnajc10	chr2:80155623-80194212	1.55969	0.0961129	0.43502	2.32626	165	6.70422
166	NA	Hisppd1	chr1:99602623-99666669	1.97199	0.0962438	0.43502	2.32485	166	4.84043
167	INO80D	Ino80d	chr1:63094375-63160841	1.60687	0.0962549	0.43502	2.32473	167	4.1876
168	PTPRC	Ptprc	chr1:139959438-140071882	1.75319	0.0966942	0.43502	2.31998	168	8.79419
169	DGKH	Dgkh	chr14:78969416-79124896	2.24613	0.0967495	0.43502	2.31939	169	2.28455
170	NA	Fxc1	chr7:112789054-112790359	0.370073	0.0967537	0.43502	-2.31934	170	3.95125
171	DGAT1	Dgat1	chr15:76332445-76342248	1.47634	0.0969896	0.43502	2.31681	171	5.22996
172	ARFGEF1	Arfgef1	chr1:10127588-10222751	1.75474	0.0971283	0.43502	2.31532	172	5.80145
173	PDIA2	Pdia2	chr17:26332944-26336032	0.570023	0.0972088	0.43502	-2.31446	173	4.97928
174	PRNP	Prnp	chr2:131735664-131764167	0.540022	0.0972471	0.43502	-2.31405	174	4.7426
175	ITPR1	Itpr1	chr6:108163090-108501104	1.48601	0.0974789	0.43502	2.31157	175	5.03557
176	PITPNA	Pitpna	chr11:75401610-75442280	2.28067	0.098021	0.43502	2.30581	176	5.54229
177	NETO2	Neto2	chr8:88160487-88214908	3.9359	0.0980488	0.43502	2.30552	177	2.27068
178	NA	Zfp518	chr19:40969195-40992437	1.56215	0.0982278	0.43502	2.30362	178	4.1516
179	IRF7	Irf7	chr7:148449088-148452300	0.0244767	0.0982651	0.43502	-2.30323	179	1.42694
180	KIF5B	Kif5b	chr18:6202224-6241498	1.48137	0.0983484	0.43502	2.30235	180	5.12741
181	OAZ2	Oaz2	chr9:65524355-65538107	0.511789	0.098414	0.43502	-2.30166	181	1.58839
182	SEC14L2	Sec14l2	chr11:3997043-4018732	0.197932	0.0984539	0.43502	-2.30124	182	0.226433
183	P4HA1	P4ha1	chr10:58786044-58836051	0.0404614	0.0987593	0.43502	-2.29802	183	0.390804
184	ANKRD22	Ankrd22	chr19:34197039-34240531	0.688356	0.0988043	0.43502	-2.29755	184	5.46291
185	TUSC1	Tusc1	chr4:93000839-93002202	2.20737	0.0991066	0.43502	2.29438	185	0.838786
186	NA	Rsl1	chr13:67274118-67284434	0.462022	0.0992697	0.43502	-2.29268	186	2.46042
187	NA	Pmaip1	chr18:66618258-66625212	1.91311	0.0993786	0.43502	2.29154	187	3.34239
188	IPPK	Ippk	chr13:49516680-49558359	3.68178	0.0994675	0.43502	2.29062	188	2.51196
189	SH3KBP1	Sh3kbp1	chrX:156278400-156413849	1.45061	0.10011	0.43502	2.28395	189	5.43141
190	TIMM13	Timm13	chr10:80362195-80363714	0.219029	0.100266	0.43502	-2.28234	190	3.86694
191	NA	5730408K05Rik	chr19:8962879-8963260	0.565023	0.100361	0.43502	-2.28136	191	3.28604
192	ORMDL3	Ormdl3	chr11:98442608-98448559	0.0389952	0.100591	0.43502	-2.279	192	0.502112
193	BCR	Bcr	chr10:74523641-74647668	2.02182	0.101244	0.43502	2.27231	193	3.15864
194	TMEM126A	Tmem126a	chr7:97599222-97605718	0.441519	0.101282	0.43502	-2.27192	194	4.43852
195	XRCC1	Xrcc1	chr7:25332169-25358457	0.466446	0.101377	0.43502	-2.27096	195	1.35446
196	VPS13A	Vps13a	chr19:16691164-16855417	1.94694	0.101411	0.43502	2.27061	196	2.52522
197	HMGA2	Hmga2	chr10:119798331-119913991	0.153363	0.101869	0.43502	-2.26596	197	0.273777
198	SPNS2	Spns2	chr11:72265140-72303406	2.88628	0.102045	0.43502	2.26418	198	3.0551
199	TWF1	Twf1	chr15:94408379-94420255	1.4398	0.102259	0.43502	2.26202	199	5.7494
200	MTERFD1	Mterfd1	chr13:67013034-67034008	0.641912	0.102274	0.43502	-2.26187	200	4.72365
201	FNDC3A	Fndc3a	chr14:72937760-73109810	1.56963	0.102565	0.43502	2.25894	201	5.21836
202	NA	Fmc1	chr6:38484861-38489449	0.546814	0.102885	0.43502	-2.25574	202	4.46164
203	SORT1	Sort1	chr3:108087050-108164429	1.57939	0.103587	0.43502	2.24874	203	6.04173
204	BNIP1	Bnip1	chr17:26918024-26929464	0.567487	0.10424	0.43502	-2.24229	204	2.52009
205	REPS1	Reps1	chr10:17775746-17844961	1.80296	0.104901	0.43502	2.23579	205	3.62037
206	DOK1	Dok1	chr6:82980930-82983465	0.23067	0.104946	0.43502	-2.23536	206	0.644538
207	CR2	Cr2	chr1:196963005-197002909	1.90736	0.105081	0.43502	2.23404	207	2.33375
208	RALA	Rala	chr13:17972409-18036051	2.1543	0.105214	0.43502	2.23274	208	3.71441
209	CMBL	Cmbl	chr15:31498667-31519874	0.435455	0.105226	0.43502	-2.23262	209	2.2879
210	NA	Abcg3	chr5:105364076-105411736	0.474093	0.10525	0.43502	-2.23239	210	4.07823
211	MALT1	Malt1	chr18:65590651-65638446	1.59547	0.105349	0.43502	2.23142	211	3.7167
212	TAF1D	Taf1d	chr9:15110707-15116239	0.612895	0.105351	0.43502	-2.23141	212	4.56182
213	NA	Rp23-357i14.1	chr2:122310677-122353776	2.37355	0.105374	0.43502	2.23118	213	1.60002
214	TEX2	Tex2	chr11:106363453-106474244	2.84871	0.105574	0.43502	2.22924	214	5.02174
215	AVL9	Avl9	chr6:56664899-56711905	2.30802	0.105668	0.43502	2.22833	215	4.13626
216	MED7	Med7	chr11:46250449-46256223	0.306346	0.105848	0.43502	-2.22658	216	3.80655
217	NA	Tsga14	chr6:30603457-30643682	0.377132	0.106096	0.43502	-2.22419	217	2.04005
218	TBC1D17	Tbc1d17	chr7:52096146-52104449	0.172588	0.106278	0.43502	-2.22243	218	1.69339
219	NA	2700097O09Rik	chr12:56146648-56181097	0.184051	0.106313	0.43502	-2.2221	219	4.48069
220	BST2	Bst2	chr8:74058161-74061336	0.288151	0.106439	0.43502	-2.22088	220	2.84155
221	IFI27L2	Ifi27l2a	chr12:104680379-104681890	0.00526757	0.106647	0.43502	-2.21889	221	4.26625
222	HIST1H2BD	Hist1h2bm	chr13:21813967-21814347	0.0339825	0.106762	0.43502	-2.21778	222	0.909621
223	DCAF5	Dcaf5	chr12:81437674-81537526	1.74768	0.106783	0.43502	2.21759	223	2.92615
224	IER2	Ier2	chr8:87185230-87186751	0.271755	0.107547	0.43502	-2.2103	224	2.41817
225	UBE2S	Ube2s	chr7:4759616-4763942	0.0432812	0.107682	0.43502	-2.20902	225	0.372836
226	TRMT6	Trmt6	chr2:132629951-132641790	1.44785	0.108016	0.43502	2.20586	226	6.29113
227	CIB1	Cib1	chr7:87372046-87377502	0.190893	0.108108	0.43502	-2.20499	227	4.06235
228	NA	D930014E17Rik	chr7:116847251-116855695	0.0887561	0.108161	0.43502	-2.20449	228	1.36609
229	NA	6430526N21Rik	chr7:4971978-4984825	0.269529	0.108183	0.43502	-2.20428	229	0.341251
230	KIAA1279	2510003E04Rik	chr10:62021218-62041205	2.72311	0.108347	0.43502	2.20273	230	3.56435
231	P2RX1	P2rx1	chr11:72812647-72828699	0.28768	0.108384	0.43502	-2.20239	231	2.47845
232	SLC37A3	Slc37a3	chr6:39285984-39327643	1.77882	0.108443	0.43502	2.20183	232	3.88245
233	HK1	Hk1	chr10:61731603-61842656	0.0156676	0.108663	0.43502	-2.19977	233	2.39014
234	ZZZ3	Zzz3	chr3:152059658-152125790	1.50893	0.108906	0.43502	2.19749	234	4.83497
235	RAPGEF6	Rapgef6	chr11:54336349-54512787	1.83138	0.108942	0.43502	2.19715	235	5.83594
236	NA	Hist1h4i	chr13:22132685-22133221	0.171409	0.109117	0.43502	-2.19552	236	1.46097
237	MRPL53	Mrpl53	chr6:83059102-83059926	0.307476	0.109238	0.43502	-2.19439	237	4.43857
238	MGEA5	Mgea5	chr19:45824749-45857781	1.56065	0.109346	0.43502	2.19338	238	5.46962
239	NA	Ttrap	chr13:24923554-24934015	0.189017	0.109496	0.43502	-2.19199	239	1.49492
240	RAP1GDS1	Rap1gds1	chr3:138588870-138738163	1.64874	0.109664	0.43502	2.19043	240	5.12994
241	RFXANK	Rfxank	chr8:72654705-72663096	0.380065	0.109729	0.43502	-2.18982	241	3.45236
242	HSPA4	Hspa4	chr11:53073316-53113981	1.71022	0.109754	0.43502	2.18959	242	5.07578
243	DDT	Ddt	chr10:75233978-75236119	0.511272	0.109895	0.43502	-2.18829	243	2.81742
244	NICN1	Nicn1	chr9:108192788-108198827	0.160015	0.109953	0.43502	-2.18775	244	0.701014
245	STK4	Stk4	chr2:163899914-163981257	1.63043	0.110041	0.43502	2.18693	245	7.20666
246	C14orf169	2410016O06Rik	chr12:85291620-85293895	1.75725	0.110087	0.43502	2.18651	246	2.39998
247	ANO6	Ano6	chr15:95621274-95805182	1.86012	0.110288	0.43502	2.18465	247	5.25116
248	CFP	Cfp	chrX:20502661-20508650	0.6956	0.11035	0.43502	-2.18408	248	5.76031
249	RBM27	Rbm27	chr18:42435007-42501192	1.66103	0.110558	0.43502	2.18217	249	3.15812
250	CX3CR1	Cx3cr1	chr9:119957811-119977400	0.109879	0.110789	0.43502	-2.18005	250	2.63918
251	KIAA0895	9530077C05Rik	chr9:22216021-22249123	0.493152	0.110809	0.43502	-2.17986	251	3.47173
252	FLOT2	Flot2	chr11:77851443-77873934	1.45784	0.110815	0.43502	2.17981	252	4.72141
253	SNRNP200	Snrnp200	chr2:127034140-127066187	1.59535	0.110873	0.43502	2.17928	253	6.72775
254	HAUS8	Haus8	chr8:73775024-73796489	0.483234	0.110927	0.43502	-2.17879	254	4.13492
255	NA	Rnf160	chr16:87376896-87432851	1.58616	0.111294	0.43502	2.17543	255	5.34423
256	NA	Hist1h2bg	chr13:23663269-23663882	0.069473	0.111469	0.43502	-2.17384	256	1.72819
257	KIDINS220	Kidins220	chr12:25659797-25744562	3.2784	0.111561	0.43502	2.17299	257	5.66881
258	NA	Sgk3	chr1:9838362-9892649	1.43441	0.111689	0.43502	2.17184	258	6.32653
259	NA	Irgm2	chr11:58028479-58036282	0.201505	0.111746	0.43502	-2.17132	259	4.0864
260	TRIP12	Trip12	chr1:84717764-84835879	1.49003	0.111812	0.43502	2.17072	260	5.99354
261	HIST1H2BM	Hist1h2bp	chr13:21879357-21881082	0.0627062	0.112147	0.43502	-2.16768	261	-0.27942
262	KLF9	Klf9	chr19:23215716-23241401	2.30772	0.112518	0.43502	2.16433	262	2.25277
263	SPAG7	Spag7	chr11:70477292-70482795	0.135092	0.112537	0.43502	-2.16417	263	4.02598
264	ANGPT1	Angpt1	chr15:42256271-42508341	1.61101	0.112545	0.43502	2.16409	264	3.96723
265	SLC25A24	Slc25a24	chr3:108926067-108971327	1.49085	0.112691	0.43502	2.16278	265	5.26375
266	LCP1	Lcp1	chr14:75536232-75630610	1.76347	0.112789	0.43502	2.1619	266	12.1634
267	DNMBP	Dnmbp	chr19:43922457-43986882	2.06939	0.11281	0.43502	2.16171	267	1.55817
268	TM7SF3	Tm7sf3	chr6:146550798-146583114	1.53259	0.113003	0.43502	2.15998	268	5.06937
269	TP53INP1	Trp53inp1	chr4:11083588-11101524	1.58885	0.113227	0.43502	2.15798	269	6.02555
270	DDX28	Ddx28	chr8:108533517-108535386	3.05129	0.113423	0.43502	2.15622	270	1.60096
271	RGS12	Rgs12	chr5:35341727-35376240	0.125162	0.113632	0.43502	-2.15436	271	0.697917
272	KLF16	Klf16	chr10:80029866-80040041	0.482274	0.113681	0.43502	-2.15392	272	1.66785
273	SMARCA2	Smarca2	chr19:26822893-26852811	1.65466	0.113723	0.43502	2.15356	273	3.08198
274	GPRASP1	Gprasp1	chrX:132277231-132338007	1.93766	0.113876	0.43502	2.15219	274	2.53354
275	SLC6A19	Slc6a19	chr13:73818605-73838143	2.41573	0.114128	0.43502	2.14996	275	0.629756
276	ELTD1	Eltd1	chr3:151100846-151208045	1.72565	0.114201	0.43502	2.14931	276	4.07777
277	TBC1D1	Tbc1d1	chr5:64551450-64742725	1.56432	0.114523	0.43502	2.14647	277	3.72529
278	LY75	Ly75	chr2:60131817-60221288	2.69886	0.114629	0.43502	2.14553	278	3.28414
279	COL5A1	Col5a1	chr2:27741945-27895030	0.597107	0.114689	0.43502	-2.14501	279	3.7586
280	PGAP1	Pgap1	chr1:54537552-54614526	2.17697	0.115354	0.43502	2.13917	280	0.657047
281	CUL4B	Cul4b	chrX:35884798-35929373	1.63178	0.115464	0.43502	2.13821	281	5.21825
282	FNDC3B	Fndc3b	chr3:27315084-27609361	1.61291	0.115534	0.43502	2.1376	282	3.40531
283	ACOT13	Acot13	chr13:24909824-24923358	0.298411	0.115986	0.43502	-2.13367	283	4.48133
284	PDZD8	Pdzd8	chr19:59370574-59420270	1.56026	0.116122	0.43502	2.13248	284	5.05022
285	NA	Narg1	chr3:51219938-51279906	1.48612	0.116186	0.43502	2.13192	285	4.42919
286	TIMD4	Timd4	chr11:46624301-46657835	0.0274027	0.1162	0.43502	-2.1318	286	1.544
287	TMEM11	Tmem11	chr11:60677956-60692534	0.343106	0.11623	0.43502	-2.13154	287	5.34679
288	IFIT1B	Ifit1	chr19:34715379-34724499	0.465206	0.116231	0.43502	-2.13153	288	5.63014
289	DLG1	Dlg1	chr16:31664125-31873430	1.54842	0.116302	0.43502	2.13092	289	4.02492
290	FOXJ2	Foxj2	chr6:122770529-122795379	1.66243	0.116337	0.43502	2.13062	290	3.00116
291	IRAK2	Irak2	chr6:113588461-113645020	0.41346	0.116607	0.43502	-2.12828	291	3.95236
292	NFKB1	Nfkb1	chr3:135247619-135354511	1.39746	0.117218	0.43502	2.12302	292	6.64229
293	TEX10	Tex10	chr4:48443828-48486294	1.78698	0.117366	0.43502	2.12176	293	3.7199
294	NA	1500012F01Rik	chr2:166888434-166891362	0.564137	0.117398	0.43502	-2.12148	294	5.81046
295	NA	Bat2l	chr2:32006668-32090056	1.50828	0.117466	0.43502	2.12089	295	5.07022
296	MAP3K2	Map3k2	chr18:32322743-32396405	1.63664	0.117649	0.43502	2.11933	296	3.22631
297	TMEM164	Tmem164	chrX:139115961-139272781	1.61026	0.117977	0.43502	2.11653	297	6.15592
298	NXT1	Nxt1	chr2:148498351-148501762	0.598018	0.118219	0.43502	-2.11447	298	4.04041
299	NA	1500011K16Rik	chr2:127617116-127618224	0.341933	0.118253	0.43502	-2.11418	299	1.12281
300	TMEM106A	Tmem106a	chr11:101443556-101453099	0.49497	0.118372	0.43502	-2.11317	300	4.59529
301	CTPS1	Ctps	chr4:120212473-120242881	1.58694	0.118386	0.43502	2.11305	301	4.26466
302	SIK1	Sik1	chr17:31981195-31992737	1.8643	0.11847	0.43502	2.11234	302	2.55945
303	BANP	Banp	chr8:124474433-124553158	0.338267	0.118798	0.43502	-2.10957	303	1.95564
304	NA	Igtp	chr11:58013058-58021093	0.492379	0.118931	0.43502	-2.10844	304	6.32654
305	LRRC58	Lrrc58	chr16:37868486-37888943	1.57872	0.118955	0.43502	2.10824	305	5.47539
306	MRPL49	Mrpl49	chr19:6053630-6057751	0.675975	0.118993	0.43502	-2.10792	306	5.2127
307	OSBP	Osbp	chr19:12040334-12068604	1.59793	0.119019	0.43502	2.1077	307	4.32349
308	MRE11A	Mre11a	chr9:14589151-14638861	0.130771	0.119026	0.43502	-2.10764	308	1.87928
309	SF3B1	Sf3b1	chr1:55042013-55084322	0.748494	0.119091	0.43502	-2.10709	309	8.91649
310	RDM1	Rdm1	chr11:101489263-101497395	0.1002	0.119394	0.43502	-2.10454	310	2.64516
311	PRELP	Prelp	chr1:135806884-135817978	2.49629	0.119551	0.43502	2.10323	311	1.06435
312	NA	Gm1943	chr8:111863701-111864808	0.0372394	0.119699	0.43502	-2.10199	312	0.938062
313	MFSD6	Mfsd6	chr1:52713148-52784162	1.5744	0.119901	0.43502	2.10029	313	4.19911
314	METTL7A	Mettl7a1	chr15:100135248-100144779	0.632189	0.120014	0.43502	-2.09935	314	3.64964
315	TRPM7	Trpm7	chr2:126617301-126701947	1.51199	0.120923	0.43502	2.0918	315	5.2277
316	AGPS	Agps	chr2:75670249-75767706	1.48324	0.12102	0.43502	2.09099	316	4.81638
317	ESYT2	Esyt2	chr12:117519695-117611571	2.14927	0.121297	0.43502	2.0887	317	5.34432
318	TMEM86B	Tmem86b	chr7:4579642-4582084	0.300887	0.121342	0.43502	-2.08833	318	3.19977
319	HUWE1	Huwe1	chrX:148237825-148369961	1.52888	0.121442	0.43502	2.0875	319	5.6283
320	NA	Xlr4a	chrX:70319684-70327846	0.539662	0.121832	0.43502	-2.0843	320	2.22152
321	ST6GAL1	St6gal1	chr16:23224835-23360420	1.72336	0.121884	0.43502	2.08387	321	4.55009
322	CA1	Car1	chr3:14766214-14808365	0.746543	0.121906	0.43502	-2.08369	322	10.5835
323	ING4	Ing4	chr6:124989866-124999282	0.289935	0.121945	0.43502	-2.08337	323	2.12418
324	UBE2J1	Ube2j1	chr4:33118400-33139339	1.44861	0.121998	0.43502	2.08294	324	5.41762
325	FAM53C	Fam53c	chr18:34918560-34933414	1.62322	0.122111	0.43502	2.08202	325	3.13329
326	ATP11B	Atp11b	chr3:35653060-35755198	1.55374	0.122148	0.43502	2.08171	326	6.13294
327	FGGY	Fggy	chr4:95224198-95593630	1.85433	0.122232	0.43502	2.08103	327	1.77951
328	ROCK2	Rock2	chr12:16901784-16995080	3.52605	0.122526	0.43502	2.07863	328	4.82045
329	IRF3	Irf3	chr7:52253030-52258218	0.177673	0.122751	0.43502	-2.0768	329	1.2913
330	OCIAD1	Ociad1	chr5:73684033-73705316	0.138928	0.122839	0.43502	-2.07608	330	6.89618
331	SMC3	Smc3	chr19:53674886-53720321	1.45412	0.123184	0.43502	2.07328	331	5.91976
332	CENPP	Cenpp	chr13:49559428-49748100	0.0908969	0.123201	0.43502	-2.07314	332	3.07549
333	MRPL17	Mrpl17	chr7:112952296-112959601	0.148277	0.123425	0.43502	-2.07133	333	4.06434
334	PHYHIP	Phyhip	chr14:70857324-70868631	0.586441	0.123657	0.43502	-2.06945	334	3.51626
335	NFAT5	Nfat5	chr8:109817370-109903417	2.77524	0.123764	0.43502	2.06859	335	3.60845
336	NEK9	Nek9	chr12:86640464-86680312	3.92791	0.123793	0.43502	2.06836	336	6.00461
337	DNAJB9	Dnajb9	chr12:45306884-45311055	2.45374	0.124038	0.43502	2.06639	337	3.676
338	TXNL4A	Txnl4a	chr18:80403537-80409471	1.3664	0.124258	0.43502	2.06462	338	8.40077
339	CGRRF1	Cgrrf1	chr14:47451919-47473865	0.185155	0.124277	0.43502	-2.06447	339	3.35904
340	NA	2810405K02Rik	chr4:154270539-154273152	0.528971	0.124415	0.43502	-2.06337	340	3.45132
341	C16orf13	0610011F06Rik	chr17:26012445-26014108	0.546792	0.124526	0.43502	-2.06247	341	3.68129
342	RPS6KA5	Rps6ka5	chr12:101787988-101963238	1.85955	0.124809	0.43502	2.06022	342	3.38757
343	JMJD4	Jmjd4	chr11:59263590-59271570	2.19573	0.125027	0.43502	2.05848	343	0.983586
344	DCLK2	Dclk2	chr3:86590073-86724803	0.461853	0.125249	0.43502	-2.05671	344	0.868826
345	IL1RN	Il1rn	chr2:24200811-24207010	0.740619	0.125408	0.43502	-2.05545	345	6.88133
346	GAPVD1	Gapvd1	chr2:34532502-34610752	1.42421	0.125534	0.43502	2.05445	346	6.06892
347	NA	1110020A21Rik	chr17:85354308-85357050	0.518454	0.125624	0.43502	-2.05373	347	1.25825
348	DDX42	Ddx42	chr11:106078240-106110454	2.22901	0.125918	0.43502	2.05141	348	5.24852
349	MNS1	Mns1	chr9:72286342-72306381	0.131035	0.126004	0.43502	-2.05074	349	5.80173
350	MRPS23	Mrps23	chr11:88017920-88025009	0.353664	0.126008	0.43502	-2.05071	350	3.96179
351	ACAP2	Acap2	chr16:31092499-31201324	1.51704	0.126325	0.43502	2.04821	351	5.00444
352	THADA	Thada	chr17:84591289-84865456	1.72184	0.126358	0.43502	2.04795	352	3.31617
353	CPEB3	Cpeb3	chr19:37095781-37281783	0.472428	0.126367	0.43502	-2.04787	353	0.937876
354	GRK1	Grk1	chr8:13405081-13421949	0.0558838	0.126388	0.43502	-2.04771	354	0.0859946
355	NA	Herc5	chr6:57530986-57615130	0.346758	0.126405	0.43502	-2.04758	355	4.00658
356	SLC25A16	Slc25a16	chr10:62383381-62409242	2.30938	0.126466	0.43502	2.04709	356	3.9896
357	PBX1	Pbx1	chr1:170084000-170362389	1.64199	0.126483	0.43502	2.04696	357	5.24964
358	MPP6	Mpp6	chr6:50060376-50148581	3.39704	0.126532	0.43502	2.04658	358	5.15016
359	COX19	Cox19	chr5:139813776-139821120	0.0377288	0.126591	0.43502	-2.04611	359	0.999168
360	ANAPC1	Anapc1	chr2:128435819-128513131	1.53979	0.126687	0.43502	2.04536	360	5.61355
361	PDSS1	Pdss1	chr2:22751042-22795779	2.12878	0.126744	0.43502	2.04492	361	1.17989
362	NMRAL1	Nmral1	chr16:4711318-4719059	0.679323	0.127242	0.43502	-2.04102	362	6.16876
363	CHMP6	Chmp6	chr11:119775124-119780866	0.412688	0.127306	0.43502	-2.04052	363	2.44246
364	OXA1L	Oxa1l	chr14:54980525-54989353	0.630406	0.127362	0.43502	-2.04009	364	4.74661
365	NA	Srp54a	chr12:56181483-56216354	0.059495	0.127435	0.43502	-2.03951	365	-0.00617058
366	KIAA0368	AI314180	chr4:58812903-58925597	1.57284	0.127499	0.43502	2.03902	366	5.29883
367	TOPBP1	Topbp1	chr9:103207657-103252757	2.35406	0.127515	0.43502	2.03889	367	5.83771
368	NA	Butr1	chr11:58731559-58740467	0.370003	0.127613	0.43502	-2.03813	368	3.84933
369	GZMA	Gzma	chr13:113884035-113891189	0.179357	0.12776	0.43502	-2.03699	369	2.97384
370	TESK2	Tesk2	chr4:116393560-116476853	1.6095	0.127836	0.43502	2.0364	370	3.63447
371	NA	Malat1	chr19:5795690-5802671	0.601706	0.127854	0.43502	-2.03626	371	7.75388
372	HPGDS	Hpgds	chr6:65067288-65094724	0.0342107	0.128011	0.43502	-2.03504	372	1.26663
373	ZNF706	Zfp706	chr15:36926782-36937157	1.40242	0.128099	0.43502	2.03436	373	6.67667
374	TRIB1	Trib1	chr15:59480209-59488654	1.72947	0.128153	0.43502	2.03394	374	5.22695
375	COX6B2	Cox6b2	chr7:4703396-4704696	0.0141626	0.128185	0.43502	-2.03369	375	2.83652
376	KLF8	Klf8	chrX:149672588-149830677	2.43798	0.128213	0.43502	2.03348	376	0.904643
377	SLC46A3	Slc46a3	chr5:148690017-148706378	0.250138	0.12857	0.43502	-2.03072	377	3.41997
378	DDB1	Ddb1	chr19:10680115-10704311	1.59133	0.128836	0.43502	2.02867	378	7.86176
379	NA	Rpl36	chr17:56752818-56753669	0.761565	0.128841	0.43502	-2.02864	379	7.51686
380	TRIM36	Trim36	chr18:46325499-46372179	1.8217	0.128871	0.43502	2.0284	380	1.44592
381	BFSP2	Bfsp2	chr9:103327254-103382658	0.290592	0.128885	0.43502	-2.0283	381	1.97922
382	CCNK	Ccnk	chr12:109417948-109441569	0.0585137	0.128941	0.43502	-2.02787	382	0.0827345
383	PPM1M	Ppm1m	chr9:106097284-106101564	1.42915	0.128985	0.43502	2.02753	383	5.39597
384	NA	Ear1	chr14:44396431-44397304	0.011764	0.129111	0.43502	-2.02657	384	4.77362
385	YPEL3	Ypel3	chr7:133920489-133924028	0.240905	0.129141	0.43502	-2.02633	385	1.54288
386	WBSCR22	Wbscr22	chr5:135528827-135539980	0.272395	0.129156	0.43502	-2.02622	386	2.91569
387	MORN2	Morn2	chr17:80689552-80696814	0.486536	0.129211	0.43502	-2.02579	387	1.97027
388	AQP1	Aqp1	chr6:55286293-55298549	0.0268609	0.129262	0.43502	-2.0254	388	4.38896
389	B3GAT3	B3gat3	chr19:8994883-9001726	0.540401	0.129283	0.43502	-2.02524	389	2.67353
390	ZNF3	Zfp113	chr5:138580930-138596972	1.72179	0.129348	0.43502	2.02475	390	5.77106
391	BCCIP	Bccip	chr7:140901016-140912828	0.213869	0.129444	0.43502	-2.02401	391	4.59484
392	NA	Crybg3	chr16:59491922-59555578	1.66746	0.129666	0.43502	2.02231	392	2.91526
393	NA	Ear6	chr14:52473443-52474317	0.00701506	0.129719	0.43502	-2.02191	393	4.29383
394	MRPS7	Mrps7	chr11:115465465-115468938	0.578917	0.129821	0.43502	-2.02114	394	2.97729
395	RFESD	Rfesd	chr13:76138983-76156160	0.019413	0.129975	0.43502	-2.01996	395	2.23132
396	TPCN2	Tpcn2	chr7:152439828-152469832	0.0515497	0.130146	0.43502	-2.01866	396	0.348528
397	NA	Klra7	chr6:130168623-130181705	0.037649	0.130181	0.43502	-2.0184	397	0.927207
398	NA	Fam116a	chr14:27399036-27451583	2.73399	0.130278	0.43502	2.01766	398	4.81177
399	CASS4	Cass4	chr2:172219403-172258360	2.13832	0.130341	0.43502	2.01718	399	0.479154
400	DOCK10	Dock10	chr1:80497648-80755128	1.49542	0.130341	0.43502	2.01718	400	5.69679
401	NA	1110002N22Rik	chr11:79950180-79955655	0.123921	0.130382	0.43502	-2.01687	401	3.02117
402	LARS	Lars	chr18:42362003-42421725	1.635	0.13079	0.43502	2.01378	402	6.45623
403	NA	H3f3a	chr1:182732699-182743734	0.777898	0.131053	0.43502	-2.01179	403	11.692
404	PIN1	Pin1	chr9:20456574-20471028	0.0398576	0.131216	0.43502	-2.01057	404	0.980285
405	NA	Hist1h2bj	chr13:22135099-22135479	0.0687323	0.131271	0.43502	-2.01015	405	-0.21747
406	GTF2B	Gtf2b	chr3:142428211-142446569	0.706418	0.1313	0.43502	-2.00993	406	5.9786
407	GRWD1	Grwd1	chr7:53080593-53086159	0.0768065	0.131318	0.43502	-2.0098	407	-0.456418
408	BNIP2	Bnip2	chr9:69837308-69856124	2.11807	0.131377	0.43502	2.00935	408	5.41174
409	OGT	Ogt	chrX:98835403-98879688	1.49578	0.131495	0.43502	2.00847	409	6.69828
410	PPARG	Pparg	chr6:115311239-115440419	0.585514	0.131535	0.43502	-2.00816	410	2.43711
411	NA	Hist3h2ba	chr11:58762413-58763032	0.200943	0.131664	0.43502	-2.0072	411	0.691367
412	WDR3	Wdr3	chr3:99942103-99966312	1.66418	0.132034	0.43502	2.00443	412	5.84119
413	HEG1	Heg1	chr16:33684552-33768281	1.80175	0.132065	0.43502	2.0042	413	1.5799
414	ANK1	Ank1	chr8:24085354-24260966	0.0335435	0.132184	0.43502	-2.00331	414	1.35121
415	C3orf14	3830406C13Rik	chr14:13116723-13135745	0.021824	0.132207	0.43502	-2.00314	415	2.1757
416	HIST1H1D	Hist1h1d	chr13:23646901-23649877	0.137321	0.132211	0.43502	-2.00311	416	-0.103268
417	PUS1	Pus1	chr5:111202686-111209634	1.94909	0.132232	0.43502	2.00295	417	3.25916
418	SLC5A6	Slc5a6	chr5:31338409-31350375	2.57844	0.13238	0.43502	2.00184	418	2.8029
419	NA	Oas1b	chr5:121262647-121274169	0.0495193	0.132532	0.43502	-2.00072	419	0.445708
420	CDC14A	Cdc14a	chr3:115975471-116126950	1.59036	0.132679	0.43502	1.99962	420	3.49427
421	IFI35	Ifi35	chr11:101309726-101320015	0.128111	0.132836	0.43502	-1.99845	421	4.54167
422	KIAA1429	1110037F02Rik	chr4:11413105-11478290	1.51393	0.132943	0.43502	1.99767	422	4.91216
423	RUNX2	Runx2	chr17:44740950-44951746	1.49595	0.133568	0.43502	1.99304	423	4.37174
424	RAB5C	Rab5c	chr11:100576580-100599444	0.0851621	0.133613	0.43502	-1.99271	424	2.8439
425	ZNF664	Zfp664	chr5:125343075-125369000	0.0686973	0.133634	0.43502	-1.99255	425	-0.18562
426	TRPT1	Trpt1	chr19:7070621-7073536	0.417338	0.133719	0.43502	-1.99192	426	0.384925
427	PLD1	Pld1	chr3:27883093-28032284	1.60153	0.133839	0.43502	1.99104	427	3.00394
428	DNMT1	Dnmt1	chr9:20711653-20757317	0.217901	0.133845	0.43502	-1.991	428	4.48145
429	IL4	Il4	chr11:53425965-53430840	0.0436012	0.133877	0.43502	-1.99076	429	0.552494
430	NA	BC023179	chr7:7154833-7162709	0.276447	0.133879	0.43502	-1.99075	430	0.15135
431	USP9X	Usp9x	chrX:12648624-12750453	1.42164	0.134018	0.43502	1.98973	431	5.28674
432	NA	Gsta4	chr9:78039773-78057156	0.0531893	0.13402	0.43502	-1.98971	432	0.321339
433	NA	Gypa	chr8:83017944-83034684	0.150952	0.134074	0.43502	-1.98932	433	8.93968
434	CCDC85B	Ccdc85b	chr19:5453187-5457563	1.99684	0.134474	0.43502	1.98638	434	0.76289
435	NA	Ear2	chr14:44680319-44681196	0.00853822	0.134533	0.43502	-1.98595	435	3.99267
436	ETV5	Etv5	chr16:22381386-22439643	1.65172	0.134558	0.43502	1.98577	436	2.86451
437	NECAP2	Necap2	chr4:140622428-140634260	0.60222	0.134963	0.43502	-1.98281	437	3.64822
438	NHSL2	Nhsl2	chrX:99044724-99287393	1.37831	0.134988	0.43502	1.98263	438	6.31938
439	BCL2L2	Bcl2l2	chr14:55502262-55507071	3.21779	0.135334	0.43502	1.98011	439	1.23064
440	SNTB2	Sntb2	chr8:109459650-109538092	1.8903	0.135396	0.43502	1.97966	440	2.06067
441	NME3	Nme3	chr17:25033445-25034472	0.56952	0.135542	0.43502	-1.97861	441	3.53154
442	ATP10A	Atp10a	chr7:65913572-66084796	3.9197	0.135567	0.43502	1.97842	442	2.22837
443	ZBTB2	Zbtb2	chr10:5958433-5979467	2.84778	0.135584	0.43502	1.9783	443	1.48381
444	B3GALNT2	B3galnt2	chr13:14046941-14091335	3.14713	0.135597	0.43502	1.9782	444	3.84195
445	CUL4A	Cul4a	chr8:13105721-13147939	1.39965	0.135956	0.43502	1.97561	445	5.97036
446	THYN1	Thyn1	chr9:26807262-26814919	0.489326	0.135956	0.43502	-1.97561	446	5.06178
447	IFRD2	Ifrd2	chr9:107490049-107495369	0.0294978	0.135966	0.43502	-1.97553	447	1.6956
448	ZNRF1	Znrf1	chr8:114060742-114147676	0.0844958	0.136164	0.43502	-1.9741	448	1.02572
449	NA	1700034H14Rik	chr18:85116686-85120916	0.684531	0.136368	0.43502	-1.97263	449	6.46729
450	ARHGAP26	Arhgap26	chr18:39152799-39535939	2.119	0.136443	0.43502	1.97209	450	4.41707
451	CMTM6	Cmtm6	chr9:114640321-114658461	1.57405	0.13653	0.43502	1.97147	451	4.54112
452	PREP	Prep	chr10:44787020-44878801	0.0271583	0.136563	0.43502	-1.97123	452	1.79563
453	FAM96B	Fam96b	chr8:107163739-107165628	0.0285082	0.136635	0.43502	-1.97071	453	1.6885
454	BATF	Batf	chr12:87027670-87050037	0.240014	0.13665	0.43502	-1.9706	454	1.87324
455	CBR4	Cbr4	chr8:63966581-63982279	0.143165	0.136672	0.43502	-1.97045	455	2.08896
456	NA	1810046J19Rik	chr11:98299022-98300302	0.0595238	0.136828	0.43502	-1.96932	456	3.55004
457	RBM7	Rbm7	chr9:48296814-48303410	0.0744952	0.136851	0.43502	-1.96916	457	4.13473
458	NA	Gm5595	chr7:49915478-49948088	0.054857	0.136877	0.43502	-1.96898	458	0.303637
459	TSPAN33	Tspan33	chr6:29644256-29668558	0.160502	0.136951	0.43502	-1.96845	459	2.59766
460	LMNA	Lmna	chr3:88287128-88297221	0.411454	0.137127	0.43502	-1.96718	460	1.23177
461	MYL10	Myl10	chr5:137170047-137176964	0.0805345	0.137392	0.43502	-1.96529	461	0.885115
462	CCDC90B	Ccdc90b	chr7:99709659-99730803	0.0216882	0.137421	0.43502	-1.96508	462	2.25906
463	TMEM128	Tmem128	chr5:38651614-38660857	0.0398125	0.137537	0.43502	-1.96426	463	3.28105
464	NA	Dmkn	chr7:31561424-31566072	0.0244036	0.137588	0.43502	-1.96389	464	2.00972
465	ZNF282	Zfp282	chr6:47827554-47858483	1.85323	0.137605	0.43502	1.96377	465	1.20142
466	CD82	Cd82	chr2:93259273-93303103	0.74526	0.137621	0.43502	-1.96366	466	7.75659
467	ZNF518B	Zfp518b	chr5:39059719-39075989	2.34592	0.13763	0.43502	1.9636	467	0.625314
468	NA	Klri2	chr6:129679059-129690488	0.0588532	0.137655	0.43502	-1.96341	468	0.167278
469	C16orf80	Gtl3	chr8:97944152-97958769	1.69102	0.137677	0.43502	1.96326	469	2.87141
470	SKIL	Skil	chr3:30993983-31021499	1.60589	0.138162	0.43502	1.95981	470	3.68352
471	COMMD3-BMI1	Bmi1	chr2:18598645-18608256	1.68909	0.138287	0.43502	1.95892	471	2.66066
472	NA	Klrk1	chr6:129560339-129573859	0.0658487	0.138494	0.43502	-1.95746	472	2.79901
473	ANKRD44	Ankrd44	chr1:54702184-54983202	1.52351	0.138539	0.43502	1.95714	473	5.7372
474	ADAP1	Adap1	chr5:139747830-139801418	3.36838	0.138575	0.43502	1.95688	474	1.32763
475	NA	1110003E01Rik	chr5:65839994-65884074	1.47176	0.138676	0.43502	1.95617	475	4.84892
476	UBFD1	Ubfd1	chr7:129210712-129225713	0.264258	0.138762	0.43502	-1.95556	476	3.98688
477	AKT1	Akt1	chr12:113892032-113912401	0.207015	0.138838	0.43502	-1.95503	477	1.54312
478	SLC38A2	Slc38a2	chr15:96517823-96530129	1.37815	0.139052	0.43502	1.95352	478	6.81168
479	ALOX15	Alox15	chr11:70157649-70165533	0.0263331	0.139429	0.43502	-1.95087	479	5.66004
480	LGALS3BP	Lgals3bp	chr11:118254066-118263245	0.112675	0.139457	0.43502	-1.95067	480	5.61367
481	ZNF22	Zfp422	chr6:116574034-116578995	1.72803	0.13948	0.43502	1.95052	481	6.21917
482	NA	Nt5c3l	chr11:100290666-100302403	0.228805	0.139535	0.43502	-1.95013	482	0.92181
483	NA	Klrb1f	chr6:128995919-129007489	0.0384441	0.13957	0.43502	-1.94988	483	3.38582
484	WDR18	Wdr18	chr10:79422897-79431991	0.0267135	0.139666	0.43502	-1.94921	484	1.90334
485	SRGAP2	Srgap2	chr1:133181828-133423938	1.6843	0.139828	0.43502	1.94808	485	3.68922
486	NXN	Nxn	chr11:76070728-76212643	2.16059	0.139966	0.43502	1.94711	486	3.08045
487	SEC16A	Sec16a	chr2:26264951-26300736	1.58672	0.140059	0.43502	1.94646	487	3.70641
488	ANAPC10	Anapc10	chr8:82235719-82301220	0.0422452	0.140083	0.43502	-1.94629	488	2.47111
489	NA	Nhedc2	chr3:134970664-135005731	2.19373	0.140096	0.43502	1.9462	489	0.558805
490	NA	3300001P08Rik	chr11:94152453-94183225	0.219305	0.140103	0.43502	-1.94615	490	5.54275
491	LCMT1	Lcmt1	chr7:130521496-130573872	0.0175885	0.140107	0.43502	-1.94612	491	2.74085
492	RAB36	Rab36	chr10:74499834-74516845	3.29652	0.14024	0.43502	1.94519	492	0.940669
493	MYL9	Myl9	chr2:156601200-156607393	1.99056	0.140263	0.43502	1.94503	493	2.5062
494	ABCC1	Abcc1	chr16:14361653-14474967	1.81586	0.140359	0.43502	1.94437	494	4.00125
495	ANAPC11	Anapc11	chr11:120459940-120469512	0.0158866	0.140452	0.43502	-1.94372	495	2.88585
496	CHCHD6	Chchd6	chr6:89333153-89545609	0.489517	0.14049	0.43502	-1.94345	496	1.82054
497	DHX9	Dhx9	chr1:155302888-155334790	0.572686	0.140531	0.43502	-1.94317	497	4.13357
498	ITGA6	Itga6	chr2:71625140-71694815	2.14168	0.140611	0.43502	1.94262	498	2.50832
499	SNAPC5	Snapc5	chr9:64027104-64030495	0.647504	0.140723	0.43502	-1.94183	499	5.68207
500	MED21	Med21	chr6:146591101-146599122	0.643789	0.14077	0.43502	-1.94151	500	5.58473
501	YIF1B	Yif1b	chr7:30023342-30032551	0.0321755	0.140805	0.43502	-1.94126	501	1.61379
502	POLR1D	Polr1d	chr5:147889117-147890656	0.0111941	0.140809	0.43502	-1.94124	502	3.54774
503	RAB1B	Rab1b	chr19:5099207-5106996	0.460414	0.140906	0.43502	-1.94057	503	3.01421
504	TIMELESS	Timeless	chr10:127669119-127689988	0.0327534	0.140929	0.43502	-1.9404	504	1.58828
505	CHD9	Chd9	chr8:93352736-93578407	1.60141	0.141053	0.43502	1.93955	505	4.43101
506	NA	Oas1a	chr5:121346266-121357516	0.0162658	0.141108	0.43502	-1.93917	506	2.91598
507	RNF38	Rnf38	chr4:44139084-44181155	1.42621	0.141166	0.43502	1.93876	507	6.00816
508	SPIC	Spic	chr10:88138015-88145768	0.0880893	0.141205	0.43502	-1.93849	508	3.66691
509	CPNE3	Cpne3	chr4:19446399-19497251	1.49428	0.141258	0.43502	1.93812	509	6.91091
510	CENPN	Cenpn	chr8:119445640-119465403	0.225566	0.141467	0.43502	-1.93668	510	4.91471
511	NA	2310004N24Rik	chr11:116060169-116076631	0.0537777	0.141493	0.43502	-1.9365	511	2.77091
512	LPHN2	Lphn2	chr3:148478550-148617599	1.76544	0.141515	0.43502	1.93635	512	1.47466
513	HIPK3	Hipk3	chr2:104266639-104334646	1.65078	0.14155	0.43502	1.93611	513	4.32952
514	RMND1	Rmnd1	chr10:5914189-5943372	0.110545	0.141708	0.43502	-1.93502	514	0.562342
515	NA	Fam55b	chr9:48126087-48148981	0.00996887	0.142212	0.43502	-1.93155	515	3.87388
516	SLC44A4	Slc44a4	chr17:35051425-35067301	2.32765	0.142296	0.43502	1.93098	516	0.521341
517	NA	C130050O18Rik	chr5:139882341-139892046	0.0190584	0.142434	0.43502	-1.93003	517	2.62893
518	GP6	Gp6	chr7:4320316-4349346	2.32666	0.142448	0.43502	1.92994	518	1.99913
519	NA	Wdr51a	chr9:106183732-106252208	0.109441	0.142488	0.43502	-1.92966	519	4.81559
520	NA	BC024479	chr9:37296906-37331735	0.409011	0.142512	0.43502	-1.9295	520	1.41171
521	PHF23	Phf23	chr11:69809273-69813513	0.142047	0.142536	0.43502	-1.92933	521	1.90641
522	EXOSC7	Exosc7	chr9:123022349-123045247	0.0119649	0.142653	0.43502	-1.92854	522	3.48798
523	WDR33	Wdr33	chr18:31986939-32066649	0.498795	0.142854	0.43502	-1.92716	523	2.7752
524	NA	Ifi47	chr11:48900557-48910473	0.0110286	0.142979	0.43502	-1.92631	524	3.70236
525	FIS1	Fis1	chr5:137437947-137442102	0.518861	0.14299	0.43502	-1.92623	525	6.57744
526	TMEM33	Tmem33	chr5:67651891-67682700	0.588023	0.143131	0.43502	-1.92527	526	4.89527
527	ARL6IP5	Arl6ip5	chr6:97160786-97183309	0.0133549	0.143133	0.43502	-1.92526	527	4.82829
528	PSMD12	Psmd12	chr11:107340842-107359350	0.138992	0.143145	0.43502	-1.92518	528	5.04486
529	SIGLEC10	Siglecg	chr7:50663650-50673719	0.0179777	0.143242	0.43502	-1.92451	529	2.73917
530	PKD1	Pkd1	chr17:24686895-24733459	1.75936	0.143331	0.43502	1.92391	530	2.4095
531	TIMM8B	Timm8b	chr9:50412006-50413425	0.377553	0.143353	0.43502	-1.92376	531	5.96167
532	LSMD1	Lsmd1	chr11:69209293-69210173	0.0659268	0.143516	0.43502	-1.92265	532	3.43535
533	SNRNP70	Snrnp70	chr7:52631824-52651017	0.0438461	0.143548	0.43502	-1.92243	533	0.857061
534	RND3	Rnd3	chr2:50985959-51004631	1.87247	0.143624	0.43502	1.92192	534	5.21556
535	TGFBR1	Tgfbr1	chr4:47366177-47427796	1.49185	0.143696	0.43502	1.92143	535	4.66454
536	CCDC130	Ccdc130	chr8:86781694-86794259	0.0866481	0.143743	0.43502	-1.92111	536	1.81645
537	COX10	Cox10	chr11:63777388-63892916	0.0311388	0.14381	0.43502	-1.92066	537	1.67459
538	GPATCH8	Gpatch8	chr11:102337232-102417472	0.0278843	0.143947	0.43502	-1.91973	538	1.86749
539	STAB2	Stab2	chr10:86303955-86470687	0.0481433	0.143967	0.43502	-1.9196	539	0.722199
540	C12orf4	D6Wsu163e	chr6:126889984-126925722	0.0150413	0.143989	0.43502	-1.91944	540	3.11986
541	NA	1600012F09Rik	chr13:18080037-18085171	0.0231358	0.144022	0.43502	-1.91922	541	2.22659
542	BSN	Bsn	chr9:107998353-108092714	0.358597	0.144033	0.43502	-1.91915	542	1.08088
543	NA	5730419I09Rik	chr6:142959440-143048627	1.72012	0.144127	0.43502	1.91852	543	4.51865
544	CDCA3	Cdca3	chr6:124780194-124783719	0.0530221	0.144173	0.43502	-1.9182	544	4.40884
545	NAP1L4	Nap1l4	chr7:150699484-150734995	0.395118	0.144358	0.43502	-1.91695	545	6.46712
546	MLYCD	Mlycd	chr8:121918792-121934988	0.361575	0.144398	0.43502	-1.91668	546	0.391818
547	CCDC124	Ccdc124	chr8:73392126-73397389	0.0382052	0.144524	0.43502	-1.91583	547	1.28248
548	ZDHHC5	Zdhhc5	chr2:84528077-84555321	1.53199	0.144563	0.43502	1.91557	548	4.31701
549	DHRS4	Dhrs4	chr14:56097634-56109177	0.0199205	0.144653	0.43502	-1.91496	549	2.54921
550	C19orf24	1600002K03Rik	chr10:79635689-79637864	0.0691402	0.14468	0.43502	-1.91478	550	-0.157718
551	RPL27A	Rpl27a	chr7:116662709-116665883	0.0099213	0.144739	0.43502	-1.91439	551	3.90473
552	UBA5	Uba5	chr9:103948918-103965451	2.75668	0.144751	0.43502	1.91431	552	3.2123
553	TAF1	Taf1	chrX:98728074-98797128	1.49151	0.144763	0.43502	1.91423	553	4.7461
554	DUSP12	Dusp12	chr1:172804319-172815671	2.10623	0.144771	0.43502	1.91417	554	0.684795
555	THG1L	Thg1l	chr11:45761656-45768996	0.0232822	0.144891	0.43502	-1.91336	555	2.25214
556	G3BP1	G3bp1	chr11:55283254-55314389	0.0200317	0.14502	0.43502	-1.9125	556	2.56517
557	MKRN2	Mkrn2	chr6:115551956-115568688	1.4162	0.145093	0.43502	1.91201	557	5.31297
558	ACP5	Acp5	chr9:21931171-21940190	0.105232	0.145096	0.43502	-1.91199	558	5.37314
559	GCN1L1	Gcn1l1	chr5:116015272-116072663	0.259903	0.145158	0.43502	-1.91158	559	0.37818
560	ZMAT5	Zmat5	chr11:4604681-4637669	0.0304737	0.145216	0.43502	-1.91118	560	1.71433
561	VILL	Vill	chr9:118961920-118980444	0.0512475	0.145358	0.43502	-1.91023	561	0.608757
562	XRCC3	Xrcc3	chr12:113041404-113052052	0.470454	0.145413	0.43502	-1.90987	562	1.66481
563	SLC19A1	Slc19a1	chr10:76496004-76513171	0.0408054	0.145473	0.43502	-1.90946	563	1.10799
564	SNRPD3	Snrpd3	chr10:74980787-74998185	0.0664534	0.145594	0.43502	-1.90866	564	4.87912
565	ARF4	Arf4	chr14:27457683-27476744	0.2867	0.14566	0.43502	-1.90821	565	5.22129
566	NA	Pigyl	chr9:21961290-21962798	0.0978604	0.145795	0.43502	-1.90731	566	0.857238
567	NAMPT	Nampt	chr12:33505340-33536473	1.78917	0.146032	0.43502	1.90574	567	7.15078
568	RNASE12	Rnase12	chr14:51676458-51676895	0.0656721	0.146077	0.43502	-1.90543	568	2.32878
569	MTMR6	Mtmr6	chr14:60884065-60921207	1.83492	0.146219	0.43502	1.90449	569	7.12481
570	SLC35A3	Slc35a3	chr3:116373716-116415198	1.85911	0.146293	0.43502	1.904	570	2.862
571	YWHAZ	Ywhaz	chr15:36700525-36723999	1.4331	0.146362	0.43502	1.90354	571	9.63547
572	CSNK1G2	Csnk1g2	chr10:80092401-80103516	0.431023	0.146372	0.43502	-1.90347	572	2.41642
573	ICAM2	Icam2	chr11:106238970-106243955	0.221098	0.146435	0.43502	-1.90306	573	3.45758
574	FAM117B	Fam117b	chr1:59969850-60042190	1.5841	0.146507	0.43502	1.90258	574	4.52421
575	CASK	Cask	chrX:13094208-13423667	1.62658	0.146512	0.43502	1.90254	575	3.89825
576	TXNIP	Txnip	chr3:96361880-96365780	1.3377	0.146595	0.43502	1.90199	576	7.44754
577	DUS4L	Dus4l	chr12:32324920-32339691	0.675333	0.146608	0.43502	-1.90191	577	3.9123
578	MRPL4	Mrpl4	chr9:20807181-20813281	0.405674	0.146625	0.43502	-1.9018	578	3.82461
579	SMNDC1	Smndc1	chr19:53453704-53465063	1.51701	0.146668	0.43502	1.90151	579	4.10841
580	NA	AI451617	chr7:111620363-111656339	0.0503011	0.146668	0.43502	-1.90151	580	0.669875
581	TSC22D1	Tsc22d1	chr14:76904372-76907568	0.677481	0.146703	0.43502	-1.90128	581	5.44581
582	LPGAT1	Lpgat1	chr1:193541903-193608132	1.39261	0.147008	0.43502	1.89926	582	5.25156
583	MED6	Med6	chr12:82674551-82695945	0.03805	0.147104	0.43502	-1.89863	583	2.8164
584	SELM	Selm	chr11:3414705-3417354	0.430804	0.147297	0.43502	-1.89736	584	2.0105
585	ADD3	Add3	chr19:53218487-53321888	1.60519	0.147327	0.43502	1.89715	585	6.33276
586	IRF9	Irf9	chr14:56223416-56228866	0.0651486	0.14738	0.43502	-1.89681	586	4.71657
587	DDX60	Ddx60	chr8:64406886-64516492	0.0356997	0.147394	0.43502	-1.89672	587	1.46551
588	PI16	Pi16	chr17:29455827-29465847	0.604741	0.147443	0.43502	-1.89639	588	2.11718
589	PHB	Phb	chr11:95528304-95542087	0.135978	0.147498	0.43502	-1.89603	589	5.41615
590	TRIM44	Trim44	chr2:102140276-102241057	1.43949	0.147524	0.43502	1.89586	590	4.1127
591	NIN	Nin	chr12:71112422-71203841	7.28196	0.147571	0.43502	1.89555	591	5.9426
592	COPG2	Copg2	chr6:30698411-30846760	0.0113547	0.147649	0.43502	-1.89504	592	3.63929
593	SIN3B	Sin3b	chr8:75247187-75263810	0.206761	0.147652	0.43502	-1.89501	593	2.68268
594	STAP1	Stap1	chr5:86500853-86533018	0.704911	0.147662	0.43502	-1.89495	594	4.70142
595	SEC61B	Sec61b	chr4:47487533-47496105	0.66114	0.147667	0.43502	-1.89492	595	5.1811
596	RNF20	Rnf20	chr4:49644932-49669758	1.4682	0.147916	0.43502	1.89328	596	4.82137
597	NFS1	Nfs1	chr2:155949373-155969922	0.639301	0.147918	0.43502	-1.89327	597	3.87217
598	UGGT1	Uggt1	chr1:36196874-36301147	1.54184	0.147944	0.43502	1.8931	598	5.99305
599	ZNF451	Zfp451	chr1:33818598-33871272	1.82475	0.148001	0.43502	1.89272	599	2.1322
600	NA	Centb1	chr11:69695069-69709041	0.190149	0.14802	0.43502	-1.8926	600	2.54732
601	NUP62	Nup62	chr7:52071790-52086176	0.0574725	0.148205	0.43502	-1.89139	601	3.49033
602	ZNF519	Zfp386	chr12:117285935-117299062	0.120538	0.148228	0.43502	-1.89124	602	3.64169
603	NA	LOC100042049	chr5:22034039-22034848	0.057861	0.148248	0.43502	-1.89111	603	1.91842
604	AP1S1	Ap1s1	chr5:137510864-137521930	0.0291337	0.14842	0.43502	-1.88999	604	1.85505
605	E2F6	E2f6	chr12:16817771-16833549	1.83406	0.14862	0.43502	1.88868	605	3.79014
606	DOCK11	Dock11	chrX:33428827-33616557	1.4534	0.14872	0.43502	1.88802	606	5.80788
607	BHLHE40	Bhlhe40	chr6:108610623-108616919	2.65761	0.148735	0.43502	1.88793	607	5.25466
608	NA	Hddc3	chr7:87488023-87490983	0.369872	0.148788	0.43502	-1.88758	608	0.569536
609	TMEM199	Tmem199	chr11:78320557-78325670	0.54683	0.148802	0.43502	-1.88749	609	3.34688
610	ARID5B	Arid5b	chr10:67558341-67741474	0.32333	0.148927	0.43502	-1.88668	610	2.34271
611	NA	2610001J05Rik	chr6:13819074-13821483	0.0144209	0.14893	0.43502	-1.88665	611	3.28473
612	ZUFSP	Zufsp	chr10:33646742-33671018	0.509101	0.14917	0.43502	-1.8851	612	4.84124
613	NCR1	Ncr1	chr7:4289326-4296766	0.233803	0.149222	0.43502	-1.88476	613	3.78292
614	CDC34	Cdc34	chr10:79144940-79151143	0.221331	0.149312	0.43502	-1.88418	614	1.97146
615	WDR37	Wdr37	chr13:8802214-8870288	1.57815	0.149386	0.43502	1.88369	615	5.3011
616	CREBL2	Crebl2	chr6:134780217-134807901	3.26637	0.149413	0.43502	1.88352	616	1.06723
617	NA	Zfp353	chr8:43164627-43169733	0.115797	0.149465	0.43502	-1.88318	617	2.01924
618	NA	4930422I07Rik	chr9:88442858-88465924	0.0869404	0.149742	0.43502	-1.88139	618	2.34296
619	TOM1L1	Tom1l1	chr11:90507005-90548915	0.0180379	0.149931	0.43502	-1.88016	619	2.85875
620	FBXO22	Fbxo22	chr9:55056742-55072240	0.501089	0.149942	0.43502	-1.8801	620	3.31386
621	SNW1	Snw1	chr12:88790860-88813249	0.00902836	0.150141	0.43502	-1.87881	621	4.21384
622	UBE2G2	Ube2g2	chr10:77085066-77108735	0.0205842	0.150415	0.43502	-1.87705	622	2.60478
623	ARL5C	Arl5c	chr11:97850894-97857487	0.014187	0.150538	0.43502	-1.87626	623	3.32137
624	RNF144B	Rnf144b	chr13:47218089-47341845	0.142683	0.150584	0.43502	-1.87595	624	0.709887
625	CHAC2	Chac2	chr11:30876709-30886365	0.00944485	0.150623	0.43502	-1.87571	625	4.06414
626	TMEM205	Tmem205	chr9:21725453-21731906	0.0929046	0.15066	0.43502	-1.87547	626	1.70742
627	GOLGA7	Golga7	chr8:24351798-24367552	0.017803	0.150802	0.43502	-1.87456	627	2.9015
628	NA	Pira6	chr7:4225745-4234247	0.719704	0.150864	0.43502	-1.87416	628	4.93962
629	PCGF1	Pcgf1	chr6:83028384-83030849	0.0229919	0.150947	0.43502	-1.87363	629	2.33647
630	FOXN3	Foxn3	chr12:100433304-100688284	0.299728	0.150949	0.43502	-1.87362	630	5.27323
631	ARHGDIA	Arhgdia	chr11:120438549-120442916	0.305794	0.151058	0.43502	-1.87292	631	6.33814
632	APEX1	Apex1	chr14:51544696-51546813	0.620312	0.151078	0.43502	-1.87279	632	4.95189
633	NA	Pilrb2	chr5:138307057-138312986	0.0544697	0.151128	0.43502	-1.87247	633	5.00924
634	BLOC1S2	Bloc1s2	chr19:44213744-44220936	0.703519	0.151134	0.43502	-1.87243	634	6.67215
635	PHF17	Phf17	chr3:41359656-41420786	1.47889	0.151154	0.43502	1.8723	635	4.39777
636	NA	Orc6l	chr8:87823531-87832177	0.334652	0.151177	0.43502	-1.87215	636	6.93692
637	CMPK2	Cmpk2	chr12:27154080-27164702	0.0155487	0.151188	0.43502	-1.87208	637	3.17655
638	PPP2R5E	Ppp2r5e	chr12:76551868-76697187	4.07281	0.151194	0.43502	1.87205	638	4.36358
639	TUBE1	Tube1	chr10:38853829-38870864	0.0552266	0.151418	0.43502	-1.87061	639	2.12433
640	SHMT2	Shmt2	chr10:126954195-126959491	0.0367592	0.151442	0.43502	-1.87046	640	1.48394
641	DPH3	Dph3	chr14:32893748-32898851	0.480663	0.151499	0.43502	-1.8701	641	5.23519
642	ABHD11	Abhd11	chr5:135485169-135488040	0.026987	0.151527	0.43502	-1.86992	642	2.0596
643	UBL3	Ubl3	chr5:149316207-149364364	0.0278039	0.151598	0.43502	-1.86946	643	1.94604
644	THAP7	Thap7	chr16:17528075-17531145	0.541153	0.151632	0.43502	-1.86924	644	1.9418
645	BMF	Bmf	chr2:118354493-118375414	0.483434	0.151653	0.43502	-1.86911	645	0.435146
646	ADD2	Add2	chr6:86028078-86069549	0.0827598	0.151656	0.43502	-1.8691	646	3.09283
647	PLEKHF2	Plekhf2	chr4:10915810-10934766	1.42788	0.151668	0.43502	1.86901	647	4.45167
648	HSPBP1	Hspbp1	chr7:4612123-4636565	0.0882704	0.151726	0.43502	-1.86865	648	-0.527893
649	VPS26B	Vps26b	chr9:26812088-26837679	3.26269	0.151903	0.43502	1.86752	649	4.8911
650	UPF1	Upf1	chr8:72855421-72877172	0.063434	0.151981	0.43502	-1.86703	650	0.182183
651	MED13	Med13	chr11:86079217-86171027	1.44132	0.152004	0.43502	1.86688	651	4.96752
652	LRRC36	Lrrc36	chr8:107951540-107987979	0.356052	0.152039	0.43502	-1.86666	652	0.512915
653	KMO	Kmo	chr1:177562324-177590984	1.37267	0.152073	0.43502	1.86644	653	5.49343
654	NA	4933428G20Rik	chr11:97311474-97363714	0.191903	0.152136	0.43502	-1.86604	654	1.33383
655	MEF2BNB	2310045N01Rik	chr8:72663612-72671157	0.0147818	0.152221	0.43502	-1.8655	655	3.27138
656	MCEE	Mcee	chr7:71537657-71557005	0.0276672	0.152266	0.43502	-1.86521	656	1.96628
657	NA	3110056O03Rik	chr10:80318020-80331453	0.0731905	0.152323	0.43502	-1.86485	657	-0.101145
658	NA	Tcfe2a	chr10:79871910-79896398	0.0669178	0.152487	0.43502	-1.86381	658	0.0883126
659	NA	Wdr45l	chr11:121188517-121215761	0.0792822	0.1525	0.43502	-1.86373	659	2.92481
660	DHFR	Dhfr	chr13:93124738-93159008	0.0122751	0.152602	0.43502	-1.86308	660	3.62132
661	SPG21	Spg21	chr9:65308744-65336277	3.07935	0.152641	0.43502	1.86283	661	4.90599
662	METTL3	Mettl3	chr14:52914517-52924799	0.0558533	0.15266	0.43502	-1.86271	662	2.08629
663	NA	H2-Q7	chr17:35576161-35580588	0.627269	0.152672	0.43502	-1.86264	663	3.61994
664	GMNN	Gmnn	chr13:24843714-24853806	0.491845	0.152679	0.43502	-1.8626	664	7.26895
665	EVI5	Evi5	chr5:108173814-108304126	0.0545383	0.152758	0.43502	-1.8621	665	2.87063
666	OAF	Oaf	chr9:43029361-43047899	0.0414342	0.152806	0.43502	-1.86179	666	1.24031
667	NA	9530008L14Rik	chr13:41858517-41942857	0.373681	0.152813	0.43502	-1.86175	667	3.50393
668	NA	2310008H04Rik	chr16:15889320-16146926	1.40561	0.15284	0.43502	1.86158	668	5.99852
669	HPN	Hpn	chr7:31883744-31900309	0.0632504	0.15285	0.43502	-1.86152	669	0.226588
670	EXOSC5	Exosc5	chr7:26444172-26453050	0.135197	0.15291	0.43502	-1.86113	670	2.5523
671	NA	Bglap-rs1	chr3:88172539-88173642	0.580154	0.15306	0.43502	-1.86018	671	1.4339
672	FBXL4	Fbxl4	chr4:22284712-22361193	1.64794	0.153121	0.43502	1.8598	672	3.77005
673	ZNHIT3	Znhit3	chr11:84724457-84729858	0.0172818	0.153253	0.43502	-1.85897	673	2.9168
674	CBR1	Cbr1	chr16:93608082-93610594	0.602439	0.153328	0.43502	-1.8585	674	3.31765
675	EIF4ENIF1	Eif4enif1	chr11:3102765-3144584	1.82714	0.153371	0.43502	1.85822	675	6.27951
676	APLF	Aplf	chr6:87578423-87622141	0.242484	0.153386	0.43502	-1.85813	676	3.62217
677	TMED7	Tmed7	chr18:46745582-46757189	1.46734	0.153575	0.43502	1.85695	677	4.82085
678	NAT1	Nat2	chr8:70018847-70026469	0.0224283	0.153668	0.43502	-1.85636	678	2.44595
679	LARP1	Larp1	chr11:57822566-57875532	1.63349	0.153695	0.43502	1.85619	679	6.1802
680	VAV3	Vav3	chr3:109376925-109488612	1.4406	0.153695	0.43502	1.85619	680	4.06501
681	LRRC25	Lrrc25	chr8:73140743-73144749	0.150367	0.153703	0.43502	-1.85614	681	1.89453
682	STARD3NL	Stard3nl	chr13:19449545-19487621	0.588751	0.15372	0.43502	-1.85603	682	3.97505
683	TSPAN8	Tspan8	chr10:115254340-115286672	0.0361098	0.153762	0.43502	-1.85577	683	4.13907
684	BMP1	Bmp1	chr14:70874365-70919995	0.547356	0.153778	0.43502	-1.85567	684	2.27978
685	ZNF524	Zfp524	chr7:4967110-4970090	0.583989	0.153792	0.43502	-1.85558	685	1.51903
686	ISG20	Isg20	chr7:86059121-86065282	0.00570875	0.153804	0.43502	-1.85551	686	5.06204
687	ACAA1	Acaa1a	chr9:119250412-119259413	0.408799	0.15387	0.43502	-1.85509	687	0.845177
688	PSMD6	Psmd6	chr14:14944699-14953418	0.0138428	0.153872	0.43502	-1.85508	688	3.45065
689	ESM1	Esm1	chr13:113999867-114008312	6.06598	0.153988	0.43502	1.85435	689	2.79897
690	TSSC4	Tssc4	chr7:150255273-150256992	0.0716943	0.154039	0.43502	-1.85403	690	-0.0209447
691	DQX1	Dqx1	chr6:83007838-83017213	0.0329816	0.154103	0.43502	-1.85363	691	1.66333
692	ICAM4	Icam4	chr9:20833817-20834975	0.0156082	0.154257	0.43502	-1.85267	692	3.1804
693	RNF146	Rnf146	chr10:29063982-29082248	0.022135	0.154269	0.43502	-1.85259	693	2.51989
694	NA	Cbara1	chr10:59165383-59326870	0.388105	0.154292	0.43502	-1.85245	694	4.5683
695	GINS2	Gins2	chr8:123105166-123112975	0.016185	0.154381	0.43502	-1.85189	695	3.13932
696	HCFC1R1	Hcfc1r1	chr17:23810575-23812491	0.687111	0.154536	0.43502	-1.85092	696	4.18779
697	ENDOD1	Endod1	chr9:14158434-14185686	0.0733376	0.154568	0.43502	-1.85072	697	3.05186
698	PITPNC1	Pitpnc1	chr11:107069206-107332034	2.48765	0.154577	0.43502	1.85067	698	5.28884
699	TEX15	Tex15	chr8:34681016-34696057	2.47245	0.15464	0.43502	1.85027	699	2.84321
700	MBOAT1	Mboat1	chr13:30228359-30338563	3.57639	0.154674	0.43502	1.85006	700	2.08529
701	CCR9	Ccr9	chr9:123587557-123691083	1.45586	0.154692	0.43502	1.84995	701	4.32314
702	NAV1	Nav1	chr1:137331157-137481932	1.66713	0.154785	0.43502	1.84937	702	2.64196
703	ATP1B2	Atp1b2	chr11:69413252-69419462	0.105661	0.154798	0.43502	-1.84929	703	1.99908
704	NA	Ly6c2	chr15:74938591-74942379	0.781897	0.154997	0.43502	-1.84805	704	10.2926
705	MARVELD2	Marveld2	chr13:101365914-101386903	6.05451	0.155021	0.43502	1.8479	705	1.84931
706	ERI3	Eri3	chr4:117223099-117346886	0.72808	0.155149	0.43502	-1.8471	706	4.97497
707	PKIB	Pkib	chr10:57351887-57460918	0.0330598	0.15522	0.43502	-1.84666	707	1.68248
708	DMXL1	Dmxl1	chr18:49992667-50124739	1.52832	0.155224	0.43502	1.84664	708	3.91742
709	TET2	Tet2	chr3:133126641-133207354	1.55563	0.155225	0.43502	1.84663	709	3.75002
710	MRPL36	Mrpl36	chr13:73468457-73469626	0.189263	0.15528	0.43502	-1.84629	710	5.42779
711	NA	AI987944	chr7:48629158-48648630	0.0539347	0.155327	0.43502	-1.846	711	2.18027
712	ZNF318	Zfp318	chr17:46520715-46551766	1.76273	0.155443	0.43502	1.84528	712	2.08085
713	NA	Zfp295	chr16:98168599-98183786	1.78849	0.155457	0.43502	1.8452	713	1.23739
714	LSM3	Lsm3	chr6:91466029-91472614	0.356646	0.155466	0.43502	-1.84514	714	6.55363
715	SNAP47	Snap47	chr11:59220652-59263458	0.32902	0.155469	0.43502	-1.84512	715	2.55701
716	NA	2810452K22Rik	chr12:112110832-112127324	0.230487	0.155567	0.43502	-1.84451	716	4.24079
717	PDPK1	Pdpk1	chr17:24210647-24278561	1.45469	0.155804	0.43502	1.84305	717	4.9735
718	SNRNP48	Snrnp48	chr13:38296808-38319532	0.192581	0.155816	0.43502	-1.84297	718	1.2957
719	ARPC4	Arpc4	chr6:113328109-113339643	0.0355067	0.155857	0.43502	-1.84272	719	5.61701
720	PLCXD2	Plcxd2	chr16:45959375-46010526	2.14359	0.155857	0.43502	1.84272	720	1.02118
721	NMNAT3	Nmnat3	chr9:98197002-98311847	0.244614	0.155999	0.43502	-1.84184	721	3.35974
722	ZC3H6	Zc3h6	chr2:128793138-128844299	2.03966	0.156064	0.43502	1.84144	722	1.36202
723	FCHO2	Fcho2	chr13:99493362-99585404	1.44641	0.15612	0.43502	1.84109	723	5.4244
724	PARP3	Parp3	chr9:106372684-106378982	0.328727	0.156291	0.43502	-1.84004	724	1.77636
725	TSSC1	Tssc1	chr12:29436693-29552355	0.068304	0.156336	0.43502	-1.83976	725	2.45971
726	NA	AA960436	chr8:97856184-97871413	0.021445	0.156336	0.43502	-1.83976	726	2.61713
727	MTIF3	Mtif3	chr5:147766098-147775350	0.192879	0.156365	0.43502	-1.83959	727	3.25526
728	TACSTD2	Tacstd2	chr6:67484053-67485816	0.0277704	0.156429	0.43502	-1.83919	728	2.07676
729	NA	Spna2	chr2:29821080-29886970	1.62833	0.156437	0.43502	1.83914	729	4.23082
730	SCOC	Scoc	chr8:85958392-85966547	0.0160889	0.156457	0.43502	-1.83902	730	3.19117
731	HCAR2	Niacr1	chr5:124313581-124315518	0.0244378	0.156674	0.43502	-1.83769	731	3.80894
732	CDKN2AIPNL	Cdkn2aipnl	chr11:51781133-51790836	2.24658	0.156729	0.43502	1.83734	732	6.13513
733	ZNF488	Zfp488	chr14:34780258-34791950	0.0246111	0.156735	0.43502	-1.83731	733	2.30235
734	FNIP1	Fnip1	chr11:54251691-54331738	2.45147	0.156744	0.43502	1.83725	734	4.53213
735	SERTAD1	Sertad1	chr7:28271972-28275333	0.0904136	0.156763	0.43502	-1.83713	735	1.10822
736	STX8	Stx8	chr11:67779985-68020650	0.0509217	0.156851	0.43502	-1.8366	736	3.01638
737	S1PR2	S1pr2	chr9:20770396-20781237	4.17623	0.156865	0.43502	1.83651	737	2.18653
738	NA	V1rd4	chr7:5360492-5364747	0.039746	0.156886	0.43502	-1.83638	738	1.32685
739	PMS2	Pms2	chr5:144670870-144692625	0.462068	0.156886	0.43502	-1.83638	739	5.30196
740	POP4	Pop4	chr7:39047839-39056367	0.0233732	0.156896	0.43502	-1.83632	740	2.43864
741	VHL	Vhl	chr6:113574015-113581627	1.92131	0.156922	0.43502	1.83616	741	3.23289
742	TMEM14C	Tmem14c	chr13:41111619-41117947	0.0122328	0.156988	0.43502	-1.83575	742	5.92319
743	METAP2	Metap2	chr10:93321235-93353947	0.177416	0.157103	0.43502	-1.83505	743	7.11552
744	ZBTB17	Zbtb17	chr4:141000588-141023852	0.495631	0.157131	0.43502	-1.83488	744	0.807341
745	SNRPB	Snrpb	chr2:129997372-130005100	0.624021	0.157154	0.43502	-1.83474	745	4.29389
746	EXOC7	Exoc7	chr11:116149312-116168052	0.0565056	0.157183	0.43502	-1.83456	746	2.85163
747	CPNE2	Cpne2	chr8:97056928-97094429	3.20962	0.157265	0.43502	1.83406	747	4.51091
748	NA	5930416I19Rik	chr6:128307018-128312915	0.644082	0.157301	0.43502	-1.83384	748	5.44767
749	CD28	Cd28	chr1:60803232-60830203	1.85016	0.157322	0.43502	1.83371	749	3.46824
750	ITPRIPL2	Itpripl2	chr7:125628626-125635489	2.54402	0.157343	0.43502	1.83358	750	3.70605
751	SF3B5	Sf3b5	chr10:12728256-12728988	0.0441703	0.157445	0.43502	-1.83296	751	4.18346
752	LAIR1	Lair1	chr7:3958675-4014806	0.0966423	0.157493	0.43502	-1.83266	752	3.95757
753	SLC6A13	Slc6a13	chr6:121250314-121287736	0.281306	0.157606	0.43502	-1.83198	753	3.82491
754	NCK1	Nck1	chr9:100395422-100446472	0.0274449	0.157647	0.43502	-1.83173	754	2.11577
755	PI4KA	Pi4ka	chr16:17280444-17406407	1.52505	0.157862	0.43502	1.83041	755	4.94489
756	NA	Cxcl12	chr6:117118581-117125087	2.53435	0.157902	0.43502	1.83017	756	3.11526
757	JAGN1	Jagn1	chr6:113392629-113398221	0.0719284	0.157913	0.43502	-1.83011	757	2.34855
758	NA	Zfp619	chr7:46773136-46795785	0.0899914	0.157994	0.43502	-1.82961	758	-0.498163
759	RPL18	Rpl18	chr7:52973441-52976205	0.0115767	0.158007	0.43502	-1.82953	759	5.4144
760	UBASH3B	Ubash3b	chr9:40821724-40965577	3.21394	0.158061	0.43502	1.8292	760	4.50342
761	SP2	Sp2	chr11:96814652-96839002	0.0802281	0.158183	0.43502	-1.82846	761	2.11368
762	NA	Pilrb1	chr5:138293375-138299277	0.721709	0.158358	0.43502	-1.8274	762	6.71987
763	BAZ1B	Baz1b	chr5:135663193-135721999	0.0362816	0.158382	0.43502	-1.82725	763	1.56986
764	GGA1	Gga1	chr15:78707620-78725014	0.57817	0.158453	0.43502	-1.82682	764	1.29611
765	BIRC5	Birc5	chr11:117710551-117717057	0.00741251	0.158463	0.43502	-1.82676	765	4.72092
766	ALG10	Alg10b	chr15:90054742-90060985	1.46206	0.158628	0.43502	1.82576	766	3.9749
767	LZTFL1	Lztfl1	chr9:123606711-123626675	0.462153	0.15863	0.43502	-1.82575	767	4.52085
768	STAT2	Stat2	chr10:127707632-127729905	0.0377801	0.158637	0.43502	-1.8257	768	1.51248
769	SNX14	Snx14	chr9:88271585-88333789	2.03483	0.158749	0.43502	1.82503	769	4.2763
770	GTF2A2	Gtf2a2	chr9:69860357-69870654	0.0121891	0.158749	0.43502	-1.82503	770	3.77105
771	SMARCC1	Smarcc1	chr9:110034528-110142682	0.0777926	0.158811	0.43502	-1.82465	771	2.21143
772	PKD2L2	Pkd2l2	chr18:34569077-34601448	0.636508	0.158917	0.43502	-1.82401	772	5.29474
773	SH3YL1	Sh3yl1	chr12:31596534-31645014	0.558291	0.15894	0.43502	-1.82387	773	1.38493
774	IGFBP4	Igfbp4	chr11:98902574-98913957	1.63196	0.159038	0.43502	1.82328	774	2.85706
775	MRPL28	Mrpl28	chr17:26260477-26263558	0.753886	0.159045	0.43502	-1.82324	775	6.04492
776	DGUOK	Dguok	chr6:83430208-83456963	0.122587	0.159059	0.43502	-1.82315	776	3.43728
777	MAGI3	Magi3	chr3:103817197-104024329	1.99892	0.159159	0.43502	1.82255	777	1.74024
778	PSMB5	Psmb5	chr14:55232957-55236832	0.0633035	0.159271	0.43502	-1.82187	778	4.37641
779	NA	Slfn4	chr11:82988688-83003718	0.17579	0.159283	0.43502	-1.8218	779	6.18267
780	UNC119	Unc119	chr11:78157024-78162658	0.0313978	0.159365	0.43502	-1.82131	780	1.86606
781	SLC25A4	Slc25a4	chr8:47292698-47296363	0.0132249	0.159391	0.43502	-1.82115	781	3.63784
782	ACSL6	Acsl6	chr11:54117326-54175041	0.049759	0.159408	0.43502	-1.82104	782	0.8675
783	POU2AF1	Pou2af1	chr9:51021795-51048184	0.155238	0.159437	0.43502	-1.82087	783	2.91883
784	GSTT1	Gstt1	chr10:75246558-75261329	0.0246442	0.159615	0.43502	-1.8198	784	2.34507
785	PELO	Pelo	chr13:115878563-115880366	0.246043	0.159641	0.43502	-1.81964	785	0.557276
786	KLHDC10	Klhdc10	chr6:30351909-30405174	4.92324	0.159648	0.43502	1.8196	786	4.13365
787	TNFRSF1A	Tnfrsf1a	chr6:125299741-125312501	0.0333806	0.159652	0.43502	-1.81958	787	1.73683
788	PFKL	Pfkl	chr10:77449694-77472541	0.0480119	0.159782	0.43502	-1.8188	788	0.961509
789	PRMT1	Prmt1	chr7:52232128-52241702	0.24416	0.159792	0.43502	-1.81873	789	3.06716
790	MRRF	Mrrf	chr2:35991918-36045801	0.644824	0.159821	0.43502	-1.81856	790	4.76738
791	RAP2A	Rap2a	chr14:120877683-120906414	1.55626	0.159891	0.43502	1.81814	791	3.05656
792	GSTK1	Gstk1	chr6:42195934-42200440	0.0416507	0.160109	0.43502	-1.81683	792	1.25532
793	RYK	Ryk	chr9:102737250-102810637	0.173205	0.160159	0.43502	-1.81653	793	0.503985
794	CCDC66	Ccdc66	chr14:28295596-28321646	0.0539353	0.160162	0.43502	-1.81651	794	0.646162
795	MAD2L1	Mad2l1	chr6:66485462-66490985	0.00870134	0.160175	0.43502	-1.81644	795	4.45871
796	MRPS36	Mrps36	chr13:101505916-101514590	0.213512	0.160215	0.43502	-1.8162	796	6.21414
797	RLF	Rlf	chr4:120817978-120861139	1.40625	0.160267	0.43502	1.81588	797	4.47707
798	LRP8	Lrp8	chr4:107474864-107549445	1.49784	0.160472	0.43502	1.81466	798	3.30146
799	TMEM127	Tmem127	chr2:127073711-127086500	1.58094	0.160522	0.43502	1.81436	799	5.56087
800	LENG8	Leng8	chr7:4088658-4099775	0.341573	0.160639	0.43502	-1.81366	800	2.12931
801	R3HDM2	R3hdm2	chr10:126857923-126936436	0.225164	0.160647	0.43502	-1.81361	801	0.427197
802	SVIP	Svip	chr7:59252532-59261388	0.0190951	0.160789	0.43502	-1.81277	802	2.91212
803	CLDN12	Cldn12	chr5:5505015-5514976	4.78005	0.16079	0.43502	1.81276	803	2.22481
804	NA	Zfp280c	chrX:45894803-45945310	1.6618	0.160898	0.43502	1.81211	804	3.29421
805	MPHOSPH10	Mphosph10	chr7:71521427-71537122	0.476092	0.160976	0.43502	-1.81165	805	5.39059
806	HNRNPL	Hnrnpl	chr7:29595909-29607285	2.79954	0.161003	0.43502	1.81149	806	6.10499
807	CENPM	Cenpm	chr15:82064206-82075177	0.651763	0.161023	0.43502	-1.81137	807	4.03638
808	ARHGAP9	Arhgap9	chr10:126760783-126766999	0.0320454	0.161082	0.43502	-1.81102	808	1.84624
809	NA	2210023G05Rik	chr8:107485640-107493433	0.0101417	0.161206	0.43502	-1.81028	809	4.17587
810	TBCA	Tbca	chr13:95558898-95612854	0.0473393	0.161242	0.43502	-1.81007	810	3.18422
811	SPRYD4	Spryd4	chr10:127646966-127648850	0.187205	0.161299	0.43502	-1.80973	811	3.66704
812	MMP25	Mmp25	chr17:23766425-23782236	0.57036	0.161321	0.43502	-1.80959	812	2.79612
813	TNFRSF18	Tnfrsf18	chr4:155400451-155403000	0.027206	0.16133	0.43502	-1.80954	813	2.14932
814	NOSIP	Nosip	chr7:52317799-52333873	0.161715	0.161357	0.43502	-1.80938	814	2.959
815	IDI1	Idi1	chr13:8885220-8891614	0.0541349	0.161381	0.43502	-1.80924	815	3.37314
816	CCDC59	Ccdc59	chr10:105278535-105284566	0.0673449	0.161382	0.43502	-1.80923	816	2.54403
817	MBD6	Mbd6	chr10:126719012-126725827	3.45839	0.161454	0.43502	1.80881	817	2.67791
818	PNPLA2	Pnpla2	chr7:148641087-148646642	0.281042	0.161479	0.43502	-1.80866	818	1.41204
819	NA	Peci	chr13:35069617-35086013	0.2855	0.161498	0.43502	-1.80854	819	5.87843
820	KEL	Kel	chr6:41636329-41654324	0.0107429	0.161505	0.43502	-1.8085	820	4.0715
821	SPATA7	Spata7	chr12:99866394-99908024	0.367969	0.161517	0.43502	-1.80843	821	2.02718
822	NA	Zfp157	chr5:138882704-138901922	0.0304329	0.161526	0.43502	-1.80838	822	1.81965
823	IRGM	Irgm1	chr11:48678751-48684848	0.106944	0.161535	0.43502	-1.80833	823	5.73355
824	NA	Olfr614	chr7:110698882-110704018	0.0412501	0.161641	0.43502	-1.8077	824	1.39501
825	TBPL1	Tbpl1	chr10:22423685-22451253	0.0267998	0.161765	0.43502	-1.80696	825	2.21828
826	CHUK	Chuk	chr19:44147824-44181967	1.45549	0.161858	0.43502	1.80641	826	3.98562
827	NA	Ccdc99	chr11:34622687-34647143	0.0219517	0.161965	0.43502	-1.80578	827	2.65813
828	SBDS	Sbds	chr5:130721602-130731332	0.209602	0.161992	0.43502	-1.80562	828	6.37907
829	ATXN7L1	Atxn7l1	chr12:33832558-33936011	0.0351764	0.162218	0.43502	-1.80428	829	1.65243
830	PPP5C	Ppp5c	chr7:17589992-17613263	0.119341	0.162224	0.43502	-1.80424	830	1.28912
831	MBIP	Mbip	chr12:57429308-57446855	0.168039	0.162248	0.43502	-1.8041	831	3.46585
832	C5orf34	4833420G17Rik	chr13:120251566-120274924	0.0194962	0.162279	0.43502	-1.80392	832	2.88961
833	PIK3CA	Pik3ca	chr3:32335073-32367408	1.37007	0.162368	0.43502	1.80339	833	4.7087
834	TYW1	Tyw1	chr5:130732907-130817437	0.0852316	0.162409	0.43502	-1.80315	834	2.00716
835	SPC24	Spc24	chr9:21559886-21564730	0.10076	0.162468	0.43502	-1.8028	835	3.04351
836	ARF6	Arf6	chr12:70473137-70476967	0.165439	0.162521	0.43502	-1.80249	836	5.07843
837	CEP164	Cep164	chr9:45575029-45636721	2.46605	0.162521	0.43502	1.80249	837	3.25744
838	NA	BC023882	chr5:34496548-34512073	0.0778147	0.162535	0.43502	-1.80241	838	3.824
839	UBE2T	Ube2t	chr1:136859154-136870714	0.666949	0.16255	0.43502	-1.80232	839	4.54744
840	WBP2	Wbp2	chr11:115939887-115948278	0.0894294	0.162573	0.43502	-1.80218	840	3.05721
841	LAPTM4A	Laptm4a	chr12:8928113-8945547	0.0111473	0.162577	0.43502	-1.80216	841	5.59377
842	CRBN	Crbn	chr6:106728239-106750068	0.0123622	0.162583	0.43502	-1.80212	842	3.80829
843	TBRG1	Tbrg1	chr9:37456767-37464897	0.01377	0.162617	0.43502	-1.80192	843	3.61044
844	SUCLG2	Suclg2	chr6:95424128-95668831	0.0411049	0.162637	0.43502	-1.80181	844	2.87319
845	ZNF512	Zfp512	chr5:31754809-31784124	0.125125	0.162694	0.43502	-1.80147	845	1.20398
846	GRPEL1	Grpel1	chr5:36807834-36816726	0.0116349	0.162743	0.43502	-1.80118	846	3.91852
847	ASB13	Asb13	chr13:3633324-3651020	0.056128	0.162881	0.43502	-1.80037	847	0.65196
848	ADORA3	Adora3	chr3:105673825-105726959	0.480802	0.163056	0.43502	-1.79934	848	1.74825
849	NA	5730437N04Rik	chr17:5410864-5440260	0.628272	0.163072	0.43502	-1.79925	849	4.6441
850	CCDC9	Ccdc9	chr7:16860813-16870008	0.213848	0.163091	0.43502	-1.79914	850	0.336595
851	OXNAD1	Oxnad1	chr14:32898914-32916389	0.11589	0.16312	0.43502	-1.79896	851	2.75222
852	NUDT19	Nudt19	chr7:36332204-36340947	0.105624	0.163231	0.43502	-1.79832	852	2.94945
853	GTF3A	Gtf3a	chr5:147760233-147767190	2.81409	0.163258	0.43502	1.79815	853	2.55682
854	ADCY7	Adcy7	chr8:90806891-90853861	2.0306	0.163265	0.43502	1.79811	854	5.41563
855	TMEM159	Tmem159	chr7:127245940-127264500	0.0305383	0.163316	0.43502	-1.79782	855	1.98469
856	SSBP2	Ssbp2	chr13:91600694-91840841	0.0127793	0.163318	0.43502	-1.7978	856	3.76725
857	CCDC51	Ccdc51	chr9:108991922-108994816	0.0526737	0.163433	0.43502	-1.79713	857	0.768356
858	STX4	Stx4a	chr7:134985322-134992479	0.220136	0.163439	0.43502	-1.7971	858	3.12944
859	HAT1	Hat1	chr2:71227317-71279679	0.753609	0.163573	0.43502	-1.79631	859	7.87308
860	TTC1	Ttc1	chr11:43543508-43561475	0.0154719	0.163578	0.43502	-1.79628	860	3.39028
861	C12orf57	Grcc10	chr6:124689202-124691097	0.152427	0.163583	0.43502	-1.79625	861	3.63127
862	RDH14	Rdh14	chr12:10397586-10402368	0.0724109	0.163615	0.43502	-1.79607	862	0.0717906
863	NA	Pira7	chr7:3789731-3849722	0.0268211	0.163696	0.43502	-1.79559	863	2.26828
864	PTPN13	Ptpn13	chr5:103854211-104027380	0.210584	0.163721	0.43502	-1.79545	864	0.0642232
865	NA	A430033K04Rik	chr5:139064087-139090054	0.229343	0.163805	0.43502	-1.79495	865	1.78513
866	ZW10	Zw10	chr9:48863737-48886878	0.0237157	0.163837	0.43502	-1.79477	866	2.52307
867	IL18RAP	Il18rap	chr1:40572207-40606142	1.65875	0.163889	0.43502	1.79446	867	4.91339
868	NA	3200002M19Rik	chr7:109044929-109048057	0.136405	0.163913	0.43502	-1.79432	868	4.79144
869	CPNE8	Cpne8	chr15:90473754-90509819	1.51167	0.163931	0.43502	1.79422	869	7.26372
870	CBLL1	Cbll1	chr12:32171764-32184405	0.0306004	0.163955	0.43502	-1.79407	870	1.98072
871	ROCK1	Rock1	chr18:10064399-10181790	1.32011	0.164083	0.43502	1.79333	871	6.11906
872	ACER3	Acer3	chr7:105362170-105458037	0.0133361	0.164112	0.43502	-1.79316	872	3.69885
873	KCTD9	Kctd9	chr14:68334155-68360367	1.47166	0.164135	0.43502	1.79303	873	3.65665
874	ZFP1	Zfp1	chr8:114167343-114194908	0.0977626	0.164163	0.43502	-1.79286	874	0.970305
875	SNRPD2	Snrpd2	chr7:19735187-19738075	0.0131796	0.164223	0.43502	-1.79252	875	3.68218
876	DENR	Denr	chr5:124357284-124378841	0.135644	0.164258	0.43502	-1.79231	876	4.56333
877	SNX15	Snx15	chr19:6119404-6128215	0.495674	0.164356	0.43502	-1.79174	877	2.16452
878	NIP7	Nip7	chr8:109580777-109583145	0.0190255	0.164423	0.43502	-1.79135	878	4.43678
879	EIF3I	Eif3i	chr4:129269221-129277892	0.704232	0.164472	0.43502	-1.79106	879	9.00563
880	C10orf128	1810011H11Rik	chr14:33599149-33631154	0.273657	0.16466	0.43502	-1.78997	880	2.5591
881	UBE2D1	Ube2d1	chr10:70717728-70748010	4.00898	0.164676	0.43502	1.78988	881	2.80915
882	SHCBP1	Shcbp1	chr8:4735980-4779534	0.013303	0.164689	0.43502	-1.78981	882	3.71029
883	EDC4	Edc4	chr8:108404851-108417107	0.104471	0.164735	0.43502	-1.78954	883	1.60395
884	EBI3	Ebi3	chr17:56092046-56096445	0.685164	0.164738	0.43502	-1.78952	884	4.29613
885	UFSP2	Ufsp2	chr8:47060893-47082213	0.0821533	0.16483	0.43502	-1.78898	885	4.35278
886	MFHAS1	Mfhas1	chr8:36650852-36742503	0.04631	0.164895	0.43502	-1.78861	886	1.16168
887	DNAJB12	Dnajb12	chr10:59342339-59360764	0.10252	0.164905	0.43502	-1.78855	887	0.914291
888	ALKBH1	Alkbh1	chr12:88769028-88784789	0.446462	0.164915	0.43502	-1.78849	888	2.68892
889	NA	Luc7l2	chr6:38501519-38559444	0.0318431	0.165057	0.43502	-1.78767	889	1.90046
890	MAGOHB	Magohb	chr6:131234407-131243262	0.203998	0.165138	0.43502	-1.7872	890	3.98748
891	LACTB	Lactb	chr9:66803200-66823291	2.14635	0.165251	0.43502	1.78654	891	2.84016
892	DYNLL1	Dynll1	chr5:115747119-115750999	0.137318	0.165263	0.43502	-1.78648	892	7.76536
893	GTF2H2	Gtf2h2	chr13:101238532-101262564	0.07575	0.165268	0.43502	-1.78645	893	2.33261
894	NA	Pnp2	chr14:51575816-51584424	0.160799	0.165269	0.43502	-1.78644	894	3.92464
895	TAF4B	Taf4b	chr18:14941754-15058868	1.7964	0.165327	0.43502	1.78611	895	0.813269
896	PSMD7	Psmd7	chr8:110104281-110112382	0.364326	0.165369	0.43502	-1.78587	896	6.30837
897	CHST12	Chst12	chr5:140981563-141001192	0.0262486	0.165389	0.43502	-1.78575	897	2.32063
898	COMMD4	Commd4	chr9:57002848-57006106	0.0157342	0.165444	0.43502	-1.78543	898	3.3874
899	CASP4	Casp4	chr9:5308860-5336791	0.173005	0.165537	0.43502	-1.78489	899	3.22311
900	PRAF2	Praf2	chrX:7305697-7308189	0.559183	0.165543	0.43502	-1.78486	900	1.67478
901	CEP120	Cep120	chr18:53841377-53904201	1.68903	0.165596	0.43502	1.78455	901	5.07823
902	NA	Gm12070	chr11:26685108-26687859	0.0334472	0.16563	0.43502	-1.78436	902	1.82071
903	RC3H1	Rc3h1	chr1:162836542-162905107	1.45685	0.165743	0.43502	1.7837	903	4.17003
904	NA	Supt4h1	chr11:87551067-87557119	0.0122805	0.165767	0.43502	-1.78357	904	3.84309
905	EPM2AIP1	Epm2aip1	chr9:111174349-111181595	0.136126	0.165804	0.43502	-1.78335	905	1.05162
906	SRI	Sri	chr5:8056542-8069245	0.0756956	0.165863	0.43502	-1.78301	906	6.15225
907	NA	Fam18b	chr11:62692992-62708686	0.0213459	0.165869	0.43502	-1.78298	907	2.77478
908	RPL26	Rpl26	chr11:68715068-68718036	0.0085307	0.165916	0.43502	-1.7827	908	4.57333
909	MED10	Med10	chr13:69948760-69954972	0.0377733	0.16593	0.43502	-1.78262	909	3.07383
910	NLRP3	Nlrp3	chr11:59356188-59380458	0.0886757	0.166031	0.43502	-1.78204	910	-0.410272
911	NA	Gm4759	chr7:113567297-113584586	0.0316784	0.166066	0.43502	-1.78184	911	3.39338
912	NA	Akr1b10	chr6:34334247-34346949	0.0960271	0.166263	0.43502	-1.78071	912	2.63117
913	MRPS31	Mrps31	chr8:23521812-23540137	0.175512	0.166418	0.43502	-1.77982	913	3.88
914	JARID2	Jarid2	chr13:44826272-45016346	1.50539	0.166456	0.43502	1.7796	914	4.13647
915	LIG1	Lig1	chr7:13864175-13896776	0.237233	0.166594	0.43502	-1.77881	915	5.92271
916	FADD	Fadd	chr7:151764228-151768341	0.0581119	0.166762	0.43502	-1.77785	916	0.597223
917	SNUPN	Snupn	chr9:56798731-56831006	0.629266	0.166841	0.43502	-1.77739	917	4.13666
918	VCPIP1	Vcpip1	chr1:9713278-9738463	1.47254	0.166879	0.43502	1.77718	918	4.41506
919	WBSCR27	Wbscr27	chr5:135408243-135418507	0.119238	0.166884	0.43502	-1.77715	919	0.659109
920	ATXN1	Atxn1	chr13:45650262-46060345	0.0692703	0.166886	0.43502	-1.77714	920	0.209557
921	SNX31	Snx31	chr15:36433817-36485327	0.559495	0.166896	0.43502	-1.77708	921	1.93076
922	TOM1L2	Tom1l2	chr11:60054072-60166407	0.280257	0.166916	0.43502	-1.77696	922	1.05572
923	KDM4C	Kdm4c	chr4:73897852-74051765	1.63838	0.166962	0.43502	1.7767	923	4.75381
924	MSH5	Msh5	chr17:35165552-35183668	0.539742	0.166987	0.43502	-1.77656	924	1.13709
925	NA	1300001I01Rik	chr11:74462997-74484349	2.82815	0.167023	0.43502	1.77636	925	4.90035
926	USP15	Usp15	chr10:122550300-122633979	0.00859059	0.167026	0.43502	-1.77634	926	4.59237
927	RASD1	Rasd1	chr11:59776685-59778444	0.544735	0.167108	0.43502	-1.77587	927	1.11809
928	GLRX3	Glrx3	chr7:144629331-144660277	0.00872274	0.167136	0.43502	-1.77571	928	4.57368
929	AQR	Aqr	chr2:113926909-114001075	1.37402	0.167171	0.43502	1.77551	929	5.12699
930	FAM132A	Fam132a	chr4:155336427-155340738	0.146212	0.167206	0.43502	-1.77531	930	3.53093
931	NA	1810020D17Rik	chr7:104698851-104727925	0.520702	0.167287	0.43502	-1.77485	931	3.70857
932	NA	Mthfs	chr9:89106028-89135063	0.0281369	0.167352	0.43502	-1.77447	932	2.20063
933	NA	Rps27a	chr11:29445842-29448040	0.0109753	0.167397	0.43502	-1.77422	933	6.30783
934	POLR2C	Polr2c	chr8:97381350-97388138	0.0121179	0.167471	0.43502	-1.7738	934	3.94007
935	HIST3H2A	Hist3h2a	chr11:58768187-58770176	0.0497301	0.167508	0.43502	-1.77359	935	2.54056
936	CACHD1	Cachd1	chr4:100449284-100676353	0.579876	0.167569	0.43502	-1.77324	936	2.86486
937	NA	C130022K22Rik	chr6:91828047-91849842	0.0217496	0.167734	0.43502	-1.7723	937	2.76104
938	PDIA4	Pdia4	chr6:47746140-47763511	0.00838112	0.167738	0.43502	-1.77228	938	4.66142
939	XRCC2	Xrcc2	chr5:25195634-25211615	0.192201	0.16777	0.43502	-1.77209	939	2.74282
940	NA	Clec4a3	chr6:122902662-122919892	0.0331976	0.167865	0.43502	-1.77155	940	4.05022
941	MPHOSPH6	Mphosph6	chr8:120315545-120325829	0.0158914	0.167868	0.43502	-1.77154	941	3.38897
942	NA	2310046O06Rik	chr9:57385335-57390989	2.65683	0.167913	0.43502	1.77128	942	3.62563
943	NPL	Npl	chr1:155350146-155396844	0.638627	0.167936	0.43502	-1.77115	943	3.38978
944	NA	6720457D02Rik	chr13:62618157-62659959	0.057194	0.168055	0.43502	-1.77047	944	0.679018
945	RFX7	Rfx7	chr9:72380047-72470756	4.57419	0.168071	0.43502	1.77038	945	5.10301
946	C12orf29	4930430F08Rik	chr10:100034908-100051893	0.0441195	0.168072	0.43502	-1.77038	946	1.28341
947	NA	Fam108a	chr10:80046399-80053049	0.191212	0.168088	0.43502	-1.77029	947	0.368812
948	NUP43	Nup43	chr10:7387302-7398684	0.323808	0.168128	0.43502	-1.77006	948	5.74348
949	MAN2C1	Man2c1	chr9:56978584-56990017	0.604446	0.168327	0.43502	-1.76893	949	2.4338
950	IRAK3	Irak3	chr10:119578710-119638593	2.51205	0.168367	0.43502	1.7687	950	4.31846
951	NA	2310079N02Rik	chr8:128258103-128272134	0.0864382	0.168478	0.43502	-1.76807	951	1.32884
952	HEATR1	Heatr1	chr13:12487642-12531160	2.94129	0.168533	0.43502	1.76776	952	4.78721
953	GNPDA2	Gnpda2	chr5:69966241-69983524	0.023493	0.168544	0.43502	-1.7677	953	2.61938
954	TJP1	Tjp1	chr7:72441054-72516130	1.79446	0.168596	0.43502	1.76741	954	1.96036
955	ANKMY2	Ankmy2	chr12:36883777-36923878	0.0261253	0.168609	0.43502	-1.76733	955	2.38728
956	SLC22A4	Slc22a4	chr11:53796628-53841592	0.102523	0.168624	0.43502	-1.76725	956	2.19223
957	PEBP1	Pebp1	chr5:117732660-117737573	0.154009	0.168736	0.43502	-1.76662	957	3.98499
958	COMMD8	Commd8	chr5:72548239-72559422	0.250678	0.168757	0.43502	-1.7665	958	5.30337
959	ADAT2	Adat2	chr10:13272713-13283182	0.140506	0.168782	0.43502	-1.76636	959	3.25267
960	NUB1	Nub1	chr5:24191633-24216373	0.0209739	0.168799	0.43502	-1.76626	960	2.85223
961	PNCK	Pnck	chrX:70901333-70905167	1.97891	0.168869	0.43502	1.76587	961	1.10267
962	MTHFD1	Mthfd1	chr12:77356395-77420790	0.0805503	0.168899	0.43502	-1.7657	962	3.548
963	CYB561D2	Cyb561d2	chr9:107441342-107444196	2.2671	0.168935	0.43502	1.76549	963	4.60283
964	MESDC2	Mesdc2	chr7:91040510-91050042	0.0138299	0.168983	0.43502	-1.76522	964	3.70178
965	INPP4A	Inpp4a	chr1:37356738-37467578	1.537	0.169053	0.43502	1.76482	965	3.93457
966	MIPOL1	Mipol1	chr12:58331399-58340854	0.0469537	0.169126	0.43502	-1.76442	966	2.6748
967	SEC22C	Sec22c	chr9:121592146-121614077	1.50687	0.169137	0.43502	1.76436	967	3.24238
968	DENND2C	Dennd2c	chr3:102931479-102973656	1.68211	0.16916	0.43502	1.76422	968	3.4449
969	METTL5	Mettl5	chr2:69709252-69723661	0.698686	0.169214	0.43502	-1.76392	969	5.28342
970	FAM98B	Fam98b	chr2:117075475-117097276	0.604515	0.1693	0.43502	-1.76343	970	2.57001
971	PROS1	Pros1	chr16:62854160-62929166	1.66467	0.169304	0.43502	1.76341	971	1.79148
972	TPCN1	Tpcn1	chr5:120984166-121038622	0.0526862	0.169311	0.43502	-1.76337	972	0.900472
973	SUCLG1	Suclg1	chr6:73198499-73226899	0.0084178	0.169311	0.43502	-1.76337	973	4.68475
974	INPP5A	Inpp5a	chr7:146575008-146765551	0.0830943	0.169341	0.43502	-1.7632	974	-0.170163
975	PYCARD	Pycard	chr7:135134887-135137381	0.0107385	0.169359	0.43502	-1.7631	975	4.19078
976	PNPT1	Pnpt1	chr11:29030751-29061828	1.53073	0.169372	0.43502	1.76303	976	3.74336
977	NA	Zfp85-rs1	chr13:67848737-67856071	0.440681	0.169399	0.43502	-1.76288	977	1.43171
978	SEC13	Sec13	chr6:113678046-113690675	0.0109527	0.169403	0.43502	-1.76285	978	4.17361
979	NA	C79407	chr12:66233721-66273567	0.0700694	0.169423	0.43502	-1.76274	979	2.52859
980	SFT2D2	Sft2d2	chr1:167104474-167124564	1.53414	0.169496	0.43502	1.76233	980	5.87209
981	SGMS2	Sgms2	chr3:131021906-131047841	1.87516	0.169504	0.43502	1.76229	981	6.00255
982	DCTD	Dctd	chr8:49184446-49227020	0.0342689	0.169568	0.43502	-1.76192	982	1.76299
983	PLEKHJ1	Plekhj1	chr10:80258844-80261371	0.242094	0.16957	0.43502	-1.76191	983	1.92024
984	PSMG3	Psmg3	chr5:140299548-140302797	0.0449899	0.169624	0.43502	-1.76161	984	3.34749
985	VTA1	Vta1	chr10:14375139-14425295	0.014861	0.16964	0.43502	-1.76152	985	3.56566
986	USP28	Usp28	chr9:48793490-48850622	5.50149	0.169776	0.43502	1.76076	986	2.89911
987	NA	2310021P13Rik	chr14:21526774-21542840	2.9155	0.169776	0.43502	1.76076	987	2.58581
988	MTG1	Mtg1	chr7:147323463-147336685	0.0410652	0.169884	0.43502	-1.76015	988	1.46948
989	HGSNAT	Hgsnat	chr8:27054931-27087216	1.48805	0.169919	0.43502	1.75995	989	4.10775
990	RBM28	Rbm28	chr6:29073573-29114724	0.0231109	0.169927	0.43502	-1.75991	990	2.65287
991	PLA2G4C	Pla2g4c	chr7:13914684-13945292	0.099866	0.169938	0.43502	-1.75985	991	0.859114
992	FBL	Fbl	chr7:28954767-28964288	0.043183	0.170016	0.43502	-1.75941	992	2.77454
993	NDUFA13	Ndufa13	chr8:72418081-72426457	0.00774864	0.170066	0.43502	-1.75913	993	4.87517
994	NA	Clca1	chr3:144393280-144423703	0.694317	0.17007	0.43502	-1.75911	994	4.32231
995	FUCA2	Fuca2	chr10:13220834-13237081	0.418389	0.170105	0.43502	-1.75891	995	5.94639
996	ERP29	Erp29	chr5:121894762-121902483	0.115828	0.170171	0.43502	-1.75854	996	4.19539
997	NA	Serpina3g	chr12:105452754-105480144	0.526216	0.170204	0.43502	-1.75836	997	3.91273
998	C14orf1	0610007P14Rik	chr12:87156405-87165495	0.177023	0.17028	0.43502	-1.75793	998	5.20503
999	CHIC2	Chic2	chr5:75402449-75440651	0.166986	0.170284	0.43502	-1.75791	999	-0.0856979
1000	BTBD6	Btbd6	chr12:114214693-114217146	3.79913	0.170296	0.43502	1.75784	1000	1.16123
1001	KIF22	Kif22	chr7:134171245-134185934	0.0551538	0.170333	0.43502	-1.75764	1001	5.05245
1002	NDUFC2	Ndufc2	chr7:104548602-104556306	0.0463892	0.170347	0.43502	-1.75756	1002	3.3884
1003	PEAK1	C230081A13Rik	chr9:56048936-56265857	5.16175	0.170357	0.43502	1.75751	1003	2.41954
1004	TUBG1	Tubg1	chr11:100981445-100987733	0.0527026	0.170375	0.43502	-1.7574	1004	3.9765
1005	TBC1D9	Tbc1d9	chr8:85689251-85796839	0.100931	0.170376	0.43502	-1.7574	1005	-0.647776
1006	NA	Klrb1c	chr6:128728505-128738659	0.272808	0.170438	0.43502	-1.75705	1006	3.67589
1007	NKIRAS2	Nkiras2	chr11:100484269-100488916	0.0708383	0.170493	0.43502	-1.75674	1007	2.89412
1008	DTX3	Dtx3	chr10:126627434-126632765	2.01324	0.170538	0.43502	1.75649	1008	2.07788
1009	MAK16	Mak16	chr8:32269940-32279196	0.182145	0.170574	0.43502	-1.75629	1009	5.20367
1010	NA	4933429F08Rik	chr18:61653448-61696190	1.73812	0.170616	0.43502	1.75605	1010	2.52398
1011	SLC9A9	Slc9a9	chr9:94570328-95129867	0.23416	0.170663	0.43502	-1.75579	1011	2.37848
1012	ALG8	Alg8	chr7:104520127-104540668	0.47294	0.170706	0.43502	-1.75556	1012	6.35069
1013	NA	Arf1	chr11:59024914-59041769	0.00897741	0.170721	0.43502	-1.75547	1013	4.58277
1014	ATP8A1	Atp8a1	chr5:68009380-68238670	0.0356549	0.170852	0.43502	-1.75474	1014	3.24921
1015	HNRNPA2B1	Hnrnpa2b1	chr6:51410931-51419893	0.77354	0.170881	0.43502	-1.75458	1015	9.93443
1016	ACP1	Acp1	chr12:31578191-31596477	0.0740814	0.170896	0.43502	-1.75449	1016	6.89795
1017	CCDC12	Ccdc12	chr9:110559007-110614096	0.048809	0.17091	0.43502	-1.75442	1017	4.10235
1018	CSF1	Csf1	chr3:107543966-107563387	1.87175	0.17095	0.43502	1.75419	1018	0.82266
1019	ZFAND6	Zfand6	chr7:91763564-91827861	0.0147093	0.171053	0.43502	-1.75362	1019	3.61506
1020	RLIM	Rlim	chrX:101152506-101176623	1.44726	0.171088	0.43502	1.75343	1020	5.49251
1021	NET1	Net1	chr13:3881809-3892824	0.0409387	0.171111	0.43502	-1.7533	1021	2.9538
1022	TBRG4	Tbrg4	chr11:6515601-6526070	0.0289356	0.171177	0.43502	-1.75293	1022	2.13436
1023	BTLA	Btla	chr16:45224450-45253008	1.42515	0.171182	0.43502	1.7529	1023	4.56639
1024	ITGB3BP	Itgb3bp	chr4:99432093-99495809	0.56053	0.171259	0.43502	-1.75248	1024	3.84515
1025	NRG4	Nrg4	chr9:55068029-55131432	0.0710625	0.171327	0.43502	-1.75209	1025	0.205605
1026	DHCR7	Dhcr7	chr7:151009072-151034315	0.0541289	0.171386	0.43502	-1.75177	1026	2.39857
1027	NAE1	Nae1	chr8:107034928-107058508	0.0783421	0.171455	0.43502	-1.75138	1027	4.81611
1028	MED31	Med31	chr11:72025226-72029094	0.0303642	0.171518	0.43502	-1.75104	1028	3.52443
1029	CBFA2T3	Cbfa2t3	chr8:125149036-125202075	0.158013	0.171531	0.43502	-1.75096	1029	3.37049
1030	GDPD1	Gdpd1	chr11:86847296-86887639	0.563086	0.171534	0.43502	-1.75095	1030	3.19316
1031	SAP25	Sap25	chr5:138082701-138084126	0.0491183	0.171689	0.43502	-1.75009	1031	1.0717
1032	NA	Ahsa2	chr11:23387882-23397946	0.025825	0.171699	0.43502	-1.75003	1032	2.4673
1033	TMEM98	Tmem98	chr11:80623917-80635535	0.068729	0.171702	0.43502	-1.75002	1033	0.220217
1034	IL22RA2	Il22ra2	chr10:19341834-19354487	0.209341	0.171714	0.43502	-1.74995	1034	1.00221
1035	CXCL10	Cxcl10	chr5:92775667-92777880	0.0435767	0.171744	0.43502	-1.74978	1035	1.25963
1036	NA	1200014M14Rik	chr13:97158249-97185542	0.226935	0.171816	0.43502	-1.74939	1036	2.44676
1037	MTERFD3	Mterfd3	chr10:84582181-84590746	0.596196	0.171828	0.43502	-1.74932	1037	2.57807
1038	PTPN12	Ptpn12	chr5:20492463-20561615	2.73569	0.171838	0.43502	1.74926	1038	4.86134
1039	NA	Ggta1	chr2:35255700-35316945	1.46351	0.171857	0.43502	1.74916	1039	5.53192
1040	ETFA	Etfa	chr9:55302243-55360050	0.00907454	0.171931	0.43502	-1.74875	1040	4.58807
1041	ZMYM4	Zmym4	chr4:126539065-126645167	1.53721	0.171956	0.43502	1.74861	1041	2.98165
1042	NA	Il8rb	chr1:74200568-74207820	1.24976	0.171996	0.43502	1.74839	1042	8.57502
1043	AOAH	Aoah	chr13:20885988-21116121	0.0166084	0.172172	0.43502	-1.74741	1043	3.37397
1044	C2orf68	0610030E20Rik	chr6:72297311-72303152	0.126442	0.172191	0.43502	-1.74731	1044	2.65153
1045	MYCL	Mycl1	chr4:122673342-122679723	1.79981	0.172236	0.43502	1.74706	1045	0.682821
1046	CD36	Cd36	chr5:17287508-17355610	0.00763541	0.172251	0.43502	-1.74698	1046	4.93341
1047	RPS12	Rps12	chr10:23504990-23507015	0.0515726	0.172319	0.43502	-1.7466	1047	6.2959
1048	LCP2	Lcp2	chr11:33947201-33992280	0.00928824	0.172394	0.43502	-1.74619	1048	4.54732
1049	AGTPBP1	Agtpbp1	chr13:59550896-59658680	1.92907	0.172492	0.43502	1.74565	1049	4.91293
1050	TMEM79	Tmem79	chr3:88132575-88138355	2.01354	0.172659	0.43502	1.74473	1050	0.602146
1051	PICALM	Picalm	chr7:97278742-97357442	0.0106445	0.172682	0.43502	-1.7446	1051	4.28004
1052	APOC2	Apoc2	chr7:20256928-20262213	0.0424173	0.172747	0.43502	-1.74424	1052	2.78241
1053	MRPL19	Mrpl19	chr6:81907840-81915943	0.0359463	0.172749	0.43502	-1.74423	1053	3.9593
1054	CHD2	Chd2	chr7:80571538-80686632	0.33607	0.172749	0.43502	-1.74423	1054	2.80812
1055	USP36	Usp36	chr11:118120968-118151558	2.37247	0.17275	0.43502	1.74423	1055	2.83328
1056	RALY	Raly	chr2:154616846-154692995	0.634876	0.172777	0.43502	-1.74408	1056	3.94186
1057	IL16	Il16	chr7:90791573-90884000	0.00979597	0.172786	0.43502	-1.74403	1057	4.42889
1058	HIST1H1E	Hist1h1e	chr13:23712498-23714427	0.593122	0.1728	0.43502	-1.74395	1058	1.35062
1059	SC5D	Sc5d	chr9:42062260-42072316	0.0486121	0.172861	0.43502	-1.74361	1059	4.18884
1060	EPDR1	Epdr1	chr13:19683575-19711672	0.318078	0.17287	0.43502	-1.74356	1060	2.40466
1061	SLAMF1	Slamf1	chr1:173697263-173731315	1.73114	0.172908	0.43502	1.74336	1061	2.02529
1062	NA	Uqcr	chr10:79865742-79869566	0.080516	0.172927	0.43502	-1.74325	1062	5.82384
1063	ICA1	Ica1	chr6:8580527-8728484	0.0282789	0.172933	0.43502	-1.74322	1063	2.29078
1064	ANG	Ang	chr14:51710752-51721682	0.0621294	0.172942	0.43502	-1.74317	1064	0.482845
1065	MTMR14	Mtmr14	chr6:113187837-113231386	0.253582	0.172952	0.43502	-1.74311	1065	2.31565
1066	TBL1XR1	Tbl1xr1	chr3:21975574-22115516	1.34919	0.172952	0.43502	1.74311	1066	5.6565
1067	HMG20A	Hmg20a	chr9:56266653-56344743	0.0307935	0.173029	0.43502	-1.74269	1067	2.07991
1068	NUCB1	Nucb1	chr7:52748044-52765778	0.0582276	0.173059	0.43502	-1.74253	1068	3.40922
1069	VPS36	Vps36	chr8:23303332-23329069	0.0872262	0.173128	0.43502	-1.74215	1069	4.18703
1070	PGM2L1	Pgm2l1	chr7:107376117-107427382	0.127835	0.173164	0.43502	-1.74195	1070	2.10315
1071	NA	2900010J23Rik	chr2:32134337-32143533	0.652094	0.173169	0.43502	-1.74192	1071	7.80518
1072	C14orf2	2010107E04Rik	chr12:113199587-113205188	0.0123482	0.173289	0.43502	-1.74126	1072	3.94048
1073	NDUFA5	Ndufa5	chr6:24468666-24477687	0.0171557	0.173312	0.43502	-1.74114	1073	3.29214
1074	NA	Calm3	chr7:17500728-17509381	0.0136057	0.173315	0.43502	-1.74112	1074	3.80559
1075	IFI44	Ifi44	chr3:151393887-151412923	0.400052	0.173324	0.43502	-1.74107	1075	1.82289
1076	NA	D6Mm5e	chr6:82896916-82980303	0.267363	0.173354	0.43502	-1.74091	1076	2.70234
1077	ARF3	Arf3	chr15:98568057-98593549	1.42751	0.173372	0.43502	1.74081	1077	5.27424
1078	ARPC2	Arpc2	chr1:74283124-74314787	1.4912	0.17346	0.43502	1.74033	1078	8.47584
1079	STRAP	Strap	chr6:137683603-137700451	1.67595	0.173515	0.43502	1.74003	1079	5.0008
1080	MLKL	Mlkl	chr8:113835700-113861803	0.0411355	0.173535	0.43502	-1.73992	1080	1.47869
1081	SAP30BP	Sap30bp	chr11:115794973-115826848	0.021392	0.173539	0.43502	-1.73989	1081	2.88917
1082	PPP1R12A	Ppp1r12a	chr10:107599456-107714631	0.0273116	0.173665	0.43502	-1.73921	1082	2.37943
1083	FBXO8	Fbxo8	chr8:59029931-59072736	0.0698807	0.173666	0.43502	-1.7392	1083	1.87093
1084	POLB	Polb	chr8:23738591-23763909	0.240677	0.173707	0.43502	-1.73898	1084	5.66821
1085	RARS	Rars	chr11:35621885-35648008	0.0155759	0.173714	0.43502	-1.73894	1085	3.54228
1086	CENPA	Cenpa	chr5:30969275-30977199	0.0458723	0.173739	0.43502	-1.7388	1086	3.4469
1087	ST7	St7	chr6:17699216-17893022	0.0357539	0.173748	0.43502	-1.73875	1087	1.78482
1088	IRF2	Irf2	chr8:47825099-47932812	0.0959735	0.173776	0.43502	-1.7386	1088	3.25952
1089	PRKACB	Prkacb	chr3:146392544-146433657	1.46199	0.173792	0.43502	1.73851	1089	5.75099
1090	LIN52	Lin52	chr12:85792458-85872483	0.0175072	0.173806	0.43502	-1.73843	1090	3.30457
1091	MRPL10	Mrpl10	chr11:96902900-96910527	0.35489	0.173807	0.43502	-1.73843	1091	4.03666
1092	NDEL1	Ndel1	chr11:68634951-68666633	0.03664	0.17381	0.43502	-1.73841	1092	1.72502
1093	NA	Gm9294	chr7:50208956-50209778	0.0313395	0.173879	0.43502	-1.73803	1093	2.04067
1094	ERGIC2	Ergic2	chr6:148132505-148160896	0.0604064	0.17388	0.43502	-1.73803	1094	4.48933
1095	NA	Gm9897	chr5:4192367-4197651	0.0845264	0.173982	0.43502	-1.73747	1095	-0.178869
1096	HDDC2	Hddc2	chr10:31033211-31047892	0.0236397	0.174011	0.43502	-1.73731	1096	2.63709
1097	PIAS1	Pias1	chr9:62727884-62828686	0.0103446	0.174024	0.43502	-1.73724	1097	4.35217
1098	OSTF1	Ostf1	chr19:18654854-18706303	1.47821	0.174042	0.43502	1.73714	1098	5.70128
1099	NA	2610027L16Rik	chr14:56364530-56374471	0.319154	0.174048	0.43502	-1.73711	1099	2.38517
1100	PAQR9	Paqr9	chr9:95460236-95462540	0.0545955	0.174051	0.43502	-1.73709	1100	0.814214
1101	STAG2	Stag2	chrX:39503878-39630352	1.8011	0.17414	0.43502	1.73661	1101	6.61934
1102	WDR61	Wdr61	chr9:54564962-54582301	0.00796446	0.174142	0.43502	-1.7366	1102	4.88456
1103	AURKB	Aurkb	chr11:68859145-68865164	0.12622	0.17418	0.43502	-1.73639	1103	4.64025
1104	UBE2B	Ube2b	chr11:51798649-51813968	0.035304	0.174184	0.43502	-1.73637	1104	5.54181
1105	TMEM219	Tmem219	chr7:134029733-134041792	0.24917	0.174229	0.43502	-1.73612	1105	4.01597
1106	PRKCQ	Prkcq	chr2:11094009-11222853	1.5454	0.174235	0.43502	1.73609	1106	2.60963
1107	ASNA1	Asna1	chr8:87541830-87549177	0.605662	0.174262	0.43502	-1.73594	1107	3.94566
1108	ISCA2	Isca2	chr12:86114220-86116039	0.0578117	0.174389	0.43502	-1.73525	1108	4.9964
1109	AKAP10	Akap10	chr11:61684809-61743728	3.52988	0.174468	0.43502	1.73482	1109	3.69904
1110	MRPS33	Mrps33	chr6:39751807-39760935	0.0112997	0.174546	0.43502	-1.73439	1110	4.15929
1111	SLC2A4	Slc2a4	chr11:69755788-69761692	0.0402002	0.174627	0.43502	-1.73396	1111	1.53437
1112	STX7	Stx7	chr10:23869123-23908765	0.0177503	0.174646	0.43502	-1.73385	1112	3.28957
1113	GDF3	Gdf3	chr6:122555421-122560089	0.0957469	0.174675	0.43502	-1.7337	1113	2.97005
1114	POLD2	Pold2	chr11:5772185-5778259	0.0424637	0.17482	0.43502	-1.73291	1114	1.43997
1115	HRAS	Hras1	chr7:148375833-148379903	0.146275	0.174844	0.43502	-1.73278	1115	0.0776347
1116	DNASE2	Dnase2a	chr8:87432523-87435360	0.0708496	0.174875	0.43502	-1.73261	1116	3.93646
1117	IL1RAP	Il1rap	chr16:26581791-26717834	2.68993	0.174899	0.43502	1.73248	1117	4.35165
1118	NA	Ccl8	chr11:81928687-81930299	0.0434643	0.174921	0.43502	-1.73236	1118	0.578194
1119	C10orf11	1700112E06Rik	chr14:22838934-23875310	0.0448486	0.174922	0.43502	-1.73235	1119	1.33962
1120	ZYG11B	Zyg11b	chr4:107900360-107973695	1.39977	0.174944	0.43502	1.73223	1120	4.24038
1121	NANP	Nanp	chr2:150855422-150865115	0.709414	0.174953	0.43502	-1.73218	1121	6.35261
1122	NA	Rps17	chr7:88487619-88490120	0.0272278	0.174988	0.43502	-1.73199	1122	6.04178
1123	C11orf58	1110004F10Rik	chr7:123236894-123248724	0.0088654	0.175014	0.43502	-1.73185	1123	4.69049
1124	NUFIP2	Nufip2	chr11:77499657-77531468	0.0291439	0.175057	0.43502	-1.73162	1124	2.25009
1125	TRAPPC2L	Trappc2l	chr8:125135526-125139490	0.0130214	0.175078	0.43502	-1.7315	1125	3.87609
1126	RPS10-NUDT3	Rps10	chr17:27767374-27772187	0.613256	0.175098	0.43502	-1.7314	1126	6.06403
1127	SLC7A8	Slc7a8	chr14:55341052-55400723	0.548512	0.175147	0.43502	-1.73113	1127	1.51157
1128	TWF2	Twf2	chr9:106105439-106117718	0.0716657	0.175177	0.43502	-1.73097	1128	3.91664
1129	BCL11A	Bcl11a	chr11:23980695-24073558	0.114098	0.175192	0.43502	-1.73089	1129	2.62439
1130	TNFSF13B	Tnfsf13b	chr8:10006633-10035999	0.0331462	0.175232	0.43502	-1.73067	1130	3.45501
1131	KCMF1	Kcmf1	chr6:72791108-72849973	2.77878	0.175294	0.43502	1.73034	1131	4.9109
1132	SP3	Sp3	chr2:72774490-72817338	1.38977	0.17532	0.43502	1.7302	1132	6.08078
1133	C3orf37	8430410A17Rik	chr6:87863970-87886607	0.0710589	0.175331	0.43502	-1.73014	1133	0.225821
1134	ERAL1	Eral1	chr11:77886878-77893885	0.399907	0.175448	0.43502	-1.7295	1134	4.1359
1135	COPE	Cope	chr8:72826684-72836889	0.00838486	0.175455	0.43502	-1.72946	1135	4.82059
1136	NUP54	Nup54	chr5:92844566-92864225	0.302147	0.175473	0.43502	-1.72936	1136	5.28817
1137	NA	Nup98	chr7:109282717-109358634	3.58296	0.175486	0.43502	1.72929	1137	2.65733
1138	ABHD4	Abhd4	chr14:54878972-54888840	0.0159192	0.175506	0.43502	-1.72919	1138	3.52385
1139	FANCA	Fanca	chr8:125792144-125842476	0.111955	0.175549	0.43502	-1.72895	1139	2.39447
1140	NA	Sec61g	chr11:16401641-16408487	0.0356758	0.175552	0.43502	-1.72894	1140	5.78178
1141	NDUFS4	Ndufs4	chr13:115078858-115178251	0.113402	0.175789	0.43502	-1.72766	1141	4.55259
1142	BTF3	Btf3	chr13:99079852-99086922	0.00839649	0.175814	0.43502	-1.72752	1142	4.81434
1143	PKNOX1	Pknox1	chr17:31701718-31744637	0.637268	0.175919	0.43502	-1.72696	1143	2.52898
1144	NA	Ceacam10	chr7:25562223-25569672	0.00864329	0.176026	0.43502	-1.72638	1144	4.75511
1145	SLU7	Slu7	chr11:43247233-43261483	0.0121349	0.176031	0.43502	-1.72635	1145	4.07454
1146	ARF5	Arf5	chr6:28373640-28376499	0.0981176	0.176071	0.43502	-1.72614	1146	1.83208
1147	NA	Tada2l	chr11:83892422-83943070	0.0325186	0.17615	0.43502	-1.72571	1147	2.03496
1148	TMEM167A	Tmem167	chr13:90229272-90254526	0.0394506	0.17615	0.43502	-1.72571	1148	5.51232
1149	NA	Nisch	chr14:31984114-32020012	0.0572334	0.17622	0.43502	-1.72534	1149	3.47403
1150	SPR	Spr	chr6:85083674-85087758	0.101737	0.176247	0.43502	-1.72519	1150	-0.594172
1151	JUP	Jup	chr11:100231933-100259053	0.0678645	0.176315	0.43502	-1.72483	1151	0.321557
1152	GPR174	Gpr174	chrX:104451367-104490646	1.74704	0.176412	0.43502	1.7243	1152	1.61352
1153	AGFG2	Agfg2	chr5:138092082-138125845	0.116412	0.176442	0.43502	-1.72414	1153	0.764323
1154	NA	Akr1c13	chr13:4190433-4204849	0.0344564	0.176471	0.43502	-1.72398	1154	1.88005
1155	HNRNPA3	Hnrnpa3	chr2:75497316-75507464	0.752008	0.176485	0.43502	-1.72391	1155	9.30645
1156	CD38	Cd38	chr5:44260066-44303613	0.0187934	0.176613	0.43502	-1.72322	1156	3.07547
1157	BCAS3	Bcas3	chr11:85166716-85639553	0.0350931	0.176641	0.43502	-1.72307	1157	1.862
1158	PPM1E	Ppm1e	chr11:87040408-87172496	2.42852	0.176642	0.43502	1.72307	1158	2.31103
1159	NA	Ctla2a	chr13:61035516-61037986	0.03871	0.176646	0.43502	-1.72305	1159	1.56445
1160	SNRNP25	Snrnp25	chr11:32105415-32108984	0.118676	0.176678	0.43502	-1.72287	1160	3.99736
1161	CLNS1A	Clns1a	chr7:104845201-104867389	0.159885	0.176764	0.43502	-1.72241	1161	4.02866
1162	DNAJC12	Dnajc12	chr10:62849365-62871569	0.0538997	0.176771	0.43502	-1.72237	1162	0.953066
1163	STYX	Styx	chr14:45970861-45996559	2.76008	0.176821	0.43502	1.7221	1163	3.57653
1164	LRPAP1	Lrpap1	chr5:35434155-35448346	0.024756	0.176851	0.43502	-1.72194	1164	4.08263
1165	PPCDC	Ppcdc	chr9:57260471-57287921	0.100925	0.176853	0.43502	-1.72194	1165	3.59245
1166	TRIM27	Trim27	chr13:21271828-21284726	0.0432855	0.176889	0.43502	-1.72174	1166	1.42561
1167	NCBP2	Ncbp2	chr16:31948632-31958558	0.752024	0.176895	0.43502	-1.72171	1167	6.704
1168	GOT2	Got2	chr8:98388037-98412265	0.0236146	0.176903	0.43502	-1.72166	1168	4.97884
1169	SLC17A5	Slc17a5	chr9:78384316-78435834	0.111756	0.176905	0.43502	-1.72165	1169	1.57915
1170	NA	Lsm8	chr6:18798635-18804052	0.0425169	0.176923	0.43502	-1.72156	1170	4.13343
1171	NA	Zfp273	chr13:67914753-67927937	0.16019	0.176932	0.43502	-1.72151	1171	0.790346
1172	INHBA	Inhba	chr13:16106308-16119044	0.156576	0.176955	0.43502	-1.72139	1172	1.68314
1173	NA	5830415L20Rik	chr5:3543833-3570546	0.0682874	0.176973	0.43502	-1.72129	1173	3.12928
1174	SLC7A1	Slc7a1	chr5:149138986-149211480	1.78103	0.177212	0.43502	1.72001	1174	3.74325
1175	PPIB	Ppib	chr9:65907976-65914436	0.117323	0.177262	0.43502	-1.71974	1175	6.60744
1176	SPCS2	Spcs2	chr7:106986079-107007393	0.215684	0.177358	0.43502	-1.71923	1176	6.74063
1177	TSEN2	Tsen2	chr6:115494722-115528354	0.178769	0.177512	0.43502	-1.71841	1177	0.55456
1178	TMX4	Tmx4	chr2:134420242-134469857	1.38111	0.177517	0.43502	1.71838	1178	5.77543
1179	EXOC4	Exoc4	chr6:33199150-33922930	0.0564337	0.177527	0.43502	-1.71833	1179	3.0023
1180	ATP6V1F	Atp6v1f	chr6:29417783-29420509	0.00924248	0.177567	0.43502	-1.71811	1180	4.62783
1181	PLK1	Plk1	chr7:129302951-129313389	0.0507775	0.177604	0.43502	-1.71791	1181	1.04201
1182	EIF4A3	Eif4a3	chr11:119149677-119161357	0.0193308	0.177645	0.43502	-1.7177	1182	4.66172
1183	SH3BP5	Sh3bp5	chr14:32187150-32249219	3.62626	0.17766	0.43502	1.71761	1183	4.13043
1184	SYPL1	Sypl	chr12:33639051-33664367	0.00954081	0.17767	0.43502	-1.71756	1184	4.5815
1185	NA	5830405N20Rik	chr10:129759908-129799698	0.0327713	0.177677	0.43502	-1.71753	1185	2.03789
1186	MRPL27	Mrpl27	chr11:94515105-94521401	0.0480447	0.177715	0.43502	-1.71732	1186	3.38383
1187	FAM107B	Fam107b	chr2:3630730-3699406	1.45197	0.177749	0.43502	1.71714	1187	7.52494
1188	SWAP70	Swap70	chr7:117365217-117427019	0.111168	0.177753	0.43502	-1.71712	1188	2.06968
1189	NT5C3A	Nt5c3	chr6:56832395-56873926	0.0244519	0.177793	0.43502	-1.71691	1189	4.86007
1190	RIOK1	Riok1	chr13:38129164-38153298	0.19092	0.177795	0.43502	-1.7169	1190	3.33487
1191	SCAMP4	Scamp4	chr10:80065627-80078528	0.56534	0.177825	0.43502	-1.71674	1191	3.90058
1192	IFI30	Ifi30	chr8:73286672-73290562	0.101474	0.17783	0.43502	-1.71671	1192	4.66442
1193	DUSP11	Dusp11	chr6:85892265-85911689	0.0195829	0.177945	0.43502	-1.7161	1193	3.13061
1194	MAFK	Mafk	chr5:140267490-140278606	0.076414	0.177955	0.43502	-1.71605	1194	0.090346
1195	NDUFA12	Ndufa12	chr10:93661754-93683693	0.00869149	0.177964	0.43502	-1.716	1195	4.74738
1196	PPM1A	Ppm1a	chr12:73862198-73895926	0.0921376	0.177966	0.43502	-1.71599	1196	2.85863
1197	BCAT2	Bcat2	chr7:52825733-52845078	0.0172342	0.178005	0.43502	-1.71578	1197	3.39586
1198	ITPR2	Itpr2	chr6:146060002-146450434	1.60187	0.178012	0.43502	1.71574	1198	3.57071
1199	ARF1	Arf2	chr11:103828185-103846650	0.0191897	0.178074	0.43502	-1.71541	1199	3.17984
1200	NA	Ifit3	chr19:34658019-34663472	0.576076	0.178076	0.43502	-1.7154	1200	5.09149
1201	NA	Pira2	chr7:3788412-3796653	0.053699	0.178077	0.43502	-1.7154	1201	3.15343
1202	KLK8	Klk8	chr7:51052947-51059192	0.222331	0.17808	0.43502	-1.71538	1202	0.102367
1203	MPP2	Mpp2	chr11:101918331-101949829	0.0981134	0.178131	0.43502	-1.71511	1203	-0.513343
1204	GSG2	Gsg2	chr11:72948987-72951796	0.102708	0.178193	0.43502	-1.71478	1204	1.037
1205	VDAC1	Vdac1	chr11:52174617-52202898	0.0787473	0.178246	0.43502	-1.7145	1205	7.5872
1206	RSAD2	Rsad2	chr12:27127608-27141317	0.351354	0.178409	0.43502	-1.71363	1206	7.69622
1207	FNIP2	Fnip2	chr3:79259895-79371601	1.48208	0.178446	0.43502	1.71343	1207	3.70584
1208	CEP72	Cep72	chr13:74173943-74199733	0.022693	0.178559	0.43502	-1.71283	1208	2.82796
1209	ARAP1	Arap1	chr7:108542902-108561100	4.35406	0.178601	0.43502	1.71261	1209	4.36043
1210	NDUFS7	Ndufs7	chr10:79712197-79719537	0.0349785	0.178603	0.43502	-1.7126	1210	5.21912
1211	SRP72	Srp72	chr5:77403726-77428960	0.0284959	0.178608	0.43502	-1.71257	1211	4.58868
1212	DDX6	Ddx6	chr9:44412975-44448814	0.018901	0.178667	0.43502	-1.71226	1212	3.22269
1213	NA	Tusc4	chr9:107444540-107448037	0.0453758	0.178696	0.43502	-1.71211	1213	4.03056
1214	C19orf25	2310011J03Rik	chr10:79781000-79783293	0.248824	0.178776	0.43502	-1.71169	1214	1.92129
1215	FN1	Fn1	chr1:71632097-71699745	1.51632	0.178776	0.43502	1.71168	1215	6.65591
1216	EPX	Epx	chr11:87677500-87689038	0.00750555	0.178815	0.43502	-1.71147	1216	5.04012
1217	TMEM18	Tmem18	chr12:31269308-31276084	0.0464629	0.178877	0.43502	-1.71115	1217	1.33687
1218	EPOR	Epor	chr9:21763343-21768020	0.0695523	0.178956	0.43502	-1.71073	1218	0.289005
1219	NA	Tyms-ps	chr10:87429416-87430762	0.0282091	0.17897	0.43502	-1.71066	1219	2.3668
1220	LPIN1	Lpin1	chr12:16542475-16596576	0.0342783	0.178973	0.43502	-1.71064	1220	1.90874
1221	RPS3	Rps3	chr7:106626407-106632219	0.00401141	0.178982	0.43502	-1.71059	1221	6.51269
1222	NA	9030619P08Rik	chr15:75258036-75262259	0.702527	0.17899	0.43502	-1.71055	1222	5.24857
1223	NA	6720460F02Rik	chr11:71856004-71860872	0.0542739	0.179025	0.43502	-1.71036	1223	0.952047
1224	CEP70	Cep70	chr9:99143887-99200822	0.0517677	0.179053	0.43502	-1.71021	1224	3.25464
1225	PNN	Pnn	chr12:60167906-60175004	0.0273073	0.179106	0.43502	-1.70994	1225	2.43603
1226	CCT4	Cct4	chr11:22890593-22903336	1.30124	0.179107	0.43502	1.70993	1226	6.87261
1227	TMEM147	Tmem147	chr7:31512720-31514553	0.0114143	0.179155	0.43502	-1.70968	1227	4.2162
1228	CD3EAP	Cd3eap	chr7:19942215-19944768	0.0595352	0.179236	0.43502	-1.70925	1228	2.98143
1229	GUF1	Guf1	chr5:69948181-69964869	4.29393	0.179297	0.43502	1.70893	1229	3.021
1230	CDC6	Cdc6	chr11:98769203-98785256	0.057382	0.179312	0.43502	-1.70885	1230	6.00508
1231	RNF7	Rnf7	chr9:96371376-96379014	0.48379	0.179419	0.43502	-1.70828	1231	6.3197
1232	SP4	Sp4	chr12:119473406-119539842	0.0697591	0.179433	0.43502	-1.70821	1232	1.93334
1233	PA2G4	Pa2g4	chr10:127994822-128002990	0.0607356	0.179467	0.43502	-1.70803	1233	6.01892
1234	NUDT7	Nudt7	chr8:116657479-116676198	0.0241281	0.179491	0.43502	-1.7079	1234	2.72767
1235	PIH1D1	Pih1d1	chr7:52409768-52415434	0.0344848	0.179513	0.43502	-1.70779	1235	1.94091
1236	TRAF6	Traf6	chr2:101518597-101541131	1.59104	0.179526	0.43502	1.70772	1236	3.8561
1237	FBXO7	Fbxo7	chr10:85484674-85511073	0.021744	0.179527	0.43502	-1.70771	1237	2.92046
1238	MFSD7	Mfsd7a	chr5:108870073-108877910	0.550862	0.17953	0.43502	-1.7077	1238	2.23634
1239	PPAPDC2	Ppapdc2	chr19:29038410-29041284	1.9902	0.179532	0.43502	1.70769	1239	0.89448
1240	AXL	Axl	chr7:26542292-26573560	0.0389937	0.179583	0.43502	-1.70742	1240	1.66667
1241	HSP90AA1	Hsp90aa1	chr12:111929246-111934605	0.320478	0.179661	0.43502	-1.70701	1241	7.45896
1242	BRWD1	Brwd1	chr16:96288275-96304035	0.639503	0.17967	0.43502	-1.70696	1242	2.74747
1243	ADIPOR2	Adipor2	chr6:119303168-119367501	0.0288264	0.179704	0.43502	-1.70678	1243	2.33823
1244	CLCN4	Clcn4-2	chr7:7235027-7252222	0.0150915	0.179704	0.43502	-1.70678	1244	3.68924
1245	PKNOX2	Pknox2	chr9:36698567-36954899	2.60501	0.179756	0.43502	1.70651	1245	0.564414
1246	C14orf119	1700123O20Rik	chr14:55305008-55309579	0.32927	0.179815	0.43502	-1.7062	1246	5.38991
1247	KLHL28	Klhl28	chr12:66043427-66066523	0.617001	0.179856	0.43502	-1.70598	1247	3.81377
1248	ABHD13	Abhd13	chr8:9977717-9992154	2.89181	0.179875	0.43502	1.70588	1248	3.78612
1249	TNFRSF14	Tnfrsf14	chr4:154296319-154302186	0.522049	0.180055	0.43502	-1.70493	1249	2.84527
1250	ZNF90	Zfp87	chr13:67616718-67627167	0.308139	0.180056	0.43502	-1.70493	1250	4.8815
1251	SUMF1	Sumf1	chr6:108057022-108135576	2.04062	0.18006	0.43502	1.70491	1251	4.00725
1252	FLVCR1	Mfsd7b	chr1:192829711-192850069	1.51778	0.180123	0.43502	1.70458	1252	3.78709
1253	DDX47	Ddx47	chr6:134961638-134973789	0.0297038	0.180192	0.43502	-1.70421	1253	5.31616
1254	CDK5RAP3	Cdk5rap3	chr11:96769100-96777795	0.0213994	0.18022	0.43502	-1.70407	1254	2.93797
1255	CCDC94	Ccdc94	chr17:56098610-56107374	0.554443	0.180334	0.43502	-1.70347	1255	0.958216
1256	BRD9	Brd9	chr13:74075286-74098343	0.0229528	0.18038	0.43502	-1.70323	1256	2.8449
1257	EVL	Evl	chr12:109843976-109926723	0.153745	0.180397	0.43502	-1.70314	1257	2.67949
1258	CSK	Csk	chr9:57474453-57492987	0.0484569	0.180398	0.43502	-1.70314	1258	1.2568
1259	AKT2	Akt2	chr7:28390879-28424472	0.0319025	0.180404	0.43502	-1.7031	1259	2.07861
1260	MRPL51	Mrpl51	chr6:125142218-125144410	0.0702676	0.180481	0.43502	-1.7027	1260	4.55344
1261	WBP1	Wbp1	chr6:83069038-83071455	0.0592909	0.180507	0.43502	-1.70256	1261	0.747667
1262	PFDN6	H2-Ke2	chr17:34075854-34077288	0.65072	0.180531	0.43502	-1.70244	1262	3.67161
1263	ZNF330	Zfp330	chr8:85287519-85298025	0.0670818	0.180553	0.43502	-1.70232	1263	4.89957
1264	NKTR	Nktr	chr9:121628299-121665959	0.0380766	0.180578	0.43502	-1.70219	1264	1.7434
1265	NUP35	Nup35	chr2:80478973-80499059	0.709018	0.180648	0.43502	-1.70182	1265	5.67449
1266	AP2B1	Ap2b1	chr11:83116199-83218535	0.0244173	0.180781	0.43502	-1.70113	1266	2.68426
1267	DOK2	Dok2	chr14:71174188-71178301	0.40918	0.180815	0.43502	-1.70095	1267	0.418066
1268	TNPO2	Tnpo2	chr8:87561067-87581481	0.171877	0.180836	0.43502	-1.70084	1268	1.80225
1269	RAG2	Rag2	chr2:101464905-101472685	0.535429	0.180861	0.43502	-1.70071	1269	2.91852
1270	NCKAP1L	Nckap1l	chr15:103284256-103329231	1.64542	0.180873	0.43502	1.70064	1270	7.57275
1271	TMEM208	Tmem208	chr8:107850264-107852955	0.0960379	0.180936	0.43502	-1.70032	1271	6.33875
1272	PSMA4	Psma4	chr9:54798666-54805837	0.0168163	0.180962	0.43502	-1.70018	1272	5.0392
1273	GLRX5	Glrx5	chr12:106270899-106279120	0.0280172	0.181012	0.43502	-1.69992	1273	2.34008
1274	GOLM1	Golm1	chr13:59736357-59777145	0.056769	0.181022	0.43502	-1.69987	1274	3.10059
1275	FOXRED1	Foxred1	chr9:35011806-35018510	1.89224	0.181051	0.43502	1.69971	1275	6.70884
1276	ZWINT	Zwint	chr10:72117643-72132537	0.035074	0.181078	0.43502	-1.69957	1276	4.12769
1277	DERA	Dera	chr6:137703098-137786393	0.0197664	0.181116	0.43502	-1.69937	1277	3.13188
1278	USP32	Usp32	chr11:84797990-84953457	0.023386	0.181121	0.43502	-1.69935	1278	2.81179
1279	NA	1110031I02Rik	chr11:121038907-121065962	0.42668	0.181158	0.43502	-1.69915	1279	2.39823
1280	TM2D2	Tm2d2	chr8:26127683-26133731	0.0210558	0.181198	0.43502	-1.69894	1280	3.03417
1281	HAL	Hal	chr10:92951513-92979488	0.144622	0.181222	0.43502	-1.69882	1281	1.90337
1282	TMCO3	Tmco3	chr8:13288013-13322924	2.14051	0.181227	0.43502	1.6988	1282	6.4011
1283	TRMT5	Trmt5	chr12:74381397-74387698	0.19866	0.181242	0.43502	-1.69872	1283	2.54203
1284	GTF3C6	Gtf3c6	chr10:39969009-39977471	0.0350404	0.181295	0.43502	-1.69844	1284	3.40386
1285	MED11	Med11	chr11:70265433-70267228	0.189959	0.18132	0.43502	-1.69831	1285	4.15269
1286	NA	Rad51l3	chr11:82686567-82704117	0.0759004	0.181322	0.43502	-1.6983	1286	1.73833
1287	F10	F10	chr8:13037308-13056216	0.149129	0.18134	0.43502	-1.69821	1287	3.35961
1288	UQCRC2	Uqcrc2	chr7:127778703-127803037	0.0164366	0.181401	0.43502	-1.69789	1288	5.75891
1289	TNPO1	Tnpo1	chr13:99612036-99696339	0.0238732	0.181407	0.43502	-1.69786	1289	2.73239
1290	HYLS1	Hyls1	chr9:35368406-35377654	0.100223	0.181481	0.43502	-1.69747	1290	1.10758
1291	EIF2S1	Eif2s1	chr12:79963059-79987997	0.141053	0.181507	0.43502	-1.69733	1291	7.14744
1292	PSME1	Psme1	chr14:56197331-56200364	0.129014	0.181545	0.43502	-1.69714	1292	5.79958
1293	TTYH2	Ttyh2	chr11:114536782-114582298	0.0522199	0.181583	0.43502	-1.69694	1293	1.10128
1294	NA	Nutf2	chr8:108384534-108404301	0.160905	0.18172	0.43502	-1.69623	1294	6.50175
1295	LGALS9	Lgals9	chr11:78776481-78798426	0.0180735	0.181733	0.43502	-1.69616	1295	6.93084
1296	TBCD	Tbcd	chr11:121313263-121478484	0.045889	0.181779	0.43502	-1.69592	1296	3.54619
1297	SNAPC2	Snapc2	chr8:4253102-4256220	0.0932203	0.181864	0.43502	-1.69548	1297	-0.303951
1298	NA	2310016E02Rik	chr5:31208891-31210161	0.142692	0.181887	0.43502	-1.69536	1298	5.55019
1299	SRL	Srl	chr16:4480228-4523053	2.03164	0.181917	0.43502	1.6952	1299	1.6919
1300	PHLPP2	Phlpp2	chr8:112392503-112468571	0.128508	0.181936	0.43502	-1.6951	1300	2.17413
1301	ACAT1	Acat1	chr9:53388627-53418455	0.308635	0.181947	0.43502	-1.69505	1301	7.03427
1302	PHF19	Phf19	chr2:34749275-34769496	1.96261	0.181959	0.43502	1.69498	1302	0.350343
1303	ACPP	Acpp	chr9:104190570-104240052	0.0666475	0.181981	0.43502	-1.69487	1303	2.68169
1304	MRPS27	Mrps27	chr13:100114741-100185516	0.07448	0.181989	0.43502	-1.69483	1304	3.35181
1305	TM9SF1	Tm9sf1	chr14:56254803-56262643	0.0319058	0.182017	0.43502	-1.69468	1305	2.16295
1306	PPFIBP2	Ppfibp2	chr7:114738565-114888408	0.152442	0.182094	0.43502	-1.69429	1306	0.935662
1307	KCTD13	Kctd13	chr7:134072393-134089123	0.0959336	0.182097	0.43502	-1.69427	1307	-0.465802
1308	MMP19	Mmp19	chr10:128227966-128237880	0.47047	0.182109	0.43502	-1.69421	1308	0.909359
1309	ANKLE1	Ankle1	chr8:73929911-73933803	0.244903	0.182129	0.43502	-1.6941	1309	1.61045
1310	FBXO30	Fbxo30	chr10:11001172-11016763	0.0237523	0.182208	0.43502	-1.69369	1310	2.78909
1311	ASH2L	Ash2l	chr8:26927342-26958142	0.037913	0.182216	0.43502	-1.69365	1311	1.77564
1312	UBL7	Ubl7	chr9:57758793-57777775	0.0611023	0.182222	0.43502	-1.69362	1312	3.79538
1313	NA	Pdcd5	chr7:36427004-36432501	0.321755	0.182231	0.43502	-1.69357	1313	4.4548
1314	GINS3	Gins3	chr8:98157459-98168959	0.0549587	0.182232	0.43502	-1.69357	1314	0.987004
1315	FASTKD3	Fastkd3	chr13:68721125-68731156	0.0380611	0.182253	0.43502	-1.69346	1315	1.76869
1316	ZNF655	Zfp655	chr5:145992584-145999191	0.0724758	0.182262	0.43502	-1.69341	1316	1.878
1317	CWC15	Cwc15	chr9:14305063-14315064	0.0403512	0.182313	0.43502	-1.69314	1317	5.18886
1318	NA	Lilrb4	chr10:51210781-51216417	0.00830781	0.18235	0.43502	-1.69295	1318	4.98235
1319	NCSTN	Ncstn	chr1:173996145-174012880	1.39444	0.182378	0.43502	1.69281	1319	7.57183
1320	NCAPG2	Ncapg2	chr12:117643875-117702004	0.0191076	0.182423	0.43502	-1.69258	1320	3.24796
1321	NA	Tarbp1	chr8:128950552-128998965	3.27946	0.182443	0.43502	1.69247	1321	1.77363
1322	NA	Whsc2	chr5:34240829-34278907	0.0215231	0.18251	0.43502	-1.69213	1322	2.98783
1323	NDUFA10	Ndufa10	chr1:94336296-94370335	1.77987	0.182562	0.43502	1.69186	1323	5.80788
1324	EXOG	Exog	chr9:119354078-119374635	0.102653	0.182578	0.43502	-1.69177	1324	1.07557
1325	VRK3	Vrk3	chr7:52003999-52032884	0.148379	0.182611	0.43502	-1.6916	1325	3.79616
1326	WDFY2	Wdfy2	chr14:63456527-63575723	1.78097	0.182683	0.43502	1.69123	1326	0.665833
1327	NA	Sf4	chr8:72566712-72595852	0.0485725	0.182741	0.43502	-1.69093	1327	1.30937
1328	ARNTL	Arntl	chr7:120350979-120457636	0.0903759	0.182762	0.43502	-1.69082	1328	3.47275
1329	RAB27A	Rab27a	chr9:72892672-72945399	0.0566081	0.18279	0.43502	-1.69068	1329	4.26708
1330	BLOC1S1	Bloc1s1	chr10:128356970-128360580	0.0169164	0.182844	0.43502	-1.6904	1330	3.50977
1331	NDUFA9	Ndufa9	chr6:126771881-126799162	0.0162943	0.182862	0.43502	-1.6903	1331	5.78914
1332	NA	5730469M10Rik	chr14:41807029-41827064	0.00786146	0.182875	0.43502	-1.69024	1332	4.9808
1333	RAB21	Rab21	chr10:114726918-114752647	2.85181	0.182882	0.43502	1.6902	1333	3.94003
1334	SLC23A2	Slc23a2	chr2:131878232-131970844	1.81969	0.182971	0.43502	1.68974	1334	2.34646
1335	GHITM	Ghitm	chr14:37934004-37948452	0.00359577	0.182991	0.43502	-1.68964	1335	6.79267
1336	NCOA7	Ncoa7	chr10:30365388-30375673	0.0360956	0.182997	0.43502	-1.68961	1336	1.86818
1337	NA	Sdccag10	chr13:105421407-105607033	0.689504	0.183023	0.43502	-1.68947	1337	5.01587
1338	BMP2K	Bmp2k	chr5:97426708-97520067	0.0641793	0.183129	0.43502	-1.68893	1338	0.598531
1339	ZCCHC6	Zcchc6	chr13:59873240-59924508	0.0295728	0.183136	0.43502	-1.68889	1339	2.28678
1340	COPS7A	Cops7a	chr6:124908827-124915415	0.0430435	0.183142	0.43502	-1.68886	1340	1.48638
1341	ILVBL	Ilvbl	chr10:78037287-78047238	0.0940378	0.183161	0.43502	-1.68876	1341	2.00104
1342	SIRPA	Sirpa	chr2:129419314-129457964	1.35605	0.183162	0.43502	1.68875	1342	6.12085
1343	NA	AF251705	chr11:114858083-114863194	0.0230651	0.183215	0.43502	-1.68848	1343	2.78446
1344	EML5	Eml5	chr12:100024814-100139694	1.6818	0.18336	0.43502	1.68773	1344	1.27495
1345	SNX18	Snx18	chr13:114382388-114408772	0.0246005	0.183364	0.43502	-1.68772	1345	2.74239
1346	COMTD1	Comtd1	chr14:22665083-22668132	0.105952	0.183371	0.43502	-1.68768	1346	-0.625095
1347	USP39	Usp39	chr6:72268670-72295169	0.494997	0.183426	0.43502	-1.68739	1347	4.74602
1348	CLEC5A	Clec5a	chr6:40524897-40535804	0.00835055	0.183455	0.43502	-1.68725	1348	4.99413
1349	ZNF646	Zfp646	chr7:135021215-135029510	0.106108	0.183461	0.43502	-1.68722	1349	1.70161
1350	HMBS	Hmbs	chr9:44144431-44150464	0.171547	0.183501	0.43502	-1.68701	1350	9.02469
1351	POP7	Pop7	chr5:137942667-137943657	0.258312	0.183602	0.43502	-1.68649	1351	3.83154
1352	BIRC3	Birc3	chr9:7848701-7873170	0.0219446	0.183639	0.43502	-1.6863	1352	2.95123
1353	ACADSB	Acadsb	chr7:138554115-138589724	0.0353047	0.183697	0.43502	-1.686	1353	1.8463
1354	C19orf38	AB124611	chr9:21330721-21349237	0.241289	0.183703	0.43502	-1.68597	1354	4.205
1355	ARHGEF7	Arhgef7	chr8:11758330-11835217	0.0618811	0.183753	0.43502	-1.68571	1355	0.679761
1356	PEX7	Pex7	chr10:19579896-19627480	1.80557	0.183754	0.43502	1.68571	1356	3.19045
1357	GRK6	Grk6	chr13:55546695-55562288	0.0405496	0.183771	0.43502	-1.68562	1357	1.64425
1358	TM6SF1	Tm6sf1	chr7:89003908-89028954	0.297557	0.18378	0.43502	-1.68558	1358	4.15482
1359	POLD3	Pold3	chr7:107230623-107270010	0.0505926	0.183795	0.43502	-1.6855	1359	5.11049
1360	ASNSD1	Asnsd1	chr1:53401488-53409543	1.45037	0.183882	0.43502	1.68505	1360	4.87885
1361	CFDP1	Cfdp1	chr8:114292373-114378210	0.0393304	0.183888	0.43502	-1.68502	1361	5.43665
1362	ANAPC4	Anapc4	chr5:53225374-53257973	0.0238253	0.183961	0.43502	-1.68465	1362	2.74031
1363	NPM1	Npm1	chr11:33052511-33063056	0.00745188	0.183993	0.43502	-1.68448	1363	7.32182
1364	TIFAB	Tifab	chr13:56275074-56280162	0.011044	0.184016	0.43502	-1.68437	1364	4.39667
1365	TASP1	Tasp1	chr2:139659216-139892521	0.692227	0.184089	0.43502	-1.68399	1365	3.74352
1366	CARKD	Carkd	chr8:11497602-11513284	0.213816	0.1841	0.43502	-1.68393	1366	3.75851
1367	AOC2	Aoc2	chr11:101186377-101191008	0.139408	0.184193	0.43502	-1.68346	1367	1.10065
1368	WDR73	Wdr73	chr7:88035610-88046155	0.202189	0.184199	0.43502	-1.68343	1368	4.22509
1369	VPS29	Vps29	chr5:122804422-122813296	0.173762	0.184203	0.43502	-1.68341	1369	5.86953
1370	TGM4	Tgm4	chr9:122943859-122976676	5.13061	0.184258	0.43502	1.68312	1370	2.92599
1371	IL12RB2	Il12rb2	chr6:67242012-67326131	0.175539	0.184266	0.43502	-1.68308	1371	-0.215422
1372	NA	Ube1l	chr9:107877898-107886387	0.046463	0.184311	0.43502	-1.68285	1372	4.93034
1373	RRM1	Rrm1	chr7:109590209-109618285	0.00643787	0.184377	0.43502	-1.68252	1373	5.61681
1374	NA	Llph	chr10:119664116-119669126	0.0884854	0.18446	0.43502	-1.68209	1374	5.34753
1375	ZNF157	Zfp810	chr9:22081192-22112082	4.39561	0.184476	0.43502	1.68201	1375	2.80088
1376	TMED4	Tmed4	chr11:6170717-6174840	2.38204	0.18448	0.43502	1.68199	1376	7.83281
1377	ZIK1	Zik1	chr7:11072573-11080730	0.101448	0.18452	0.43502	-1.68178	1377	-0.502384
1378	TSPAN6	Tspan6	chrX:130425609-130432968	0.620498	0.184594	0.43502	-1.6814	1378	3.01231
1379	PPP2R3C	Ppp2r3c	chr12:56381801-56403987	0.622386	0.1846	0.43502	-1.68137	1379	5.48415
1380	UBE3C	Ube3c	chr5:29895782-30002617	3.15738	0.184614	0.43502	1.6813	1380	4.332
1381	DPY19L1	Dpy19l1	chr9:24216225-24307584	0.0289616	0.184616	0.43502	-1.68129	1381	2.41303
1382	FKBP3	Fkbp3	chr12:66163419-66174925	0.186445	0.184631	0.43502	-1.68121	1382	6.04496
1383	GAS7	Gas7	chr11:67346500-67502494	0.0327391	0.184656	0.43502	-1.68108	1383	2.09841
1384	NA	Mobkl2a	chr10:80147998-80164565	0.214199	0.184807	0.43502	-1.68031	1384	4.53291
1385	NA	Xlr3b	chrX:70437518-70448269	0.426438	0.184901	0.43502	-1.67983	1385	0.623296
1386	EXOC5	Exoc5	chr14:49631819-49686342	2.29506	0.184956	0.43502	1.67956	1386	4.23919
1387	EZH2	Ezh2	chr6:47480275-47545029	0.021897	0.184996	0.43502	-1.67935	1387	3.00336
1388	CCDC15	Ccdc15	chr9:37083420-37155977	0.110181	0.185	0.43502	-1.67933	1388	-0.727601
1389	ANKRD10	Ankrd10	chr8:11611583-11635689	0.123982	0.185015	0.43502	-1.67925	1389	1.91371
1390	NA	C030046I01Rik	chr10:79372798-79379675	0.0223361	0.185131	0.43502	-1.67866	1390	2.97136
1391	SRRT	Srrt	chr5:137736932-137748902	0.372884	0.185131	0.43502	-1.67866	1391	3.04916
1392	MCM9	Mcm9	chr10:53257130-53350245	2.41711	0.185222	0.43502	1.6782	1392	2.01403
1393	PSEN1	Psen1	chr12:85029513-85076149	0.0181225	0.185311	0.43502	-1.67774	1393	3.39527
1394	FHIT	Fhit	chr14:10382608-11994546	0.0858641	0.185318	0.43502	-1.67771	1394	1.51825
1395	TM2D3	Tm2d3	chr7:72838303-72846799	0.0122448	0.185331	0.43502	-1.67764	1395	4.1693
1396	FZR1	Fzr1	chr10:80829624-80841115	0.276702	0.185365	0.43502	-1.67747	1396	2.88154
1397	VPS25	Vps25	chr11:101115057-101120860	0.0772828	0.18538	0.43502	-1.67739	1397	4.07321
1398	CDC14B	Cdc14b	chr13:64293853-64349846	0.52232	0.18541	0.43502	-1.67724	1398	2.28279
1399	KCNJ2	Kcnj2	chr11:110927478-110938139	0.0724834	0.185513	0.43502	-1.67672	1399	0.319563
1400	ASCC1	Ascc1	chr10:59465587-59562734	0.0551332	0.185521	0.43502	-1.67667	1400	4.07535
1401	CENPK	Cenpk	chr13:105019468-105039697	0.0632696	0.185599	0.43502	-1.67628	1401	5.2554
1402	DLD	Dld	chr12:32016427-32036302	0.0636024	0.185602	0.43502	-1.67627	1402	5.60273
1403	RPS15	Rps15	chr10:79755176-79756858	0.00440899	0.185614	0.43502	-1.67621	1403	6.43486
1404	RWDD1	Rwdd1	chr10:33716361-33739422	0.0474263	0.185615	0.43502	-1.6762	1404	1.36102
1405	DLST	Dlst	chr12:86451783-86475041	0.019311	0.185631	0.43502	-1.67612	1405	3.25295
1406	PSMD9	Psmd9	chr5:123678199-123700134	0.363034	0.18564	0.43502	-1.67607	1406	3.67222
1407	GPR155	Gpr155	chr2:73188949-73224455	1.71526	0.18567	0.43502	1.67592	1407	2.38054
1408	GOSR2	Gosr2	chr11:103538164-103559024	0.0126509	0.185677	0.43502	-1.67588	1408	4.14005
1409	LCA5	Lca5	chr9:83287026-83334634	2.38931	0.185766	0.43502	1.67543	1409	0.845265
1410	MKLN1	Mkln1	chr6:31348828-31459477	0.0225302	0.185769	0.43502	-1.67541	1410	4.44185
1411	DGKG	Dgkg	chr16:22466642-22657304	1.52298	0.185783	0.43502	1.67535	1411	4.71628
1412	MSR1	Msr1	chr8:40667054-40728032	0.0991243	0.185833	0.43502	-1.67509	1412	1.93615
1413	SCPEP1	Scpep1	chr11:88785336-88816756	0.0125168	0.185853	0.43502	-1.67499	1413	4.17502
1414	NA	ENSMUSG00000074747	chr10:112362484-112366082	0.027323	0.185909	0.43502	-1.67471	1414	2.55795
1415	RNASE6	Rnase6	chr14:51748765-51750699	0.0349159	0.185944	0.43502	-1.67453	1415	4.22413
1416	TMEM2	Tmem2	chr19:21852832-21932817	1.44495	0.18597	0.43502	1.6744	1416	4.9177
1417	CYB5B	Cyb5b	chr8:109674561-109711370	0.492037	0.186045	0.43502	-1.67402	1417	4.53513
1418	OAT	Oat	chr7:139749158-139768081	0.0174806	0.186055	0.43502	-1.67396	1418	5.70713
1419	DRG1	Drg1	chr11:3149925-3166389	0.343836	0.186069	0.43502	-1.67389	1419	6.5761
1420	PAFAH1B3	Pafah1b3	chr7:26080068-26082974	0.028533	0.186083	0.43502	-1.67383	1420	3.86528
1421	FOXK2	Foxk2	chr11:121121301-121171208	1.61478	0.186094	0.43502	1.67377	1421	4.14931
1422	MTTP	Mttp	chr3:137752819-137806352	0.611335	0.186099	0.43502	-1.67374	1422	1.39653
1423	SEC24D	Sec24d	chr3:122970414-123068554	1.42552	0.186104	0.43502	1.67372	1423	4.00401
1424	POLR2A	Polr2a	chr11:69547912-69571725	0.0198559	0.186104	0.43502	-1.67372	1424	3.22949
1425	NA	Mll3	chr5:24777612-25004601	0.0275666	0.186135	0.43502	-1.67356	1425	2.5289
1426	ISCA1	Isca1	chr13:59856776-59871150	0.148803	0.186186	0.43502	-1.6733	1426	6.28703
1427	VDAC3	Vdac3	chr8:23687573-23704230	0.0123513	0.186229	0.43502	-1.67309	1427	5.76787
1428	ZKSCAN4	Zkscan3	chr13:21478874-21494624	0.177811	0.186239	0.43502	-1.67303	1428	2.70948
1429	SGK1	Sgk1	chr10:21714489-21719697	0.0217798	0.186257	0.43502	-1.67294	1429	2.99388
1430	NA	Snhg1	chr19:8797977-8800816	0.613426	0.186315	0.43502	-1.67265	1430	5.09787
1431	LRRN3	Lrrn3	chr12:42178255-42212338	2.9839	0.186378	0.43502	1.67233	1431	1.90986
1432	SERPINB2	Serpinb2	chr1:109412050-109422175	0.46258	0.186387	0.43502	-1.67228	1432	2.31667
1433	POGK	Pogk	chr1:168323742-168339959	1.77921	0.186407	0.43502	1.67219	1433	2.06023
1434	UBE2O	Ube2o	chr11:116399067-116442761	0.0575169	0.186441	0.43502	-1.67201	1434	0.883549
1435	ABCC5	Abcc5	chr16:20400834-20426467	0.721013	0.186462	0.43502	-1.67191	1435	4.49291
1436	CNPY4	Cnpy4	chr5:138628763-138635122	0.0257167	0.18659	0.43502	-1.67126	1436	2.69771
1437	KIAA0319L	AU040320	chr4:126431014-126531580	1.45749	0.186609	0.43502	1.67116	1437	3.63388
1438	USF2	Usf2	chr7:31730269-31741822	0.174453	0.186609	0.43502	-1.67116	1438	2.05652
1439	NA	2310008H09Rik	chr7:125985732-125999851	0.0271841	0.186626	0.43502	-1.67108	1439	2.57092
1440	UTP3	Utp3	chr5:88983508-88985108	0.11167	0.186698	0.43502	-1.67071	1440	2.80189
1441	NA	Myst1	chr7:135056031-135069276	0.10644	0.186731	0.43502	-1.67055	1441	2.62168
1442	LSM5	Lsm5	chr6:56651057-56654693	0.488019	0.186741	0.43502	-1.6705	1442	5.02925
1443	CCDC28A	Ccdc28a	chr10:17933491-17954787	0.0616132	0.186761	0.43502	-1.67039	1443	2.29188
1444	GLIPR1	Glipr1	chr10:111422504-111434320	0.0281755	0.186783	0.43502	-1.67028	1444	4.73306
1445	HNRNPF	Hnrnpf	chr6:117856834-117875637	0.00783228	0.186897	0.43502	-1.66971	1445	6.66013
1446	NA	Gm5113	chr7:30954941-30965228	0.298093	0.186991	0.43502	-1.66924	1446	2.13973
1447	SETD5	Setd5	chr6:113027633-113103418	0.203203	0.187015	0.43502	-1.66912	1447	1.18467
1448	NA	Crkrs	chr11:98064619-98114854	0.0949367	0.18705	0.43502	-1.66894	1448	2.53143
1449	ELOVL5	Elovl5	chr9:77765175-77832320	0.03536	0.187111	0.43502	-1.66863	1449	4.70816
1450	DIO2	Dio2	chr12:91962992-91976878	3.2148	0.187124	0.43502	1.66857	1450	2.52387
1451	QRICH1	Qrich1	chr9:108419418-108462498	3.65281	0.18713	0.43502	1.66854	1451	6.47924
1452	NA	Ccdc49	chr11:97606929-97627870	0.0572154	0.187202	0.43502	-1.66817	1452	0.910508
1453	COPS3	Cops3	chr11:59631306-59653269	0.12362	0.187222	0.43502	-1.66807	1453	7.16422
1454	ELOF1	Elof1	chr9:21917433-21918613	0.569652	0.187227	0.43502	-1.66805	1454	7.14244
1455	KRR1	Krr1	chr10:111409751-111425486	1.54218	0.18726	0.43502	1.66788	1455	6.41704
1456	SRP68	Srp68	chr11:116106480-116135531	0.026095	0.187303	0.43502	-1.66766	1456	2.66485
1457	PRKCB	Prkcb	chr7:129432639-129777915	0.0176168	0.187387	0.43502	-1.66724	1457	3.49713
1458	RPL21	Rpl21	chr5:147644466-147648606	0.00554871	0.187393	0.43502	-1.66721	1458	6.02223
1459	FAM49A	Fam49a	chr12:12268945-12383165	0.0363797	0.187428	0.43502	-1.66703	1459	1.94445
1460	LIN7C	Lin7c	chr2:109731035-109741093	1.60744	0.187563	0.43502	1.66636	1460	6.61845
1461	SNRPG	Snrpg	chr6:86321534-86328896	0.365225	0.187563	0.43502	-1.66636	1461	7.59477
1462	NA	Mett11d1	chr14:52504517-52511543	0.0854786	0.187619	0.43502	-1.66608	1462	2.29996
1463	TATDN2	Tatdn2	chr6:113647493-113661062	0.0907155	0.187644	0.43502	-1.66595	1463	1.40796
1464	CHMP1A	Chmp1a	chr8:125728161-125736688	0.0437478	0.187738	0.43502	-1.66548	1464	3.71788
1465	STARD3	Stard3	chr11:98219698-98242412	0.0525553	0.187781	0.43502	-1.66526	1465	2.63282
1466	MAX	Max	chr12:78038256-78063235	0.570034	0.187797	0.43502	-1.66518	1466	6.33666
1467	ACADVL	Acadvl	chr11:69823694-69828909	0.0367162	0.187812	0.43502	-1.66511	1467	4.12573
1468	CSNK2A2	Csnk2a2	chr8:97969996-98012720	0.0817235	0.187817	0.43502	-1.66508	1468	1.64116
1469	MAPK8	Mapk8	chr14:34191084-34260344	0.0787844	0.187845	0.43502	-1.66494	1469	0.161814
1470	WDR89	Wdr89	chr12:76731582-76770524	0.379017	0.187902	0.43502	-1.66466	1470	6.224
1471	IL17RA	Il17ra	chr6:120413215-120433744	0.0801388	0.187907	0.43502	-1.66463	1471	2.444
1472	CYP4F2	Cyp4f18	chr8:74512381-74533525	0.0182974	0.187985	0.43502	-1.66424	1472	4.98643
1473	FXYD5	Fxyd5	chr7:31817742-31827341	0.0183788	0.188021	0.43502	-1.66406	1473	6.02245
1474	RPL23A	Rpl23a	chr11:77994437-77997086	0.00479004	0.188025	0.43502	-1.66404	1474	6.33823
1475	RAB3GAP2	Rab3gap2	chr1:187028047-187110624	1.35477	0.188044	0.43502	1.66395	1475	4.51618
1476	CHCHD1	Chchd1	chr14:21522291-21523639	0.220672	0.188063	0.43502	-1.66385	1476	4.76152
1477	TRAPPC1	Trappc1	chr11:69137488-69139295	0.0419586	0.188066	0.43502	-1.66383	1477	3.77887
1478	C20orf112	8430427H17Rik	chr2:153233198-153270215	1.93348	0.18808	0.43502	1.66377	1478	1.12494
1479	MARCKS	Marcks	chr10:36853049-36858732	0.0230021	0.188087	0.43502	-1.66373	1479	2.90271
1480	RAB4B	Rab4b	chr7:27953452-27963902	0.0561928	0.188094	0.43502	-1.66369	1480	0.902065
1481	PSME2	Psme2	chr14:56206277-56209938	0.0977578	0.188151	0.43502	-1.66341	1481	7.06778
1482	TPK1	Tpk1	chr6:43295006-43616174	0.1464	0.188202	0.43502	-1.66315	1482	2.21143
1483	SMAD1	Smad1	chr8:81862298-81923367	2.31194	0.188209	0.43502	1.66312	1483	3.26693
1484	TMX3	Tmx3	chr18:90679546-90712659	1.50245	0.188275	0.43502	1.66279	1484	5.48172
1485	LMCD1	Lmcd1	chr6:112223812-112280419	0.108897	0.18831	0.43502	-1.66261	1485	-0.645316
1486	RPL23	Rpl23	chr11:97638840-97643753	0.0057253	0.188317	0.43502	-1.66258	1486	5.95972
1487	KIAA0586	2700049A03Rik	chr12:72237835-72344288	0.0383109	0.188328	0.43502	-1.66252	1487	1.69308
1488	ERICH1	Erich1	chr8:14027565-14090327	0.0601533	0.188348	0.43502	-1.66242	1488	0.826328
1489	NA	Pvr	chr7:20488929-20506492	0.174633	0.188375	0.43502	-1.66228	1489	0.616598
1490	CNOT2	Cnot2	chr10:115922217-116018567	0.0272912	0.188497	0.43502	-1.66168	1490	4.83835
1491	NA	Nptn	chr9:58430047-58500686	0.00876623	0.188498	0.43502	-1.66167	1491	4.99357
1492	PRPF31	Prpf31	chr7:3581587-3594084	0.0921164	0.188508	0.43502	-1.66162	1492	4.53996
1493	LPL	Lpl	chr8:71404454-71430831	0.112991	0.188524	0.43502	-1.66154	1493	4.11606
1494	MFAP3	Mfap3	chr11:57332167-57347319	0.277848	0.188535	0.43502	-1.66149	1494	5.34701
1495	TMEM97	Tmem97	chr11:78355319-78364237	0.257208	0.188565	0.43502	-1.66134	1495	5.64051
1496	NA	Orc5l	chr5:21992307-22056149	0.307038	0.188581	0.43502	-1.66126	1496	5.43631
1497	BOD1	Bod1	chr11:31565150-31571862	0.478676	0.188596	0.43502	-1.66118	1497	1.32136
1498	SPRED1	Spred1	chr2:116947186-117005072	1.74459	0.188613	0.43502	1.6611	1498	1.19043
1499	LSM11	Lsm11	chr11:45741771-45758437	4.70655	0.188673	0.43502	1.6608	1499	1.89118
1500	SMAD2	Smad2	chr18:76401579-76465385	1.31936	0.188714	0.43502	1.66059	1500	5.61717
1501	CCDC43	Ccdc43	chr11:102546002-102559039	0.134198	0.188806	0.43502	-1.66014	1501	2.37142
1502	TMED3	Tmed3	chr9:89594043-89599829	0.00905747	0.188854	0.43502	-1.6599	1502	4.92611
1503	METTL1	Mettl1	chr10:126478988-126482517	0.0478257	0.18887	0.43502	-1.65982	1503	1.33876
1504	ZNF260	Zfp260	chr7:30880095-30892633	0.361657	0.188876	0.43502	-1.65979	1504	3.67395
1505	VTI1B	Vti1b	chr12:80257005-80273445	1.56075	0.188897	0.43502	1.65968	1505	4.11337
1506	ZNF317	Zfp317	chr9:19426572-19454175	0.035356	0.188946	0.43502	-1.65944	1506	1.84611
1507	CCT6A	Cct6a	chr5:130293261-130322231	0.0491518	0.188973	0.43502	-1.6593	1507	3.99257
1508	PPP2CA	Ppp2ca	chr11:51912326-51936251	0.023777	0.188979	0.43502	-1.65927	1508	2.88356
1509	THUMPD3	Thumpd3	chr6:112996321-113018267	0.325409	0.189039	0.43502	-1.65897	1509	5.63892
1510	KLHDC2	Klhdc2	chr12:70397668-70411674	2.61027	0.189041	0.43502	1.65896	1510	4.99482
1511	WBP11	Wbp11	chr6:136762177-136776649	0.0898798	0.189066	0.43502	-1.65884	1511	2.66875
1512	PES1	Pes1	chr11:3863978-3880007	0.0659483	0.189104	0.43502	-1.65865	1512	5.01923
1513	2014-09-15	2014-09-15	chr3:144233391-144260640	0.794886	0.189149	0.43502	-1.65843	1513	8.68733
1514	NA	Brp44	chr1:167391339-167411345	1.46859	0.189157	0.43502	1.65838	1514	3.52178
1515	NA	B230380D07Rik	chr9:70446821-70504981	2.18216	0.189164	0.43502	1.65835	1515	5.5414
1516	NA	A530064D06Rik	chr17:48288846-48304207	0.770593	0.189205	0.43502	-1.65815	1516	6.06714
1517	USP4	Usp4	chr9:108250162-108294860	0.0156713	0.189297	0.43502	-1.65769	1517	3.72568
1518	ART4	Art4	chr6:136796972-136806121	0.108939	0.189318	0.43502	-1.65758	1518	3.54662
1519	NEDD4	Nedd4	chr9:72510154-72597655	0.015169	0.189407	0.43502	-1.65714	1519	3.79266
1520	NA	Gm2382	chr9:88583443-88614636	0.263916	0.189455	0.43502	-1.65691	1520	4.17064
1521	ZCCHC9	Zcchc9	chr13:91936138-91947301	0.028576	0.189535	0.43502	-1.65651	1521	3.94853
1522	HPS4	Hps4	chr5:112772115-112807443	0.246283	0.189536	0.43502	-1.6565	1522	0.380127
1523	NA	Clec4a2	chr6:123073410-123094017	0.098333	0.189616	0.43502	-1.6561	1523	5.73755
1524	ST8SIA6	St8sia6	chr2:13576565-13715147	1.90981	0.189624	0.43502	1.65606	1524	0.623071
1525	PPM1F	Ppm1f	chr16:16903414-16927455	1.50808	0.189644	0.43502	1.65596	1525	3.96374
1526	NA	Hmg1l1	chr7:49276095-49277375	0.0312702	0.189663	0.43502	-1.65587	1526	2.30326
1527	TSPAN31	Tspan31	chr10:126504346-126507317	0.0577998	0.189665	0.43502	-1.65586	1527	4.55882
1528	DYNC1LI2	Dync1li2	chr8:106941574-106966947	0.125657	0.189676	0.43502	-1.65581	1528	2.28046
1529	MOCS2	Mocs2	chr13:115608445-115619628	0.0857554	0.189682	0.43502	-1.65578	1529	4.23184
1530	ARL4A	Arl4a	chr12:40759878-40763963	0.0451452	0.189696	0.43502	-1.65571	1530	6.05345
1531	RCC1	Rcc1	chr4:131887839-131901577	0.642529	0.189876	0.43502	-1.65482	1531	3.10548
1532	NA	6430527G18Rik	chr12:88221651-88225761	3.52239	0.189888	0.43502	1.65476	1532	1.24071
1533	OAS3	Oas3	chr5:121203107-121227668	0.0646774	0.18989	0.43502	-1.65475	1533	3.7591
1534	ADK	Adk	chr14:21871855-22267768	0.179562	0.189924	0.43502	-1.65458	1534	5.68304
1535	PSMC6	Psmc6	chr14:45949499-45968746	0.18938	0.189937	0.43502	-1.65452	1535	6.91274
1536	PSMB10	Psmb10	chr8:108459628-108462292	0.0524036	0.190011	0.43502	-1.65415	1536	3.8568
1537	RAB11A	Rab11a	chr9:64563107-64585563	2.03931	0.190015	0.43502	1.65413	1537	5.053
1538	NUDT2	Nudt2	chr4:41412181-41427959	0.621735	0.19013	0.43502	-1.65356	1538	2.88955
1539	SLC30A9	Slc30a9	chr5:67698196-67747384	0.0377948	0.190132	0.43502	-1.65355	1539	1.85161
1540	KIAA1467	8430419L09Rik	chr6:135148070-135185040	0.0760873	0.190146	0.43502	-1.65348	1540	1.80438
1541	TINF2	Tinf2	chr14:56297920-56300654	0.266867	0.190166	0.43502	-1.65338	1541	1.94621
1542	GNPNAT1	Gnpnat1	chr14:45996096-46008471	0.14126	0.190216	0.43502	-1.65313	1542	3.55827
1543	SPOP	Spop	chr11:95275397-95354724	0.0181654	0.190225	0.43502	-1.65309	1543	3.45733
1544	CRKL	Crkl	chr16:17452080-17486348	1.58921	0.190295	0.43502	1.65274	1544	3.32825
1545	RWDD2A	Rwdd2a	chr9:86465595-86468505	0.196956	0.190416	0.43502	-1.65214	1545	1.79933
1546	FIGNL1	Fignl1	chr11:11700291-11708965	0.0662815	0.190421	0.43502	-1.65212	1546	5.6279
1547	CALU	Calu	chr6:29298119-29326675	0.0809726	0.190479	0.43502	-1.65183	1547	4.80257
1548	DLGAP5	Dlgap5	chr14:48007455-48038082	0.307998	0.190492	0.43502	-1.65177	1548	5.35079
1549	SCRG1	Scrg1	chr8:59934720-59956382	0.384097	0.190561	0.43502	-1.65143	1549	3.28132
1550	CCDC88A	Ccdc88a	chr11:29273775-29410811	2.51545	0.190575	0.43502	1.65136	1550	3.9734
1551	CDKN1A	Cdkn1a	chr17:29230717-29237667	1.78883	0.190585	0.43502	1.65131	1551	2.51578
1552	KIAA0355	4931406P16Rik	chr7:35021733-35070628	1.8689	0.190599	0.43502	1.65124	1552	3.96751
1553	ARL2BP	Arl2bp	chr8:97190655-97198322	0.0283954	0.190608	0.43502	-1.6512	1553	2.5419
1554	AP3S2	Ap3s2	chr7:87020211-87065526	0.0294881	0.190654	0.43502	-1.65097	1554	2.46073
1555	ALG11	Alg11	chr8:23171192-23178761	0.0986156	0.19075	0.43502	-1.6505	1555	-0.340297
1556	NA	2510012J08Rik	chr10:80783848-80788996	0.254389	0.190778	0.43502	-1.65036	1556	-0.18925
1557	SSBP1	Ssbp1	chr6:40421414-40431822	0.0100473	0.190787	0.43502	-1.65031	1557	4.67682
1558	PDDC1	Pddc1	chr7:148594083-148600024	0.0138822	0.190851	0.43502	-1.65	1558	4.04034
1559	C1RL	C1rl	chr6:124443152-124460661	0.258107	0.190853	0.43502	-1.64999	1559	3.93366
1560	NA	Mudeng	chr14:49686170-49707398	0.425965	0.190874	0.43502	-1.64989	1560	4.57462
1561	ANKRD32	Ankrd32	chr13:77182349-77274729	0.244395	0.190889	0.43502	-1.64981	1561	2.88748
1562	UCP2	Ucp2	chr7:107641854-107650682	0.0663572	0.190947	0.43502	-1.64952	1562	7.66762
1563	NA	F830116E18Rik	chr11:32186964-32187912	0.159011	0.19097	0.43502	-1.64941	1563	5.31351
1564	PDE4DIP	Pde4dip	chr3:97542767-97571937	1.55353	0.190989	0.43502	1.64932	1564	2.64819
1565	HSD3B7	Hsd3b7	chr7:134944123-134947316	0.0685943	0.191015	0.43502	-1.64919	1565	2.80003
1566	KIAA1191	4833439L19Rik	chr13:54652586-54666701	0.0707725	0.191066	0.43502	-1.64894	1566	3.18639
1567	IL20RB	Il20rb	chr9:100358138-100386892	4.83062	0.191128	0.43502	1.64864	1567	1.86182
1568	C9orf72	3110043O21Rik	chr4:35138531-35173129	1.37386	0.191131	0.43502	1.64862	1568	5.25458
1569	ASNS	Asns	chr6:7625171-7643182	0.168826	0.191138	0.43502	-1.64859	1569	6.67436
1570	SYNJ2BP	Synj2bp	chr12:82593183-82633894	0.0446952	0.191164	0.43502	-1.64846	1570	3.72187
1571	TIMM23	Timm23	chr14:32993352-33015077	0.198317	0.191248	0.43502	-1.64804	1571	6.86049
1572	CD7	Cd7	chr11:120898065-120900732	0.0181444	0.191266	0.43502	-1.64795	1572	3.4238
1573	BRD7	Brd7	chr8:90856211-90886090	0.0165673	0.191274	0.43502	-1.64792	1573	3.66516
1574	DCK	Dck	chr5:89194038-89212302	0.0345006	0.191345	0.43502	-1.64757	1574	4.30622
1575	CD27	Cd27	chr6:125182640-125187045	0.0921679	0.19137	0.43502	-1.64744	1575	2.96794
1576	GTF2H3	Gtf2h3	chr5:125029180-125046850	0.0694735	0.191382	0.43502	-1.64738	1576	4.691
1577	ABHD14B	Abhd14b	chr9:106350971-106355249	0.175526	0.191413	0.43502	-1.64723	1577	0.653831
1578	B9D2	B9d2	chr7:26466177-26471577	0.143213	0.191422	0.43502	-1.64719	1578	2.89365
1579	FARS2	Fars2	chr13:36209280-36629462	0.149434	0.191484	0.43502	-1.64688	1579	2.82924
1580	NA	Hmgn3	chr9:83003551-83040214	0.192698	0.191531	0.43502	-1.64665	1580	2.92795
1581	PDRG1	Pdrg1	chr2:152834626-152841119	0.712878	0.191559	0.43502	-1.64651	1581	4.69618
1582	NA	1810029B16Rik	chr8:69000245-69010406	0.0319123	0.19156	0.43502	-1.64651	1582	3.74179
1583	NA	Trim30	chr7:111557540-111613707	0.290588	0.191563	0.43502	-1.64649	1583	5.43624
1584	ANKRD17	Ankrd17	chr5:90656191-90795211	0.0206729	0.191564	0.43502	-1.64649	1584	3.22659
1585	NSRP1	Ccdc55	chr11:76857794-76891937	0.0721075	0.191628	0.43502	-1.64618	1585	4.30636
1586	GTPBP10	Gtpbp10	chr5:5537457-5559501	0.0813365	0.191635	0.43502	-1.64614	1586	2.44245
1587	RELT	Relt	chr7:107994362-108011927	0.0518259	0.191657	0.43502	-1.64604	1587	1.23933
1588	RNF141	Rnf141	chr7:117960049-117987895	0.280301	0.19167	0.43502	-1.64597	1588	3.66314
1589	NA	Cldn13	chr5:135390120-135391396	0.0698617	0.191699	0.43502	-1.64583	1589	7.58667
1590	PIGN	Pign	chr1:107417717-107560253	1.696	0.191757	0.43502	1.64554	1590	3.28084
1591	SDR42E1	Sdr42e1	chr8:120185299-120195415	0.181927	0.191797	0.43502	-1.64535	1591	1.01062
1592	PSMC2	Psmc2	chr5:21291101-21309602	0.00647038	0.191806	0.43502	-1.6453	1592	5.79622
1593	ACTG1	Actg1	chr11:120207004-120209798	0.00278614	0.191843	0.43502	-1.64512	1593	7.44968
1594	NEIL3	Neil3	chr8:54672221-54724350	0.0771542	0.191893	0.43502	-1.64488	1594	4.33347
1595	NA	Aarsd1	chr11:101268154-101278747	0.143116	0.191952	0.43502	-1.64459	1595	2.88611
1596	ACYP1	Acyp1	chr12:86613348-86621385	0.118	0.191978	0.43502	-1.64446	1596	4.22514
1597	EML2	Eml2	chr7:19766519-19791830	0.0800475	0.191983	0.43502	-1.64444	1597	0.0479375
1598	HMMR	Hmmr	chr11:40514890-40546939	0.460776	0.191988	0.43502	-1.64441	1598	5.53627
1599	ALG1	Alg1	chr16:5233714-5245001	1.60356	0.192018	0.43502	1.64426	1599	1.36088
1600	TMED9	Tmed9	chr13:55694496-55699055	0.0621574	0.192018	0.43502	-1.64426	1600	7.12347
1601	NA	Prr8	chr5:28643729-28745782	0.0347593	0.192022	0.43502	-1.64424	1601	2.11233
1602	AP1M1	Ap1m1	chr8:74764031-74781278	0.534559	0.192058	0.43502	-1.64407	1602	6.85099
1603	GPHN	Gphn	chr12:79327721-79785725	0.0408817	0.192119	0.43502	-1.64377	1603	1.65007
1604	SEPHS2	Sephs2	chr7:134415395-134417573	1.9485	0.192176	0.43502	1.64349	1604	4.31704
1605	PECAM1	Pecam1	chr11:106515532-106576595	2.59151	0.192237	0.43502	1.6432	1605	6.72073
1606	GPR56	Gpr56	chr8:97508503-97538091	1.75691	0.192252	0.43502	1.64312	1606	6.02674
1607	PROSC	Prosc	chr8:28153027-28166604	0.046101	0.192264	0.43502	-1.64306	1607	1.34854
1608	SLC25A20	Slc25a20	chr9:108564429-108586972	0.495358	0.19228	0.43502	-1.64298	1608	4.29239
1609	YPEL2	Ypel2	chr11:86749927-86807264	2.15812	0.19228	0.43502	1.64298	1609	2.14958
1610	PHF20L1	Phf20l1	chr15:66409134-66476817	1.32184	0.192344	0.43502	1.64267	1610	5.87844
1611	LTBP1	Ltbp1	chr17:75578222-75791109	1.7912	0.192402	0.43502	1.64239	1611	0.498607
1612	VASP	Vasp	chr7:19842279-19857203	0.0290757	0.192415	0.43502	-1.64233	1612	2.51171
1613	COX6B1	Cox6b1	chr7:31401993-31411170	0.00767863	0.192415	0.43502	-1.64232	1613	5.35527
1614	NA	Ncrna00117	chr11:29413055-29415033	0.653642	0.19245	0.43502	-1.64215	1614	5.40513
1615	APEH	Apeh	chr9:107987746-107996811	0.184157	0.192452	0.43502	-1.64214	1615	4.85282
1616	CKLF	Cklf	chr8:106774803-106787343	0.0211326	0.192479	0.43502	-1.64201	1616	4.68307
1617	ATP8B2	Atp8b2	chr3:89743403-89767430	1.57138	0.192647	0.43502	1.64119	1617	1.73159
1618	NA	Eif1	chr11:100181310-100183410	0.0143366	0.192679	0.43502	-1.64104	1618	4.00242
1619	ANKRD49	Ankrd49	chr9:14584642-14587408	0.388057	0.192682	0.43502	-1.64102	1619	5.0829
1620	GRAP	Grap	chr11:61466823-61486279	0.054804	0.192736	0.43502	-1.64076	1620	1.14727
1621	NA	Fbxw17	chr13:50513246-50529138	0.0388344	0.192747	0.43502	-1.64071	1621	1.85421
1622	DHRS1	Dhrs1	chr14:56357859-56364521	0.263586	0.192825	0.43502	-1.64032	1622	5.75205
1623	TMEM126B	Tmem126b	chr7:97617339-97624505	0.309325	0.192825	0.43502	-1.64032	1623	2.86809
1624	PRCP	Prcp	chr7:100023763-100083091	0.0174596	0.19286	0.43502	-1.64016	1624	3.60294
1625	YWHAE	Ywhae	chr11:75546389-75579341	0.00510486	0.19289	0.43502	-1.64001	1625	6.308
1626	NA	4933433P14Rik	chr12:106923562-106941267	0.0413503	0.192913	0.43502	-1.6399	1626	3.9213
1627	MRPL46	Mrpl46	chr7:85920227-85927975	0.425671	0.192914	0.43502	-1.63989	1627	5.94806
1628	CTNNB1	Ctnnb1	chr9:120842593-120869625	0.0226062	0.19296	0.43502	-1.63967	1628	3.06204
1629	LGALS8	Lgals8	chr13:12531686-12553757	0.161202	0.192961	0.43502	-1.63966	1629	5.11789
1630	FTO	Fto	chr8:93837424-94192332	0.0337185	0.192988	0.43502	-1.63953	1630	2.15981
1631	NA	1110007A13Rik	chr7:135839973-135883943	2.12989	0.193006	0.43502	1.63944	1631	5.77741
1632	TMPO	Tmpo	chr10:90610316-90634327	0.0152647	0.193006	0.43502	-1.63944	1632	3.88282
1633	CALR	Calr	chr8:87365987-87370830	0.333546	0.193037	0.43502	-1.63929	1633	6.85174
1634	ALDOA	Aldoa	chr7:133938750-133942697	0.00738359	0.193109	0.43502	-1.63894	1634	5.51344
1635	RPL19	Rpl19	chr11:97888238-97891806	0.00287329	0.193115	0.43502	-1.63891	1635	7.42667
1636	IARS	Iars	chr13:49777499-49829636	0.0192139	0.193135	0.43502	-1.63882	1636	3.32919
1637	NA	Sfrs12ip1	chr13:105607319-105628739	0.0931021	0.193153	0.43502	-1.63873	1637	2.61116
1638	APOBEC1	Apobec1	chr6:122527810-122552462	0.449427	0.19325	0.43502	-1.63826	1638	6.07727
1639	SPP1	Spp1	chr5:104864137-104870069	0.101837	0.193317	0.43502	-1.63793	1639	3.50249
1640	CARD10	Card10	chr15:78605566-78633472	1.84536	0.193334	0.43502	1.63785	1640	0.627917
1641	NDUFB6	Ndufb6	chr4:40217696-40226401	0.689106	0.193378	0.43502	-1.63764	1641	4.81763
1642	ARRDC2	Arrdc2	chr8:73359037-73363619	0.106117	0.193398	0.43502	-1.63754	1642	-0.518694
1643	FOXM1	Foxm1	chr6:128313012-128325904	0.031285	0.193451	0.43502	-1.63728	1643	2.36595
1644	PRKRIP1	Prkrip1	chr5:136656227-136674824	0.158462	0.193469	0.43502	-1.63719	1644	3.72173
1645	YWHAH	Ywhah	chr5:33361465-33370615	0.0195568	0.193512	0.43502	-1.63698	1645	3.37406
1646	MRPS16	Mrps16	chr14:21210453-21212777	0.0691793	0.193526	0.43502	-1.63692	1646	3.91159
1647	IL13RA1	Il13ra1	chrX:33652134-33711256	1.7969	0.193526	0.43502	1.63692	1647	3.43504
1648	NA	Zbed4	chr15:88582141-88614946	1.44953	0.193555	0.43502	1.63677	1648	4.58033
1649	NUDT9	Nudt9	chr5:104476030-104494386	0.0461191	0.193678	0.43502	-1.63618	1649	3.00651
1650	RPL39	Rpl39	chrX:34622515-34625179	0.665249	0.193685	0.43502	-1.63614	1650	8.65768
1651	PLSCR1	Plscr1	chr9:92145032-92167399	0.0956147	0.193749	0.43502	-1.63583	1651	3.69514
1652	DMTF1	Dmtf1	chr5:9118868-9161776	0.0674089	0.19383	0.43502	-1.63544	1652	3.62749
1653	NRBP1	Nrbp1	chr5:31543291-31553935	0.140959	0.193955	0.43502	-1.63483	1653	3.45639
1654	CD37	Cd37	chr7:52489002-52494209	0.0199575	0.193962	0.43502	-1.6348	1654	5.55541
1655	DAGLB	Daglb	chr5:144225361-144265310	2.2114	0.194005	0.43502	1.63459	1655	5.86889
1656	ELMO1	Elmo1	chr13:20564962-20698394	2.55396	0.194093	0.43502	1.63417	1656	4.92058
1657	C11orf1	1110032A03Rik	chr9:50570933-50576257	0.707934	0.194153	0.43502	-1.63388	1657	4.66839
1658	CCDC101	Ccdc101	chr7:133792823-133816292	0.218065	0.194153	0.43502	-1.63388	1658	4.45866
1659	ALOX15B	Alox8	chr11:68997387-69011341	0.0492911	0.19417	0.43502	-1.6338	1659	1.35276
1660	E4F1	E4f1	chr17:24580724-24592256	0.624376	0.194204	0.43502	-1.63363	1660	2.44508
1661	PFKP	Pfkp	chr13:6579120-6647970	0.0275008	0.194283	0.43502	-1.63325	1661	4.11395
1662	C2orf43	1110057K04Rik	chr12:8214931-8292558	0.0183811	0.194337	0.43502	-1.63299	1662	3.49912
1663	NA	Cycs	chr6:50512562-50516473	0.00823751	0.194338	0.43502	-1.63299	1663	7.28635
1664	C7orf25	AW209491	chr13:14722525-14730469	0.0572573	0.194363	0.43502	-1.63286	1664	3.70558
1665	CHORDC1	Chordc1	chr9:18096711-18118444	0.0373898	0.194373	0.43502	-1.63282	1665	4.70516
1666	RIPK3	Ripk3	chr14:56403834-56407623	0.0269052	0.194382	0.43502	-1.63277	1666	2.70728
1667	UGP2	Ugp2	chr11:21221147-21270882	0.0323546	0.194432	0.43502	-1.63253	1667	2.30581
1668	NUCB2	Nucb2	chr7:123647888-123683592	0.0657391	0.194444	0.43502	-1.63247	1668	4.83483
1669	ETFB	Etfb	chr7:50699513-50713152	0.0396914	0.194447	0.43502	-1.63246	1669	4.57844
1670	NUS1	Nus1	chr10:52137353-52159996	0.059809	0.194458	0.43502	-1.63241	1670	2.45655
1671	PTBP1	Ptbp1	chr10:79317350-79327178	0.101364	0.194461	0.43502	-1.63239	1671	5.11272
1672	CTSD	Ctsd	chr7:149561821-149573775	0.0040338	0.194492	0.43502	-1.63224	1672	6.79064
1673	PRKAB1	Prkab1	chr5:116463599-116474437	0.029873	0.194515	0.43502	-1.63213	1673	2.48725
1674	TMEM104	Tmem104	chr11:115048841-115107952	0.0428451	0.194567	0.43502	-1.63188	1674	1.49392
1675	EIF5A	Eif5a	chr11:69730224-69734843	0.0144149	0.194574	0.43502	-1.63184	1675	6.20426
1676	SCFD1	Scfd1	chr12:52478567-52551083	0.047011	0.194615	0.43502	-1.63164	1676	4.55425
1677	CMAS	Cmas	chr6:142705206-142724232	0.0733924	0.194646	0.43502	-1.6315	1677	2.65852
1678	PLD3	Pld3	chr7:28317037-28338131	0.0886178	0.194663	0.43502	-1.63142	1678	5.95529
1679	NA	Fam55c	chr16:55843294-55895398	0.642723	0.194681	0.43502	-1.63133	1679	1.85333
1680	NOM1	Nom1	chr5:29761207-29778709	0.0517479	0.194843	0.43502	-1.63055	1680	1.28814
1681	SEPW1	Sepw1	chr7:16502557-16507720	0.0879189	0.19486	0.43502	-1.63046	1681	7.39117
1682	SLC4A1	Slc4a1	chr11:102210134-102226595	0.00524407	0.194865	0.43502	-1.63044	1682	6.26675
1683	GALNT12	Galnt12	chr4:47104825-47135914	0.534578	0.194927	0.43502	-1.63014	1683	0.712906
1684	HIGD2A	Higd2a	chr13:54691592-54692508	0.198318	0.194943	0.43502	-1.63007	1684	4.2481
1685	NCKAP1	Nckap1	chr2:80341452-80421122	1.77429	0.19495	0.43502	1.63003	1685	2.07291
1686	UBLCP1	Ublcp1	chr11:44268079-44284050	0.424441	0.194954	0.43502	-1.63001	1686	6.17701
1687	TLR6	Tlr6	chr5:65344334-65351273	1.57428	0.194989	0.43502	1.62985	1687	2.99022
1688	SLCO3A1	Slco3a1	chr7:81420304-81699666	0.0676704	0.19509	0.43502	-1.62936	1688	0.579675
1689	VPREB3	Vpreb3	chr10:75411057-75412391	0.0583477	0.195128	0.43502	-1.62918	1689	6.1371
1690	KHK	Khk	chr5:31224268-31233619	0.0941301	0.19513	0.43502	-1.62917	1690	3.25377
1691	DOPEY1	Dopey1	chr9:86360761-86449413	3.88665	0.195178	0.43502	1.62893	1691	2.7863
1692	NA	Mare	chr11:32132419-32167614	0.0778897	0.195229	0.43502	-1.62869	1692	3.3947
1693	MSH3	Msh3	chr13:92981836-93124958	2.93886	0.195325	0.43502	1.62823	1693	4.40001
1694	CTNNA1	Ctnna1	chr18:35278566-35414429	1.57426	0.195333	0.43502	1.62819	1694	6.66616
1695	HMGB2	Hmgb2	chr8:59990640-59994796	0.0794493	0.195408	0.43502	-1.62783	1695	9.26102
1696	MMAB	Mmab	chr5:114881043-114894036	0.411726	0.195424	0.43502	-1.62775	1696	1.40117
1697	MYD88	Myd88	chr9:119245106-119249158	0.190937	0.195441	0.43502	-1.62767	1697	4.24565
1698	CDCA4	Cdca4	chr12:114058446-114067600	0.109759	0.195487	0.43502	-1.62745	1698	5.19416
1699	NA	Gm9904	chr7:3489957-3503433	0.0400036	0.195534	0.43502	-1.62723	1699	1.81147
1700	ALAD	Alad	chr4:62170204-62181097	0.778871	0.195611	0.43502	-1.62686	1700	8.03394
1701	WDR90	Wdr90	chr17:25981679-25998460	0.567916	0.195624	0.43502	-1.62679	1701	2.08603
1702	PFKFB2	Pfkfb2	chr1:132588833-132612398	2.03134	0.195705	0.43502	1.62641	1702	2.2229
1703	NA	AI662270	chr11:83037078-83040086	0.111859	0.195722	0.43502	-1.62633	1703	6.33341
1704	NA	Rai12	chr11:69781727-69794737	0.259553	0.195762	0.43502	-1.62613	1704	5.66885
1705	SF3B14	0610009D07Rik	chr12:4824414-4834465	0.0859083	0.195772	0.43502	-1.62609	1705	5.80192
1706	RPL13A	Rpl13a	chr7:52381146-52384105	0.00508943	0.195818	0.43502	-1.62586	1706	6.36682
1707	GPX4	Gpx4	chr10:79516255-79519184	0.0726281	0.19582	0.43502	-1.62586	1707	6.89634
1708	C1D	C1d	chr11:17157621-17169179	0.184478	0.195875	0.43502	-1.62559	1708	6.50382
1709	SACM1L	Sacm1l	chr9:123439000-123501716	0.0307887	0.195951	0.43502	-1.62523	1709	2.39472
1710	NA	Zfp68	chr5:139044880-139060971	0.330779	0.195963	0.43502	-1.62517	1710	5.12935
1711	DTX4	Dtx4	chr19:12540826-12576486	1.64221	0.195976	0.43502	1.62511	1711	3.69151
1712	PIP4K2C	Pip4k2c	chr10:126634123-126648600	0.12069	0.196025	0.43502	-1.62487	1712	1.58145
1713	MRPL22	Mrpl22	chr11:57985163-57993067	0.308204	0.196035	0.43502	-1.62483	1713	6.32118
1714	EMB	Emb	chr13:118009380-118063222	0.0327195	0.19608	0.43502	-1.62461	1714	5.31846
1715	MRI1	Mri1	chr8:86773805-86781225	2.8856	0.19612	0.43502	1.62442	1715	1.87987
1716	NA	Cdc2a	chr10:68799383-68815660	0.0175433	0.196135	0.43502	-1.62435	1716	6.79765
1717	FLNA	Flna	chrX:71468800-71491873	1.3157	0.196135	0.43502	1.62435	1717	8.16017
1718	TMED5	Tmed5	chr5:108550666-108561610	0.34149	0.196332	0.43502	-1.6234	1718	5.36288
1719	CEBPE	Cebpe	chr14:55329200-55331011	0.480665	0.19634	0.43502	-1.62337	1719	3.07999
1720	ZNF565	Zfp84	chr7:30553571-30566438	0.187417	0.19635	0.43502	-1.62332	1720	2.49913
1721	RPS26	Rps26	chr10:128061586-128063562	0.0230746	0.196372	0.43502	-1.62321	1721	6.25385
1722	CCNH	Ccnh	chr13:85329082-85353328	0.397657	0.196398	0.43502	-1.62309	1722	5.86438
1723	DDX10	Ddx10	chr9:52906559-53056217	0.0335348	0.196418	0.43502	-1.623	1723	2.21666
1724	EPB41L3	Epb4.1l3	chr17:69506150-69639327	0.559778	0.196441	0.43502	-1.62289	1724	0.498
1725	SMARCE1	Smarce1	chr11:99070364-99092331	0.147097	0.196462	0.43502	-1.62278	1725	5.05183
1726	C7orf50	3110082I17Rik	chr5:139835693-139936488	0.370303	0.196484	0.43502	-1.62268	1726	0.348188
1727	ETNK1	Etnk1	chr6:143115750-143157064	0.0312702	0.196498	0.43502	-1.62262	1727	2.40981
1728	PHACTR4	Phactr4	chr4:131911839-131978361	1.37545	0.19651	0.43502	1.62255	1728	4.41181
1729	VRK2	Vrk2	chr11:26371402-26493920	0.571861	0.196541	0.43502	-1.62241	1729	4.88899
1730	ARHGAP19	Arhgap19	chr19:41841078-41876574	1.69724	0.196606	0.43502	1.6221	1730	6.07977
1731	IKBKB	Ikbkb	chr8:23769678-23817055	0.0546022	0.196771	0.43502	-1.62131	1731	2.66129
1732	SARNP	Sarnp	chr10:128258827-128314693	0.00604026	0.196945	0.43502	-1.62048	1732	6.02572
1733	NA	D5Wsu178e	chr5:30559158-30598976	0.0666683	0.196953	0.43502	-1.62044	1733	2.92225
1734	SPATA2	Spata2	chr2:167306636-167318374	1.41735	0.196956	0.43502	1.62043	1734	3.87914
1735	MAP2K3	Map2k3	chr11:60745559-60766305	0.0322251	0.196971	0.43502	-1.62036	1735	2.3432
1736	CTBP2	Ctbp2	chr7:140178694-140315166	0.0494257	0.197002	0.43502	-1.62021	1736	1.35929
1737	NA	Mrgpra2	chr7:54719177-54744952	0.0069899	0.197025	0.43502	-1.6201	1737	5.72883
1738	NDRG2	Ndrg2	chr14:52524946-52533163	0.0509361	0.197126	0.43502	-1.61962	1738	1.32281
1739	NPHS1	Nphs1	chr7:31245077-31273628	0.0192368	0.197189	0.43502	-1.61932	1739	3.45721
1740	SNAPC1	Snapc1	chr12:75065517-75085807	0.0763232	0.197197	0.43502	-1.61928	1740	0.347001
1741	NA	3830403N18Rik	chrX:53389749-53406673	1.9595	0.197197	0.43502	1.61928	1741	2.19384
1742	POLR3B	Polr3b	chr10:84085182-84189923	0.158749	0.197243	0.43502	-1.61906	1742	2.36331
1743	NA	Gm15427	chr8:73419278-73421311	0.0230241	0.197338	0.43502	-1.61861	1743	3.08181
1744	CBLB	Cblb	chr16:52031662-52208159	1.51505	0.197388	0.43502	1.61838	1744	3.20606
1745	C17orf80	D11Wsu47e	chr11:113545726-113555961	0.142679	0.197388	0.43502	-1.61838	1745	0.499082
1746	RPP40	Rpp40	chr13:35986973-35998216	0.0505902	0.197499	0.43502	-1.61785	1746	1.33304
1747	TMOD3	Tmod3	chr9:75345591-75407464	0.015411	0.197524	0.43502	-1.61773	1747	3.85281
1748	CCDC138	Ccdc138	chr10:57960685-58038990	0.0679782	0.197603	0.43502	-1.61736	1748	0.626761
1749	ZBTB7A	Zbtb7a	chr10:80599016-80614402	0.389912	0.19761	0.43502	-1.61732	1749	1.22793
1750	PDIA6	Pdia6	chr12:17273401-17291576	0.0348252	0.197658	0.43502	-1.6171	1750	6.59202
1751	KLHL7	Klhl7	chr5:23606408-23667048	0.324906	0.197658	0.43502	-1.6171	1751	3.55361
1752	HSPA8	Hspa8	chr9:40609356-40613282	0.00214753	0.197722	0.43502	-1.61679	1752	8.08827
1753	AES	Aes	chr10:81022305-81029109	0.0462207	0.197773	0.43502	-1.61655	1753	1.47922
1754	NA	AV249152	chr11:21472284-21798689	0.0781045	0.197817	0.43502	-1.61634	1754	0.292309
1755	UBE3A	Ube3a	chr7:66484122-66562097	0.0642893	0.197836	0.43502	-1.61625	1755	2.33137
1756	NA	D19Wsu162e	chr19:46673641-46731874	1.38158	0.197839	0.43502	1.61624	1756	4.30514
1757	BNIP3	Bnip3	chr7:146082519-146101189	0.110504	0.197891	0.43502	-1.61599	1757	2.61939
1758	CLPB	Clpb	chr7:108812282-108938682	0.0689415	0.197895	0.43502	-1.61597	1758	0.613405
1759	ABTB1	Abtb1	chr6:88785908-88791929	0.0247734	0.197901	0.43502	-1.61594	1759	4.40768
1760	ANXA11	Anxa11	chr14:26661641-26706290	0.0471613	0.197941	0.43502	-1.61575	1760	1.47858
1761	RPS25	Rps25	chr9:44215797-44218489	0.0236258	0.198019	0.43502	-1.61538	1761	6.61772
1762	ELOVL7	Elovl7	chr13:109004598-109077299	2.51337	0.198033	0.43502	1.61532	1762	2.86484
1763	MRPL15	Mrpl15	chr1:4764015-4775768	0.680283	0.198033	0.43502	-1.61532	1763	4.03326
1764	TPRA1	Tpra1	chr6:88852245-88862234	0.0482578	0.198124	0.43502	-1.61489	1764	1.42673
1765	TTC3	Ttc3	chr16:94592346-94690828	1.36989	0.198144	0.43502	1.61479	1765	4.07824
1766	DNAJC7	Dnajc7	chr11:100444150-100481482	0.28513	0.198173	0.43502	-1.61466	1766	6.89806
1767	SMAD5	Smad5	chr13:56804371-56843739	0.0424933	0.198219	0.43502	-1.61444	1767	1.72103
1768	RPS11	Rps11	chr7:52377756-52379749	0.00238844	0.198266	0.43502	-1.61422	1768	7.87618
1769	NA	Dleu2	chr14:62221674-62301210	0.53429	0.198282	0.43502	-1.61414	1769	2.22804
1770	NUDT1	Nudt1	chr5:140807876-140814089	0.343834	0.198299	0.43502	-1.61406	1770	3.55065
1771	HSDL1	Hsdl1	chr8:122085879-122099100	0.0524372	0.198301	0.43502	-1.61405	1771	3.92904
1772	RPSA	Rpsa	chr9:120036884-120041487	0.00423427	0.19838	0.43502	-1.61368	1772	6.76986
1773	CTCF	Ctcf	chr8:108160438-108206822	0.0327441	0.198411	0.43502	-1.61353	1773	2.32322
1774	MRPL1	Mrpl1	chr5:96639134-96668703	0.112775	0.198441	0.43502	-1.61339	1774	3.53123
1775	ARG2	Arg2	chr12:80231775-80257287	0.43142	0.198477	0.43502	-1.61322	1775	5.47958
1776	NA	5730427N09Rik	chr13:97899382-97907881	0.546004	0.198478	0.43502	-1.61321	1776	6.2564
1777	HTT	Htt	chr5:35104389-35252045	0.052928	0.198486	0.43502	-1.61318	1777	1.26674
1778	NA	Snhg3	chr4:131907848-131909601	0.639237	0.198508	0.43502	-1.61308	1778	4.66708
1779	CLOCK	Clock	chr5:76641202-76733573	0.105939	0.198537	0.43502	-1.61294	1779	-0.514788
1780	NA	Gm10079	chr7:29135769-29137715	0.0423543	0.198551	0.43502	-1.61287	1780	1.73661
1781	P2RY10	P2ry10	chrX:104284674-104300309	1.65243	0.19858	0.43502	1.61273	1781	3.83669
1782	PMPCB	Pmpcb	chr5:21242978-21262970	0.210912	0.198593	0.43502	-1.61267	1782	5.92833
1783	AASDHPPT	Aasdhppt	chr9:4294793-4309494	0.281176	0.19863	0.43502	-1.6125	1783	5.46148
1784	LMNB1	Lmnb1	chr18:56867467-56913079	1.50421	0.198755	0.43502	1.61191	1784	3.81788
1785	SMC6	Smc6	chr12:11272692-11326591	0.0246235	0.198768	0.43502	-1.61185	1785	2.92918
1786	RAB32	Rab32	chr10:10264837-10278005	0.0597778	0.198799	0.43502	-1.6117	1786	4.58428
1787	PAPOLA	Papola	chr12:107022912-107077153	2.92463	0.198931	0.43502	1.61108	1787	6.68498
1788	CAST	Cast	chr13:74831734-74945369	0.0406211	0.198967	0.43502	-1.61091	1788	4.56292
1789	SMPD1	Smpd1	chr7:112702874-112706902	0.104279	0.198983	0.43502	-1.61084	1789	1.20387
1790	NA	Afg3l1	chr8:126001762-126027815	0.10617	0.199014	0.43502	-1.61069	1790	1.87275
1791	NA	Pvt1	chr15:61869542-62082530	0.607413	0.199034	0.43502	-1.6106	1791	2.67522
1792	FBXO33	Fbxo33	chr12:60301642-60320470	0.0394365	0.19907	0.43502	-1.61043	1792	1.90009
1793	NA	Rpl29	chr9:106331870-106333898	0.324493	0.199085	0.43502	-1.61036	1793	6.52305
1794	FKBP4	Fkbp4	chr6:128380125-128388649	0.0216391	0.199085	0.43502	-1.61036	1794	3.2449
1795	BAG3	Bag3	chr7:135667097-135690491	4.00901	0.199101	0.43502	1.61028	1795	1.93029
1796	HIVEP1	Hivep1	chr13:42147390-42280395	0.0746598	0.199104	0.43502	-1.61026	1796	0.42461
1797	BUB3	Bub3	chr7:138703905-138715412	0.0192558	0.199126	0.43502	-1.61016	1797	6.10444
1798	NA	Ces3	chr8:95689971-95721703	0.0709596	0.199134	0.43502	-1.61012	1798	0.539217
1799	KIAA1737	2310044G17Rik	chr12:88288361-88304755	0.0760817	0.199185	0.43502	-1.60989	1799	0.359045
1800	PDGFD	Pdgfd	chr9:6168612-6377519	0.11883	0.199284	0.43502	-1.60942	1800	-0.782306
1801	NA	Mpa2l	chr5:105699721-105722718	0.0746617	0.199285	0.43502	-1.60941	1801	0.393852
1802	ZMAT3	Zmat3	chr3:32233716-32264587	1.77758	0.19933	0.43502	1.6092	1802	0.684762
1803	OAZ1	Oaz1	chr10:80289401-80292035	0.0101162	0.199393	0.43502	-1.60891	1803	4.87053
1804	NAPSA	Napsa	chr7:51827815-51842216	0.00769739	0.199403	0.43502	-1.60886	1804	5.55979
1805	DCTN6	Dctn6	chr8:35153477-35171565	0.0378531	0.19943	0.43502	-1.60874	1805	5.05277
1806	MFSD11	Mfsd11	chr11:116715329-116736951	0.0291309	0.199446	0.43502	-1.60866	1806	2.61184
1807	WDR81	Wdr81	chr11:75254446-75268219	0.419782	0.199452	0.43502	-1.60863	1807	3.50753
1808	NA	Myd116	chr7:52778290-52781583	0.0264529	0.199469	0.43502	-1.60855	1808	5.46385
1809	LSM14A	Lsm14a	chr7:35129739-35174559	0.0585232	0.199484	0.43502	-1.60848	1809	3.23371
1810	SAE1	Sae1	chr7:16912403-16973134	0.294697	0.199528	0.43502	-1.60827	1810	6.23315
1811	EIF1B	Eif1b	chr9:120401724-120404445	0.186656	0.199536	0.43502	-1.60824	1811	4.07611
1812	RNF157	Rnf157	chr11:116197659-116274346	0.197803	0.1996	0.43502	-1.60794	1812	2.80946
1813	WDR20	Wdr20a	chr12:111976159-112033238	0.0677237	0.199603	0.43502	-1.60792	1813	3.36902
1814	NA	Fam108b	chr19:21727799-21760127	1.40637	0.199624	0.43502	1.60782	1814	4.50417
1815	CCR1	Ccr1	chr9:123876959-123883525	0.0405649	0.199663	0.43502	-1.60764	1815	5.72853
1816	ST8SIA4	St8sia4	chr1:97484261-97564171	1.43086	0.199675	0.43502	1.60758	1816	5.05136
1817	UBN2	Ubn2	chr6:38383925-38462763	1.39949	0.199676	0.43502	1.60758	1817	4.43649
1818	NA	Ccl6	chr11:83401388-83406589	0.281705	0.1997	0.43502	-1.60747	1818	8.69741
1819	ALDH3A2	Aldh3a2	chr11:61058257-61080629	0.0294599	0.199716	0.43502	-1.60739	1819	2.52531
1820	ARMC9	Armc9	chr1:88051390-88149066	0.687499	0.199717	0.43502	-1.60739	1820	4.26084
1821	POLE2	Pole2	chr12:70302766-70329177	0.147162	0.199746	0.43502	-1.60725	1821	4.76053
1822	CDK8	Cdk8	chr5:147043251-147114450	0.0763306	0.199777	0.43502	-1.60711	1822	1.95437
1823	EIF4H	Eif4h	chr5:135095746-135115198	0.172328	0.199845	0.43502	-1.60679	1823	3.39928
1824	CD97	Cd97	chr8:86247150-86265210	0.0767703	0.199882	0.43502	-1.60661	1824	5.50364
1825	NA	Sfrs16	chr7:20166392-20189817	0.604347	0.199895	0.43502	-1.60655	1825	1.0487
1826	NA	1810012P15Rik	chr11:78640097-78657401	0.0620976	0.199937	0.43502	-1.60636	1826	0.909878
1827	NUP205	Nup205	chr6:35127616-35197590	2.55713	0.199969	0.43502	1.60621	1827	5.477
1828	EIF3H	Eif3h	chr15:51618109-51697007	0.785394	0.200024	0.43502	-1.60595	1828	7.60389
1829	SHFM1	Shfm1	chr6:6508275-6528658	0.00862212	0.200078	0.43502	-1.6057	1829	5.27267
1830	NRD1	Nrd1	chr4:108673410-108734376	1.31569	0.200138	0.43502	1.60542	1830	5.68062
1831	GAS2L3	Gas2l3	chr10:88871568-88906712	0.0334366	0.20014	0.43502	-1.60541	1831	2.21355
1832	NA	Gm9907	chrX:45764226-45816309	1.37431	0.200162	0.43502	1.60531	1832	5.2154
1833	GABARAP	Gabarap	chr11:69804872-69808451	0.170537	0.200163	0.43502	-1.6053	1833	6.33002
1834	TERF2IP	Terf2ip	chr8:114535259-114544428	0.0344101	0.200222	0.43502	-1.60503	1834	2.24015
1835	LY86	Ly86	chr13:37437214-37510813	0.183724	0.20024	0.43502	-1.60494	1835	6.23301
1836	FBXO5	Fbxo5	chr10:4541076-4547383	0.0182541	0.200296	0.43502	-1.60468	1836	3.45407
1837	CYP4F3	Cyp4f13	chr17:33061633-33084306	4.09149	0.20031	0.43502	1.60461	1837	2.35767
1838	MTUS1	Mtus1	chr8:42076266-42127265	0.0143315	0.200311	0.43502	-1.60461	1838	4.09466
1839	NA	C030034I22Rik	chr17:69765787-69768530	0.583136	0.200326	0.43502	-1.60454	1839	0.749512
1840	ARFIP1	Arfip1	chr3:84299986-84386547	1.49847	0.200358	0.43502	1.60439	1840	3.71698
1841	TACC3	Tacc3	chr5:34000796-34014846	0.0604523	0.200362	0.43502	-1.60437	1841	5.42068
1842	CPSF2	Cpsf2	chr12:103214184-103244203	0.0213437	0.200402	0.43502	-1.60418	1842	3.28026
1843	WDR13	Wdr13	chrX:7700460-7709564	1.45605	0.200449	0.43502	1.60396	1843	3.22942
1844	MAFG	Mafg	chr11:120489667-120494861	0.371972	0.200496	0.43502	-1.60374	1844	1.79739
1845	KIF4A	Kif4	chrX:97821404-97922610	1.4914	0.20055	0.43502	1.60349	1845	4.7155
1846	NA	Zfp455	chr13:67295442-67310234	0.601268	0.20077	0.43502	-1.60247	1846	1.18686
1847	NA	Rod1	chr4:59484742-59562236	1.26828	0.200814	0.43502	1.60226	1847	7.66329
1848	NA	Pde4d	chr13:109444371-110741682	0.137393	0.200868	0.43502	-1.60201	1848	2.17552
1849	NA	Vnn3	chr10:23571278-23589647	0.116155	0.200874	0.43502	-1.60198	1849	1.715
1850	ELMO2	Elmo2	chr2:165113531-165151979	1.59101	0.200924	0.43502	1.60175	1850	6.23771
1851	SNRNP27	Snrnp27	chr6:86625163-86634485	0.443561	0.200949	0.43502	-1.60163	1851	5.578
1852	HMGB1	Hmgb1	chr5:149858804-149864613	0.00555467	0.201012	0.43502	-1.60134	1852	7.57354
1853	COX7C	Cox7c	chr13:86184403-86186400	0.0152535	0.201032	0.43502	-1.60125	1853	6.16224
1854	NA	5730403M16Rik	chr7:7067394-7074187	0.149455	0.201068	0.43502	-1.60108	1854	2.89869
1855	GPR65	Gpr65	chr12:99506867-99514842	0.0704669	0.201083	0.43502	-1.60101	1855	4.25575
1856	DHX15	Dhx15	chr5:52541448-52581758	0.0160998	0.201083	0.43502	-1.60101	1856	3.89324
1857	C19orf53	D8Ertd738e	chr8:86770143-86773609	0.15912	0.201085	0.43502	-1.601	1857	4.055
1858	TMEM66	Tmem66	chr8:35217617-35233901	0.0745667	0.201114	0.43502	-1.60086	1858	2.0122
1859	SNX32	Snx32	chr19:5495278-5510489	0.607627	0.201173	0.43502	-1.60059	1859	2.62776
1860	PFDN4	Pfdn4	chr2:170336730-170344567	0.673566	0.20119	0.43502	-1.60051	1860	4.63712
1861	TRMT1	Trmt1	chr8:87213177-87223686	0.605929	0.20121	0.43502	-1.60041	1861	1.29328
1862	APIP	Apip	chr2:102913832-102932776	0.699223	0.201239	0.43502	-1.60028	1862	6.21109
1863	SLC39A10	Slc39a10	chr1:46864389-46910354	2.13454	0.201242	0.43502	1.60027	1863	3.05867
1864	TTC5	Ttc5	chr14:51385090-51405193	0.0124736	0.201252	0.43502	-1.60022	1864	4.41287
1865	UBR3	Ubr3	chr2:69735303-69862070	1.34365	0.201377	0.43502	1.59964	1865	4.45826
1866	CLK4	Clk4	chr11:51076673-51095266	0.0444332	0.201412	0.43502	-1.59948	1866	5.56462
1867	U2AF1L4	U2af1l4	chr7:31348359-31350383	0.360203	0.201413	0.43502	-1.59947	1867	5.17971
1868	PTP4A2	Ptp4a2	chr4:129516717-129527219	1.52001	0.201454	0.43502	1.59928	1868	8.62283
1869	TPP1	Tpp1	chr7:112893361-112900721	0.0350495	0.201487	0.43502	-1.59913	1869	4.92517
1870	ANXA2	Anxa2	chr9:69301490-69339592	0.00355183	0.201512	0.43502	-1.59901	1870	7.17244
1871	MDM1	Mdm1	chr10:117578843-117606053	0.071836	0.20157	0.43502	-1.59875	1871	0.555404
1872	NA	Phf11	chr14:59895751-59916353	0.575476	0.201625	0.43502	-1.59849	1872	3.51076
1873	PRMT7	Prmt7	chr8:108734954-108775594	0.0470867	0.201628	0.43502	-1.59848	1873	4.64033
1874	NHP2	Nhp2	chr11:51433275-51437216	0.342346	0.201791	0.43502	-1.59772	1874	6.1055
1875	ALOX5AP	Alox5ap	chr5:150076634-150099623	0.00930883	0.201819	0.43502	-1.59759	1875	6.56162
1876	NAV2	Nav2	chr7:56214443-56865458	0.0886119	0.201825	0.43502	-1.59756	1876	-0.0634055
1877	NA	D16H22S680E	chr16:18300920-18344025	0.74001	0.201851	0.43502	-1.59744	1877	5.10865
1878	CCDC71	Ccdc71	chr9:108362849-108368276	0.0370683	0.201894	0.43502	-1.59724	1878	2.00516
1879	TSC22D4	Tsc22d4	chr5:138187224-138200975	0.276636	0.20201	0.43502	-1.5967	1879	1.94302
1880	WIPF2	Wipf2	chr11:98725123-98764834	6.48414	0.202021	0.43502	1.59665	1880	5.12591
1881	USE1	Use1	chr8:73891116-73893631	0.0659316	0.20206	0.43502	-1.59648	1881	5.68007
1882	ADCK4	Adck4	chr7:28018032-28042968	0.107904	0.202072	0.43502	-1.59642	1882	-0.472576
1883	NFKBIA	Nfkbia	chr12:56590396-56593634	0.0385494	0.202078	0.43502	-1.59639	1883	3.47066
1884	ACOX3	Acox3	chr5:35925709-35956450	0.0640209	0.20211	0.43502	-1.59624	1884	3.02715
1885	SUMO2	Sumo2	chr11:115384423-115397544	0.36627	0.202113	0.43502	-1.59623	1885	8.7758
1886	C3	C3	chr17:57343396-57367559	1.46293	0.202127	0.43502	1.59616	1886	9.05445
1887	HLTF	Hltf	chr3:19957811-20018376	1.40051	0.202198	0.43502	1.59583	1887	4.44319
1888	STAMBP	Stambp	chr6:83493200-83522430	0.065908	0.202247	0.43502	-1.59561	1888	3.00733
1889	TRMT11	Trmt11	chr10:30254031-30320555	0.289963	0.202284	0.43502	-1.59544	1889	4.58329
1890	FUT4	Fut4	chr9:14552903-14556566	0.490275	0.202333	0.43502	-1.59521	1890	0.55603
1891	WIPF1	Wipf1	chr2:73267674-73367467	1.47881	0.202398	0.43502	1.59491	1891	5.04463
1892	TMEM55B	Tmem55b	chr14:51545745-51550524	5.14435	0.202431	0.43502	1.59476	1892	5.57095
1893	SLC22A18	Slc22a18	chr7:150659660-150685237	0.157073	0.202494	0.43502	-1.59447	1893	0.361292
1894	ZNF846	Zfp846	chr9:20385772-20399637	0.185974	0.202532	0.43502	-1.59429	1894	1.09402
1895	XAB2	Xab2	chr8:3610090-3621296	0.040459	0.202625	0.43502	-1.59386	1895	4.09798
1896	SH3BP5L	Sh3bp5l	chr11:58144220-58161229	0.0791459	0.202669	0.43502	-1.59366	1896	0.312753
1897	SLC25A15	Slc25a15	chr8:23486023-23509093	3.35882	0.202676	0.43502	1.59363	1897	3.05048
1898	TMEM176A	Tmem176a	chr6:48791482-48795363	0.0331338	0.202703	0.43502	-1.5935	1898	2.31331
1899	NA	D630037F22Rik	chr10:55734100-55948495	2.6965	0.202705	0.43502	1.59349	1899	1.20452
1900	PLSCR4	Plscr4	chr9:92352216-92387354	0.307884	0.202707	0.43502	-1.59348	1900	0.598448
1901	CCDC132	Ccdc132	chr6:3448405-3553307	0.08423	0.202738	0.43502	-1.59334	1901	2.89215
1902	IGSF6	Igsf6	chr7:128207581-128218044	0.0127396	0.202742	0.43502	-1.59332	1902	6.963
1903	NA	0610038F07Rik	chr19:10575003-10599699	0.784252	0.202798	0.43502	-1.59306	1903	7.06722
1904	MYO9A	Myo9a	chr9:59598981-59776671	0.099822	0.20286	0.43502	-1.59278	1904	1.33251
1905	EDEM1	Edem1	chr6:108778635-108809350	0.0229339	0.2029	0.43502	-1.5926	1905	3.17644
1906	EFR3A	Efr3a	chr15:65618603-65705374	1.43104	0.202918	0.43502	1.59251	1906	5.49264
1907	CDK4	Cdk4	chr10:126500659-126504338	0.605176	0.202942	0.43502	-1.5924	1907	7.33585
1908	EEF2	Eef2	chr10:80639376-80645252	0.00823211	0.202997	0.43502	-1.59215	1908	6.78237
1909	IRF4	Irf4	chr13:30841127-30858796	2.03579	0.203041	0.43502	1.59195	1909	3.96657
1910	KPNA1	Kpna1	chr16:35983449-36036248	1.57545	0.203051	0.43502	1.5919	1910	4.46491
1911	RTEL1	Rtel1	chr2:181054490-181091321	1.70603	0.203081	0.43502	1.59176	1911	4.7739
1912	EIF2B2	Eif2b2	chr12:86560463-86567578	0.591215	0.203087	0.43502	-1.59173	1912	2.96436
1913	CCT7	Cct7	chr6:85401499-85418471	0.00689885	0.203089	0.43502	-1.59172	1913	5.88882
1914	IRF8	Irf8	chr8:123260276-123280592	0.0341239	0.203174	0.43502	-1.59133	1914	2.29408
1915	MUC13	Muc13	chr16:33794123-33820013	1.41025	0.203179	0.43502	1.59131	1915	4.16517
1916	FAM126B	Fam126b	chr1:58579650-58643177	1.52527	0.203233	0.43502	1.59106	1916	4.22171
1917	ATHL1	Athl1	chr7:148127480-148133557	0.211141	0.203262	0.43502	-1.59093	1917	2.28376
1918	KDELR2	Kdelr2	chr5:144165499-144182951	1.83634	0.203302	0.43502	1.59074	1918	4.60831
1919	NA	D330028D13Rik	chr6:49317825-49339276	0.0531337	0.203339	0.43502	-1.59058	1919	1.29191
1920	WBSCR16	Wbscr16	chr5:134623928-134652637	3.30157	0.20336	0.43502	1.59048	1920	0.624839
1921	WAPAL	Wapal	chr14:35487114-35559403	0.0293091	0.203367	0.43502	-1.59044	1921	2.65253
1922	IDH3A	Idh3a	chr9:54434318-54452469	0.0461477	0.203443	0.43502	-1.5901	1922	6.18335
1923	ANKRD9	Ankrd9	chr12:112213563-112217231	3.22931	0.203453	0.43502	1.59005	1923	1.49901
1924	USP3	Usp3	chr9:66365688-66440787	0.0994677	0.203487	0.43502	-1.58989	1924	2.56204
1925	MED28	Med28	chr5:45911468-45920523	0.0346988	0.203541	0.43502	-1.58964	1925	1.98444
1926	NA	Klra17	chr6:129781172-129826688	0.170886	0.203574	0.43502	-1.5895	1926	1.68735
1927	ATP6V0D1	Atp6v0d1	chr8:108048370-108089940	0.0315628	0.203634	0.43502	-1.58922	1927	2.49135
1928	ECSIT	Ecsit	chr9:21876690-21889826	0.0930076	0.203644	0.43502	-1.58917	1928	2.25536
1929	GAPT	Gapt	chr13:111142823-111147380	0.172492	0.203685	0.43502	-1.58899	1929	5.96169
1930	RHOH	Rhoh	chr5:66254808-66287939	0.0494529	0.203706	0.43502	-1.58889	1930	5.02545
1931	DAAM1	Daam1	chr12:72932065-73093354	0.0524319	0.203726	0.43502	-1.5888	1931	1.31772
1932	YTHDC1	Ythdc1	chr5:87233515-87265682	0.0372867	0.203735	0.43502	-1.58876	1932	2.10178
1933	FXR2	Fxr2	chr11:69446473-69466799	0.0633361	0.203739	0.43502	-1.58874	1933	0.804182
1934	NA	1810058I24Rik	chr6:35202699-35212058	0.0400846	0.203744	0.43502	-1.58872	1934	4.96074
1935	STK38L	Stk38l	chr6:146673530-146727328	0.0328745	0.203768	0.43502	-1.58861	1935	2.28365
1936	PACS2	Pacs2	chr12:114252719-114312612	0.0635271	0.203771	0.43502	-1.58859	1936	0.905251
1937	POLR2J	Polr2j	chr5:136592561-136598817	0.289379	0.203817	0.43502	-1.58838	1937	6.00207
1938	PSME4	Psme4	chr11:30671775-30780361	0.0311775	0.203839	0.43502	-1.58828	1938	2.51557
1939	NIPSNAP1	Nipsnap1	chr11:4774006-4794203	2.15539	0.203844	0.43502	1.58826	1939	4.72626
1940	UBE2E1	Ube2e1	chr14:19115243-19164358	0.111238	0.20389	0.43502	-1.58804	1940	2.95932
1941	ASPA	Aspa	chr11:73118490-73138136	0.107917	0.203999	0.43502	-1.58755	1941	-0.633998
1942	KCTD2	Kctd2	chr11:115281464-115292586	0.0746893	0.204077	0.43502	-1.58719	1942	0.485065
1943	PQLC3	Pqlc3	chr12:16995455-17006924	0.0487714	0.204145	0.43502	-1.58688	1943	4.21753
1944	MTMR1	Mtmr1	chrX:68617935-68672371	1.43114	0.204172	0.43502	1.58675	1944	3.9876
1945	MLLT6	Mllt6	chr11:97524726-97546772	1.94288	0.204178	0.43502	1.58673	1945	1.12704
1946	POT1	Pot1a	chr6:25693735-25759226	0.0971324	0.204203	0.43502	-1.58661	1946	4.0937
1947	COPA	Copa	chr1:174012660-174052463	1.48232	0.204219	0.43502	1.58654	1947	7.59878
1948	NA	Sfrs2ip	chr15:96242129-96291274	1.39031	0.204262	0.43502	1.58634	1948	5.39288
1949	SKAP2	Skap2	chr6:51809164-51962548	0.00906334	0.204312	0.43502	-1.58611	1949	5.26749
1950	RAD50	Rad50	chr11:53463021-53520821	0.0390522	0.204313	0.43502	-1.58611	1950	2.01103
1951	RCHY1	Rchy1	chr5:92377930-92392094	0.0628894	0.204319	0.43502	-1.58608	1951	3.97288
1952	GLRX	Glrx	chr13:75977334-75987599	0.0578672	0.204408	0.43502	-1.58567	1952	7.05692
1953	CNN2	Cnn2	chr10:79451345-79458145	0.142865	0.204468	0.43502	-1.5854	1953	6.6321
1954	TWISTNB	Twistnb	chr12:34114489-34124245	0.0369234	0.204489	0.43502	-1.5853	1954	2.13444
1955	PDCD6IP	Pdcd6ip	chr9:113564051-113617225	1.4831	0.204496	0.43502	1.58527	1955	2.69246
1956	MIS12	Mis12	chr11:70833113-70840636	0.0827377	0.204551	0.43502	-1.58502	1956	2.97732
1957	ATP6V1B2	Atp6v1b2	chr8:71612635-71637614	0.0181294	0.204571	0.43502	-1.58493	1957	3.66235
1958	MYL6	Myl6	chr10:127927917-127930881	0.0231065	0.204581	0.43502	-1.58488	1958	6.56621
1959	C5orf30	D1Ertd622e	chr1:99540479-99558595	1.302	0.204618	0.43502	1.58471	1959	5.73522
1960	TAF1B	Taf1b	chr12:25183497-25243229	0.0409659	0.204695	0.43502	-1.58436	1960	4.11558
1961	ORAOV1	Oraov1	chr7:152101099-152107042	0.349644	0.204787	0.43502	-1.58394	1961	3.67487
1962	KPNA2	Kpna2	chr11:106849943-106860839	0.00993073	0.20482	0.43502	-1.58379	1962	7.51264
1963	PHTF2	Phtf2	chr5:20264482-20387942	4.32898	0.204901	0.43502	1.58342	1963	4.51309
1964	YEATS4	Yeats4	chr10:116652198-116661563	0.0451469	0.204911	0.43502	-1.58338	1964	1.66424
1965	MGAT1	Mgat1	chr11:49060979-49076526	0.0273229	0.204916	0.43502	-1.58335	1965	2.74806
1966	NA	C430048L16Rik	chr4:12016517-12023418	1.61729	0.204936	0.43502	1.58327	1966	1.94618
1967	CMTM3	Cmtm3	chr8:106864494-106871572	0.15118	0.204962	0.43502	-1.58315	1967	1.13224
1968	SLC25A10	Slc25a10	chr11:120353151-120362475	0.0492373	0.204975	0.43502	-1.58309	1968	1.34541
1969	RABGGTA	Rabggta	chr14:56334714-56341013	1.99743	0.204994	0.43502	1.583	1969	5.43519
1970	BBS2	Bbs2	chr8:96591854-96622711	0.087324	0.204997	0.43502	-1.58299	1970	0.118162
1971	SPON2	Spon2	chr5:33556167-33560887	0.450413	0.205019	0.43502	-1.58289	1971	3.68918
1972	B2M	B2m	chr2:121973423-121978818	0.721836	0.205033	0.43502	-1.58282	1972	11.6471
1973	2014-03-06	2014-03-06	chr15:31385654-31460792	1.30285	0.205036	0.43502	1.58281	1973	5.6298
1974	SERINC5	Serinc5	chr13:93381093-93481901	0.0337902	0.205112	0.43502	-1.58246	1974	2.34761
1975	MORF4L1	Morf4l1	chr9:89986507-90009600	0.00803531	0.205137	0.43502	-1.58235	1975	5.58646
1976	NMT1	Nmt1	chr11:102889876-102927419	0.0239002	0.205174	0.43502	-1.58218	1976	5.75421
1977	EIF4EBP1	Eif4ebp1	chr8:28370799-28386128	0.0698739	0.205216	0.43502	-1.58199	1977	0.674423
1978	HTATIP2	Htatip2	chr7:57014476-57029369	0.328252	0.205286	0.43502	-1.58167	1978	4.37841
1979	ACTR8	Actr8	chr14:30791523-30806407	0.323912	0.205327	0.43502	-1.58148	1979	3.4084
1980	GMPR	Gmpr	chr13:45602838-45641750	2.09789	0.205364	0.43502	1.58131	1980	1.15896
1981	ZNF597	Zfp597	chr16:3861544-3872374	1.43224	0.205389	0.43502	1.5812	1981	3.51921
1982	EI24	Ei24	chr9:36586741-36604653	0.0460853	0.205403	0.43502	-1.58114	1982	1.63382
1983	EXD2	Exd2	chr12:81564082-81599122	0.0612823	0.205414	0.43502	-1.58109	1983	0.988103
1984	SLC35B3	Slc35b3	chr13:39024009-39052401	0.105906	0.205432	0.43502	-1.58101	1984	2.44695
1985	E2F4	E2f4	chr8:107821563-107829270	0.151483	0.205471	0.43502	-1.58083	1985	5.04061
1986	SLC26A6	Slc26a6	chr9:108756374-108815380	0.0719982	0.205537	0.43502	-1.58053	1986	0.598935
1987	PTS	Pts	chr9:50329722-50336746	0.109042	0.205543	0.43502	-1.5805	1987	5.89481
1988	DUSP6	Dusp6	chr10:98725865-98730122	0.0249991	0.205544	0.43502	-1.5805	1988	2.93471
1989	CORO2A	Coro2a	chr4:46550431-46579312	1.43818	0.205548	0.43502	1.58048	1989	3.51779
1990	TUBB2A	Tubb2a	chr13:34166147-34169877	0.166081	0.20566	0.43502	-1.57997	1990	4.1408
1991	TMEM175	Tmem175	chr5:109058829-109076789	0.261299	0.205726	0.43502	-1.57967	1991	4.32233
1992	NA	Fam113a	chr2:130243420-130250377	0.551301	0.205792	0.43502	-1.57937	1992	1.31532
1993	MRPL45	Mrpl45	chr11:97177170-97191234	0.0228849	0.205799	0.43502	-1.57934	1993	4.76133
1994	SERBP1	Serbp1	chr6:67216973-67239296	0.183043	0.205821	0.43502	-1.57924	1994	4.70174
1995	SLC39A9	Slc39a9	chr12:81745202-81784328	0.0839251	0.205842	0.43502	-1.57915	1995	3.85623
1996	CDK10	Cdk10	chr8:125748741-125756155	0.154097	0.205976	0.43502	-1.57854	1996	3.20251
1997	SEC23IP	Sec23ip	chr7:135888384-135928347	0.0141855	0.205983	0.43502	-1.57851	1997	4.2095
1998	HINFP	Hinfp	chr9:44103756-44113712	0.569758	0.205998	0.43502	-1.57844	1998	0.865161
[truncated: 8,332 more rows]
