# Supplementary material for: Splicing factor 3b subunit 1 (Sf3b1) haploinsufficient mice display features of low risk Myelodysplastic syndromes with ring sideroblasts
Source: J Hematol Oncol. 2014 Dec 7;7:89. doi: 10.1186/s13045-014-0089-x (PMC4266210; doi:10.1186/s13045-014-0089-x)
Supplement: Additional file 8: Table S2. — Comparison of hematopoietic-related gene sets between Sf3b1 +/− and Sf3b1 +/+ mice. Gene set analysis shows hematopoietic –related genes between both groups of mice. [file 13045_2014_89_MOESM8_ESM.xlsx]

## Sheet: Sheet1
Supplementary Table 2.	Comparison of hematopoietic-related gene sets between Sf3b1+/- and Sf3b1+/+ mice
	Human GeneSymbol	Mouse Gene Symbol	Gene coordinates	FoldChange (Sf3b1+/- vs Sf3b1+/+)	P.Value	Q.Value	t	Rank	AveExpr	GeneSets
1	THBS1	Thbs1	chr2:117937658-117952869	2.66649	0.00819428	0.43502	5.81275	1	7.02466	OSWALD_HEMATOPOIETIC_STEM_CELL_IN_COLLAGEN_GEL_DN,JAATINEN_HEMATOPOIETIC_STEM_CELL_DN
2	TREM1	Trem1	chr17:48371936-48386091	2.8024	0.0110383	0.43502	5.26034	2	7.74604	OSWALD_HEMATOPOIETIC_STEM_CELL_IN_COLLAGEN_GEL_UP
3	PTGS2	Ptgs2	chr1:151947254-151955142	2.42915	0.0282874	0.43502	3.78662	5	4.84331	OSWALD_HEMATOPOIETIC_STEM_CELL_IN_COLLAGEN_GEL_UP
4	H2AFY	H2afy	chr13:56174984-56236911	1.88322	0.0315279	0.43502	3.63926	10	7.08234	OSWALD_HEMATOPOIETIC_STEM_CELL_IN_COLLAGEN_GEL_DN,JAATINEN_HEMATOPOIETIC_STEM_CELL_UP,IVANOVA_HEMATOPOIESIS_EARLY_PROGENITOR
5	BLVRB	Blvrb	chr7:28232997-28251000	0.374801	0.0342578	0.43502	-3.52914	11	6.36251	JAATINEN_HEMATOPOIETIC_STEM_CELL_DN,IVANOVA_HEMATOPOIESIS_LATE_PROGENITOR
6	KCTD12	Kctd12	chr14:103375798-103381854	1.71054	0.0360319	0.43502	3.4633	14	6.22203	JAATINEN_HEMATOPOIETIC_STEM_CELL_DN
7	NFKBIZ	Nfkbiz	chr16:55811491-55838754	2.2677	0.0370259	0.43502	3.42815	15	5.4106	IVANOVA_HEMATOPOIESIS_STEM_CELL_AND_PROGENITOR
8	NR4A1	Nr4a1	chr15:101097277-101105223	2.29013	0.0376394	0.43502	3.40704	17	4.90573	IVANOVA_HEMATOPOIESIS_STEM_CELL
9	CTNND1	Ctnnd1	chr2:84440938-84490897	2.04335	0.0488123	0.43502	3.0841	31	3.40604	BYSTRYKH_HEMATOPOIESIS_STEM_CELL_QTL_TRANS
10	VCL	Vcl	chr14:21748655-21852895	1.66454	0.0529041	0.43502	2.98805	34	6.54462	BYSTRYKH_HEMATOPOIESIS_STEM_CELL_QTL_TRANS
11	ATF3	Atf3	chr1:192994176-193007212	2.925	0.0564251	0.43502	2.91245	39	3.79182	OSWALD_HEMATOPOIETIC_STEM_CELL_IN_COLLAGEN_GEL_UP,ADDYA_ERYTHROID_DIFFERENTIATION_BY_HEMIN
12	EGR1	Egr1	chr18:35020861-35024610	1.61857	0.0611037	0.43502	2.82049	47	7.03266	OSWALD_HEMATOPOIETIC_STEM_CELL_IN_COLLAGEN_GEL_UP,RIZ_ERYTHROID_DIFFERENTIATION_12HR,ADDYA_ERYTHROID_DIFFERENTIATION_BY_HEMIN,IVANOVA_HEMATOPOIESIS_STEM_CELL
13	CD14	Cd14	chr18:36884721-36886308	1.87801	0.0629526	0.43502	2.7865	54	7.95005	KEGG_HEMATOPOIETIC_CELL_LINEAGE,OSWALD_HEMATOPOIETIC_STEM_CELL_IN_COLLAGEN_GEL_UP,JAATINEN_HEMATOPOIETIC_STEM_CELL_DN,BYSTRYKH_HEMATOPOIESIS_STEM_CELL_QTL_TRANS
14	TAC3	Tac2	chr10:127162448-127168824	0.12515	0.0649529	0.43502	-2.75106	56	2.27244	OSWALD_HEMATOPOIETIC_STEM_CELL_IN_COLLAGEN_GEL_UP
15	CCR7	Ccr7	chr11:99005513-99016391	3.22719	0.0651655	0.43502	2.74737	57	4.80833	JAATINEN_HEMATOPOIETIC_STEM_CELL_DN
16	UROS	Uros	chr7:140878013-140900978	0.357889	0.0681483	0.43502	-2.69713	64	6.90327	BYSTRYKH_HEMATOPOIESIS_STEM_CELL_QTL_TRANS
17	MYB	Myb	chr10:20844736-20880790	1.71096	0.0681696	0.43502	2.69678	65	6.3988	JAATINEN_HEMATOPOIETIC_STEM_CELL_UP,BYSTRYKH_HEMATOPOIESIS_STEM_CELL_QTL_TRANS,ADDYA_ERYTHROID_DIFFERENTIATION_BY_HEMIN,IVANOVA_HEMATOPOIESIS_EARLY_PROGENITOR
18	LPP	Lpp	chr16:24448177-24992662	2.06455	0.0681874	0.43502	2.69649	66	3.25911	IVANOVA_HEMATOPOIESIS_STEM_CELL_LONG_TERM
19	MYCBP2	Mycbp2	chr14:103512628-103746017	1.66442	0.0684336	0.43502	2.69246	67	5.58971	IVANOVA_HEMATOPOIESIS_STEM_CELL
20	BTG2	Btg2	chr1:135971442-135975732	1.43402	0.0684794	0.43502	2.69171	68	9.11157	OSWALD_HEMATOPOIETIC_STEM_CELL_IN_COLLAGEN_GEL_UP
21	SYTL4	Sytl4	chrX:130470924-130516322	2.24087	0.0699983	0.43502	2.66729	73	1.58799	IVANOVA_HEMATOPOIESIS_STEM_CELL_AND_PROGENITOR
22	HAVCR1	Havcr1	chr11:46564679-46592115	3.06586	0.071979	0.43502	2.63638	78	2.39591	IVANOVA_HEMATOPOIESIS_LATE_PROGENITOR,IVANOVA_HEMATOPOIESIS_STEM_CELL_LONG_TERM
23	UBR5	Ubr5	chr15:37897083-38008608	1.68773	0.0722604	0.43502	2.63207	80	4.53362	JAATINEN_HEMATOPOIETIC_STEM_CELL_UP
24	LTB4R	Ltb4r1	chr14:56384799-56387329	0.266414	0.0737606	0.43502	-2.60945	83	2.39239	IVANOVA_HEMATOPOIESIS_LATE_PROGENITOR
25	TIPARP	Tiparp	chr3:65332369-65359440	1.71518	0.074018	0.43502	2.60562	85	3.8256	OSWALD_HEMATOPOIETIC_STEM_CELL_IN_COLLAGEN_GEL_UP,BYSTRYKH_HEMATOPOIESIS_STEM_CELL_AND_BRAIN_QTL_TRANS
26	PAK2	Pak2	chr16:32017949-32079359	1.62122	0.0751746	0.43502	2.58862	88	4.99813	OSWALD_HEMATOPOIETIC_STEM_CELL_IN_COLLAGEN_GEL_DN
27	NCOA1	Ncoa1	chr12:4247363-4484060	1.62106	0.0768743	0.43502	2.56421	92	4.42501	RIZ_ERYTHROID_DIFFERENTIATION_HEMGN,BYSTRYKH_HEMATOPOIESIS_STEM_CELL_AND_BRAIN_QTL_TRANS,ADDYA_ERYTHROID_DIFFERENTIATION_BY_HEMIN
28	ITFG1	Itfg1	chr8:88242439-88364671	1.78863	0.0778256	0.43502	2.55083	96	4.80288	LIANG_HEMATOPOIESIS_STEM_CELL_NUMBER_SMALL_VS_HUGE_UP
29	LMAN1	Lman1	chr18:66140408-66162266	1.60328	0.0778947	0.43502	2.54987	97	4.59306	IVANOVA_HEMATOPOIESIS_LATE_PROGENITOR
30	ABCC3	Abcc3	chr11:94204609-94254290	0.331048	0.0779443	0.43502	-2.54917	98	1.74083	BYSTRYKH_HEMATOPOIESIS_STEM_CELL_AND_BRAIN_QTL_TRANS
31	ZFX	Zfx	chrX:91319970-91368746	1.81765	0.0780201	0.43502	2.54812	99	4.44256	GAZDA_DIAMOND_BLACKFAN_ANEMIA_PROGENITOR_DN,OSWALD_HEMATOPOIETIC_STEM_CELL_IN_COLLAGEN_GEL_DN
32	FOXK1	Foxk1	chr5:142877451-142937969	0.464039	0.0785343	0.43502	-2.54099	101	1.69075	IVANOVA_HEMATOPOIESIS_EARLY_PROGENITOR
33	COMMD1	Commd1	chr11:22799728-22882284	0.451467	0.0803667	0.43502	-2.51603	104	5.06537	IVANOVA_HEMATOPOIESIS_EARLY_PROGENITOR
34	RCN2	Rcn2	chr9:55889652-55906890	2.41565	0.0806447	0.43502	2.51231	105	3.12484	IVANOVA_HEMATOPOIESIS_STEM_CELL_AND_PROGENITOR
35	MNAT1	Mnat1	chr12:74224704-74374975	0.38283	0.0828132	0.43502	-2.48376	114	5.02088	BYSTRYKH_HEMATOPOIESIS_STEM_CELL_QTL_TRANS
36	PAICS	Paics	chr5:77380436-77396531	0.502783	0.0836837	0.43502	-2.47255	118	8.21873	JAATINEN_HEMATOPOIETIC_STEM_CELL_UP
37	GNGT2	Gngt2	chr11:95703609-95707045	0.337619	0.0848608	0.43502	-2.45761	121	4.50824	BYSTRYKH_HEMATOPOIESIS_STEM_CELL_QTL_TRANS
38	TUBB1	Tubb1	chr2:174276196-174283383	1.98574	0.0874342	0.43502	2.42581	130	4.10532	JAATINEN_HEMATOPOIETIC_STEM_CELL_DN
39	TPR	Tpr	chr1:152239983-152297059	1.50009	0.0874717	0.43502	2.42535	131	6.05309	OSWALD_HEMATOPOIETIC_STEM_CELL_IN_COLLAGEN_GEL_DN
40	HIST1H1B	Hist1h1b	chr13:21871752-21872423	0.0317765	0.0881455	0.43502	-2.41722	134	0.675111	IVANOVA_HEMATOPOIESIS_LATE_PROGENITOR
41	ANP32A	Anp32a	chr9:62189150-62226609	0.130672	0.0919134	0.43502	-2.37303	146	3.26308	BYSTRYKH_HEMATOPOIESIS_STEM_CELL_AND_BRAIN_QTL_TRANS
42	SORL1	Sorl1	chr9:41776572-41932372	1.53958	0.0938968	0.43502	2.35063	154	6.24095	IVANOVA_HEMATOPOIESIS_LATE_PROGENITOR
43	RAD18	Rad18	chr6:112570799-112646588	0.427868	0.0943622	0.43502	-2.34546	156	3.70405	IVANOVA_HEMATOPOIESIS_EARLY_PROGENITOR
44	APC	Apc	chr18:34380638-34481844	1.82407	0.0944365	0.43502	2.34464	157	3.09435	LIANG_HEMATOPOIESIS_STEM_CELL_NUMBER_SMALL_VS_HUGE_DN,IVANOVA_HEMATOPOIESIS_STEM_CELL_SHORT_TERM
45	ETS2	Ets2	chr16:95924093-95942656	1.70941	0.0956379	0.43502	2.33143	162	4.2067	OSWALD_HEMATOPOIETIC_STEM_CELL_IN_COLLAGEN_GEL_UP
46	ABCB7	Abcb7	chrX:101475904-101609185	1.57626	0.095763	0.43502	2.33007	163	5.35519	IVANOVA_HEMATOPOIESIS_LATE_PROGENITOR
47	FANCL	Fancl	chr11:26287084-26371876	0.623672	0.0959211	0.43502	-2.32835	164	5.75447	REACTOME_FANCONI_ANEMIA_PATHWAY,JAATINEN_HEMATOPOIETIC_STEM_CELL_UP
48	ARFGEF1	Arfgef1	chr1:10127588-10222751	1.75474	0.0971283	0.43502	2.31532	172	5.80145	BYSTRYKH_HEMATOPOIESIS_STEM_CELL_AND_BRAIN_QTL_TRANS
49	ITPR1	Itpr1	chr6:108163090-108501104	1.48601	0.0974789	0.43502	2.31157	175	5.03557	IVANOVA_HEMATOPOIESIS_STEM_CELL_AND_PROGENITOR
50	SEC14L2	Sec14l2	chr11:3997043-4018732	0.197932	0.0984539	0.43502	-2.30124	182	0.226433	BYSTRYKH_HEMATOPOIESIS_STEM_CELL_QTL_TRANS
51	P4HA1	P4ha1	chr10:58786044-58836051	0.0404614	0.0987593	0.43502	-2.29802	183	0.390804	OSWALD_HEMATOPOIETIC_STEM_CELL_IN_COLLAGEN_GEL_DN
52	ANKRD22	Ankrd22	chr19:34197039-34240531	0.688356	0.0988043	0.43502	-2.29755	184	5.46291	IVANOVA_HEMATOPOIESIS_LATE_PROGENITOR
53	TUSC1	Tusc1	chr4:93000839-93002202	2.20737	0.0991066	0.43502	2.29438	185	0.838786	JAATINEN_HEMATOPOIETIC_STEM_CELL_UP
54	ORMDL3	Ormdl3	chr11:98442608-98448559	0.0389952	0.100591	0.43502	-2.279	192	0.502112	BYSTRYKH_HEMATOPOIESIS_STEM_CELL_AND_BRAIN_QTL_TRANS
55	XRCC1	Xrcc1	chr7:25332169-25358457	0.466446	0.101377	0.43502	-2.27096	195	1.35446	IVANOVA_HEMATOPOIESIS_STEM_CELL_LONG_TERM
56	HMGA2	Hmga2	chr10:119798331-119913991	0.153363	0.101869	0.43502	-2.26596	197	0.273777	JAATINEN_HEMATOPOIETIC_STEM_CELL_UP,RIZ_ERYTHROID_DIFFERENTIATION_6HR,IVANOVA_HEMATOPOIESIS_STEM_CELL_AND_PROGENITOR
57	CR2	Cr2	chr1:196963005-197002909	1.90736	0.105081	0.43502	2.23404	207	2.33375	KEGG_HEMATOPOIETIC_CELL_LINEAGE
58	RALA	Rala	chr13:17972409-18036051	2.1543	0.105214	0.43502	2.23274	208	3.71441	BYSTRYKH_HEMATOPOIESIS_STEM_CELL_QTL_TRANS
59	TAF1D	Taf1d	chr9:15110707-15116239	0.612895	0.105351	0.43502	-2.23141	212	4.56182	JAATINEN_HEMATOPOIETIC_STEM_CELL_UP,LIANG_HEMATOPOIESIS_STEM_CELL_NUMBER_LARGE_VS_TINY_DN,IVANOVA_HEMATOPOIESIS_STEM_CELL_AND_PROGENITOR
60	TEX2	Tex2	chr11:106363453-106474244	2.84871	0.105574	0.43502	2.22924	214	5.02174	IVANOVA_HEMATOPOIESIS_INTERMEDIATE_PROGENITOR
61	MED7	Med7	chr11:46250449-46256223	0.306346	0.105848	0.43502	-2.22658	216	3.80655	IVANOVA_HEMATOPOIESIS_LATE_PROGENITOR
62	HIST1H2BD	Hist1h2bm	chr13:21813967-21814347	0.0339825	0.106762	0.43502	-2.21778	222	0.909621	BYSTRYKH_HEMATOPOIESIS_STEM_CELL_QTL_TRANS
63	DCAF5	Dcaf5	chr12:81437674-81537526	1.74768	0.106783	0.43502	2.21759	223	2.92615	IVANOVA_HEMATOPOIESIS_STEM_CELL_LONG_TERM
64	IER2	Ier2	chr8:87185230-87186751	0.271755	0.107547	0.43502	-2.2103	224	2.41817	OSWALD_HEMATOPOIETIC_STEM_CELL_IN_COLLAGEN_GEL_UP
65	TRMT6	Trmt6	chr2:132629951-132641790	1.44785	0.108016	0.43502	2.20586	226	6.29113	IVANOVA_HEMATOPOIESIS_INTERMEDIATE_PROGENITOR
66	KIAA1279	2510003E04Rik	chr10:62021218-62041205	2.72311	0.108347	0.43502	2.20273	230	3.56435	IVANOVA_HEMATOPOIESIS_STEM_CELL_AND_PROGENITOR
67	ZZZ3	Zzz3	chr3:152059658-152125790	1.50893	0.108906	0.43502	2.19749	234	4.83497	IVANOVA_HEMATOPOIESIS_EARLY_PROGENITOR
68	RAP1GDS1	Rap1gds1	chr3:138588870-138738163	1.64874	0.109664	0.43502	2.19043	240	5.12994	BYSTRYKH_HEMATOPOIESIS_STEM_CELL_AND_BRAIN_QTL_TRANS
69	HSPA4	Hspa4	chr11:53073316-53113981	1.71022	0.109754	0.43502	2.18959	242	5.07578	LIANG_HEMATOPOIESIS_STEM_CELL_NUMBER_LARGE_VS_TINY_UP,IVANOVA_HEMATOPOIESIS_STEM_CELL_AND_PROGENITOR
70	CX3CR1	Cx3cr1	chr9:119957811-119977400	0.109879	0.110789	0.43502	-2.18005	250	2.63918	OSWALD_HEMATOPOIETIC_STEM_CELL_IN_COLLAGEN_GEL_DN,JAATINEN_HEMATOPOIETIC_STEM_CELL_DN,IVANOVA_HEMATOPOIESIS_LATE_PROGENITOR
71	TRIP12	Trip12	chr1:84717764-84835879	1.49003	0.111812	0.43502	2.17072	260	5.99354	BYSTRYKH_HEMATOPOIESIS_STEM_CELL_AND_BRAIN_QTL_TRANS
72	KLF9	Klf9	chr19:23215716-23241401	2.30772	0.112518	0.43502	2.16433	262	2.25277	OSWALD_HEMATOPOIETIC_STEM_CELL_IN_COLLAGEN_GEL_UP,RIZ_ERYTHROID_DIFFERENTIATION_12HR,BYSTRYKH_HEMATOPOIESIS_STEM_CELL_QTL_TRANS
73	ANGPT1	Angpt1	chr15:42256271-42508341	1.61101	0.112545	0.43502	2.16409	264	3.96723	JAATINEN_HEMATOPOIETIC_STEM_CELL_UP,ADDYA_ERYTHROID_DIFFERENTIATION_BY_HEMIN,IVANOVA_HEMATOPOIESIS_STEM_CELL_LONG_TERM,IVANOVA_HEMATOPOIESIS_STEM_CELL_AND_PROGENITOR
74	DDX28	Ddx28	chr8:108533517-108535386	3.05129	0.113423	0.43502	2.15622	270	1.60096	IVANOVA_HEMATOPOIESIS_EARLY_PROGENITOR
75	SMARCA2	Smarca2	chr19:26822893-26852811	1.65466	0.113723	0.43502	2.15356	273	3.08198	JAATINEN_HEMATOPOIETIC_STEM_CELL_UP,IVANOVA_HEMATOPOIESIS_STEM_CELL
76	ELTD1	Eltd1	chr3:151100846-151208045	1.72565	0.114201	0.43502	2.14931	276	4.07777	IVANOVA_HEMATOPOIESIS_STEM_CELL_AND_PROGENITOR
77	COL5A1	Col5a1	chr2:27741945-27895030	0.597107	0.114689	0.43502	-2.14501	279	3.7586	JAATINEN_HEMATOPOIETIC_STEM_CELL_UP,IVANOVA_HEMATOPOIESIS_LATE_PROGENITOR
78	FNDC3B	Fndc3b	chr3:27315084-27609361	1.61291	0.115534	0.43502	2.1376	282	3.40531	IVANOVA_HEMATOPOIESIS_LATE_PROGENITOR
79	PDZD8	Pdzd8	chr19:59370574-59420270	1.56026	0.116122	0.43502	2.13248	284	5.05022	GAZDA_DIAMOND_BLACKFAN_ANEMIA_PROGENITOR_DN
80	NFKB1	Nfkb1	chr3:135247619-135354511	1.39746	0.117218	0.43502	2.12302	292	6.64229	BYSTRYKH_HEMATOPOIESIS_STEM_CELL_AND_BRAIN_QTL_TRANS,BYSTRYKH_HEMATOPOIESIS_STEM_CELL_QTL_TRANS
81	MAP3K2	Map3k2	chr18:32322743-32396405	1.63664	0.117649	0.43502	2.11933	296	3.22631	OSWALD_HEMATOPOIETIC_STEM_CELL_IN_COLLAGEN_GEL_DN,BYSTRYKH_HEMATOPOIESIS_STEM_CELL_QTL_TRANS
82	NXT1	Nxt1	chr2:148498351-148501762	0.598018	0.118219	0.43502	-2.11447	298	4.04041	IVANOVA_HEMATOPOIESIS_INTERMEDIATE_PROGENITOR
83	BANP	Banp	chr8:124474433-124553158	0.338267	0.118798	0.43502	-2.10957	303	1.95564	OSWALD_HEMATOPOIETIC_STEM_CELL_IN_COLLAGEN_GEL_DN
84	LRRC58	Lrrc58	chr16:37868486-37888943	1.57872	0.118955	0.43502	2.10824	305	5.47539	BYSTRYKH_HEMATOPOIESIS_STEM_CELL_AND_BRAIN_QTL_TRANS,IVANOVA_HEMATOPOIESIS_STEM_CELL_AND_PROGENITOR
85	SF3B1	Sf3b1	chr1:55042013-55084322	0.748494	0.119091	0.43502	-2.10709	309	8.91649	OSWALD_HEMATOPOIETIC_STEM_CELL_IN_COLLAGEN_GEL_UP
86	RDM1	Rdm1	chr11:101489263-101497395	0.1002	0.119394	0.43502	-2.10454	310	2.64516	IVANOVA_HEMATOPOIESIS_STEM_CELL_SHORT_TERM
87	AGPS	Agps	chr2:75670249-75767706	1.48324	0.12102	0.43502	2.09099	316	4.81638	IVANOVA_HEMATOPOIESIS_LATE_PROGENITOR
88	HUWE1	Huwe1	chrX:148237825-148369961	1.52888	0.121442	0.43502	2.0875	319	5.6283	IVANOVA_HEMATOPOIESIS_STEM_CELL_AND_PROGENITOR
89	ST6GAL1	St6gal1	chr16:23224835-23360420	1.72336	0.121884	0.43502	2.08387	321	4.55009	BYSTRYKH_HEMATOPOIESIS_STEM_CELL_QTL_TRANS
90	CA1	Car1	chr3:14766214-14808365	0.746543	0.121906	0.43502	-2.08369	322	10.5835	OSWALD_HEMATOPOIETIC_STEM_CELL_IN_COLLAGEN_GEL_UP,JAATINEN_HEMATOPOIETIC_STEM_CELL_DN,IVANOVA_HEMATOPOIESIS_LATE_PROGENITOR
91	FGGY	Fggy	chr4:95224198-95593630	1.85433	0.122232	0.43502	2.08103	327	1.77951	BYSTRYKH_HEMATOPOIESIS_STEM_CELL_QTL_TRANS
92	SMC3	Smc3	chr19:53674886-53720321	1.45412	0.123184	0.43502	2.07328	331	5.91976	OSWALD_HEMATOPOIETIC_STEM_CELL_IN_COLLAGEN_GEL_UP
93	CENPP	Cenpp	chr13:49559428-49748100	0.0908969	0.123201	0.43502	-2.07314	332	3.07549	IVANOVA_HEMATOPOIESIS_LATE_PROGENITOR
94	NFAT5	Nfat5	chr8:109817370-109903417	2.77524	0.123764	0.43502	2.06859	335	3.60845	OSWALD_HEMATOPOIETIC_STEM_CELL_IN_COLLAGEN_GEL_DN,IVANOVA_HEMATOPOIESIS_STEM_CELL
95	DNAJB9	Dnajb9	chr12:45306884-45311055	2.45374	0.124038	0.43502	2.06639	337	3.676	IVANOVA_HEMATOPOIESIS_STEM_CELL_AND_PROGENITOR
96	RPS6KA5	Rps6ka5	chr12:101787988-101963238	1.85955	0.124809	0.43502	2.06022	342	3.38757	IVANOVA_HEMATOPOIESIS_EARLY_PROGENITOR
97	IL1RN	Il1rn	chr2:24200811-24207010	0.740619	0.125408	0.43502	-2.05545	345	6.88133	OSWALD_HEMATOPOIETIC_STEM_CELL_IN_COLLAGEN_GEL_UP,JAATINEN_HEMATOPOIETIC_STEM_CELL_DN,BYSTRYKH_HEMATOPOIESIS_STEM_CELL_QTL_TRANS
98	PBX1	Pbx1	chr1:170084000-170362389	1.64199	0.126483	0.43502	2.04696	357	5.24964	BYSTRYKH_HEMATOPOIESIS_STEM_CELL_QTL_TRANS,BYSTRYKH_HEMATOPOIESIS_STEM_CELL_SCP2_QTL_TRANS
99	MPP6	Mpp6	chr6:50060376-50148581	3.39704	0.126532	0.43502	2.04658	358	5.15016	IVANOVA_HEMATOPOIESIS_EARLY_PROGENITOR
100	CHMP6	Chmp6	chr11:119775124-119780866	0.412688	0.127306	0.43502	-2.04052	363	2.44246	BYSTRYKH_HEMATOPOIESIS_STEM_CELL_QTL_TRANS
101	KIAA0368	AI314180	chr4:58812903-58925597	1.57284	0.127499	0.43502	2.03902	366	5.29883	JAATINEN_HEMATOPOIETIC_STEM_CELL_UP,IVANOVA_HEMATOPOIESIS_STEM_CELL_AND_PROGENITOR
102	GZMA	Gzma	chr13:113884035-113891189	0.179357	0.12776	0.43502	-2.03699	369	2.97384	JAATINEN_HEMATOPOIETIC_STEM_CELL_DN,BYSTRYKH_HEMATOPOIESIS_STEM_CELL_QTL_TRANS
103	HPGDS	Hpgds	chr6:65067288-65094724	0.0342107	0.128011	0.43502	-2.03504	372	1.26663	JAATINEN_HEMATOPOIETIC_STEM_CELL_UP
104	ZNF706	Zfp706	chr15:36926782-36937157	1.40242	0.128099	0.43502	2.03436	373	6.67667	IVANOVA_HEMATOPOIESIS_INTERMEDIATE_PROGENITOR
105	TRIB1	Trib1	chr15:59480209-59488654	1.72947	0.128153	0.43502	2.03394	374	5.22695	OSWALD_HEMATOPOIETIC_STEM_CELL_IN_COLLAGEN_GEL_UP
106	COX6B2	Cox6b2	chr7:4703396-4704696	0.0141626	0.128185	0.43502	-2.03369	375	2.83652	LIANG_HEMATOPOIESIS_STEM_CELL_NUMBER_SMALL_VS_HUGE_UP,BYSTRYKH_HEMATOPOIESIS_STEM_CELL_QTL_TRANS
107	BFSP2	Bfsp2	chr9:103327254-103382658	0.290592	0.128885	0.43502	-2.0283	381	1.97922	IVANOVA_HEMATOPOIESIS_EARLY_PROGENITOR
108	AQP1	Aqp1	chr6:55286293-55298549	0.0268609	0.129262	0.43502	-2.0254	388	4.38896	BYSTRYKH_HEMATOPOIESIS_STEM_CELL_QTL_TRANS
109	B3GAT3	B3gat3	chr19:8994883-9001726	0.540401	0.129283	0.43502	-2.02524	389	2.67353	BYSTRYKH_HEMATOPOIESIS_STEM_CELL_QTL_TRANS
110	MRPS7	Mrps7	chr11:115465465-115468938	0.578917	0.129821	0.43502	-2.02114	394	2.97729	BYSTRYKH_HEMATOPOIESIS_STEM_CELL_QTL_CIS,BYSTRYKH_HEMATOPOIESIS_STEM_CELL_AND_BRAIN_QTL_CIS
111	RFESD	Rfesd	chr13:76138983-76156160	0.019413	0.129975	0.43502	-2.01996	395	2.23132	IVANOVA_HEMATOPOIESIS_LATE_PROGENITOR
112	DOCK10	Dock10	chr1:80497648-80755128	1.49542	0.130341	0.43502	2.01718	400	5.69679	IVANOVA_HEMATOPOIESIS_LATE_PROGENITOR
113	HEG1	Heg1	chr16:33684552-33768281	1.80175	0.132065	0.43502	2.0042	413	1.5799	IVANOVA_HEMATOPOIESIS_EARLY_PROGENITOR
114	ANK1	Ank1	chr8:24085354-24260966	0.0335435	0.132184	0.43502	-2.00331	414	1.35121	RIZ_ERYTHROID_DIFFERENTIATION
115	SLC5A6	Slc5a6	chr5:31338409-31350375	2.57844	0.13238	0.43502	2.00184	418	2.8029	BYSTRYKH_HEMATOPOIESIS_STEM_CELL_QTL_TRANS,IVANOVA_HEMATOPOIESIS_STEM_CELL_AND_PROGENITOR
116	RUNX2	Runx2	chr17:44740950-44951746	1.49595	0.133568	0.43502	1.99304	423	4.37174	JAATINEN_HEMATOPOIETIC_STEM_CELL_UP,IVANOVA_HEMATOPOIESIS_STEM_CELL_AND_PROGENITOR
117	RAB5C	Rab5c	chr11:100576580-100599444	0.0851621	0.133613	0.43502	-1.99271	424	2.8439	OSWALD_HEMATOPOIETIC_STEM_CELL_IN_COLLAGEN_GEL_UP
118	ZNF664	Zfp664	chr5:125343075-125369000	0.0686973	0.133634	0.43502	-1.99255	425	-0.18562	IVANOVA_HEMATOPOIESIS_STEM_CELL_LONG_TERM
119	DNMT1	Dnmt1	chr9:20711653-20757317	0.217901	0.133845	0.43502	-1.991	428	4.48145	RIZ_ERYTHROID_DIFFERENTIATION
120	IL4	Il4	chr11:53425965-53430840	0.0436012	0.133877	0.43502	-1.99076	429	0.552494	KEGG_HEMATOPOIETIC_CELL_LINEAGE,IVANOVA_HEMATOPOIESIS_STEM_CELL_LONG_TERM
121	USP9X	Usp9x	chrX:12648624-12750453	1.42164	0.134018	0.43502	1.98973	431	5.28674	BYSTRYKH_HEMATOPOIESIS_STEM_CELL_QTL_TRANS
122	CCDC85B	Ccdc85b	chr19:5453187-5457563	1.99684	0.134474	0.43502	1.98638	434	0.76289	IVANOVA_HEMATOPOIESIS_STEM_CELL_AND_PROGENITOR
123	ETV5	Etv5	chr16:22381386-22439643	1.65172	0.134558	0.43502	1.98577	436	2.86451	ADDYA_ERYTHROID_DIFFERENTIATION_BY_HEMIN
124	NECAP2	Necap2	chr4:140622428-140634260	0.60222	0.134963	0.43502	-1.98281	437	3.64822	BYSTRYKH_HEMATOPOIESIS_STEM_CELL_QTL_CIS,BYSTRYKH_HEMATOPOIESIS_STEM_CELL_AND_BRAIN_QTL_CIS,IVANOVA_HEMATOPOIESIS_LATE_PROGENITOR
125	SNTB2	Sntb2	chr8:109459650-109538092	1.8903	0.135396	0.43502	1.97966	440	2.06067	JAATINEN_HEMATOPOIETIC_STEM_CELL_DN
126	IFRD2	Ifrd2	chr9:107490049-107495369	0.0294978	0.135966	0.43502	-1.97553	447	1.6956	IVANOVA_HEMATOPOIESIS_LATE_PROGENITOR
127	ZNRF1	Znrf1	chr8:114060742-114147676	0.0844958	0.136164	0.43502	-1.9741	448	1.02572	JAATINEN_HEMATOPOIETIC_STEM_CELL_UP
128	PREP	Prep	chr10:44787020-44878801	0.0271583	0.136563	0.43502	-1.97123	452	1.79563	IVANOVA_HEMATOPOIESIS_EARLY_PROGENITOR
129	RBM7	Rbm7	chr9:48296814-48303410	0.0744952	0.136851	0.43502	-1.96916	457	4.13473	IVANOVA_HEMATOPOIESIS_STEM_CELL_LONG_TERM
130	TSPAN33	Tspan33	chr6:29644256-29668558	0.160502	0.136951	0.43502	-1.96845	459	2.59766	BYSTRYKH_HEMATOPOIESIS_STEM_CELL_AND_BRAIN_QTL_TRANS,IVANOVA_HEMATOPOIESIS_LATE_PROGENITOR
131	LMNA	Lmna	chr3:88287128-88297221	0.411454	0.137127	0.43502	-1.96718	460	1.23177	BYSTRYKH_HEMATOPOIESIS_STEM_CELL_QTL_TRANS
132	MYL10	Myl10	chr5:137170047-137176964	0.0805345	0.137392	0.43502	-1.96529	461	0.885115	BYSTRYKH_HEMATOPOIESIS_STEM_CELL_QTL_CIS
133	ZNF518B	Zfp518b	chr5:39059719-39075989	2.34592	0.13763	0.43502	1.9636	467	0.625314	BYSTRYKH_HEMATOPOIESIS_STEM_CELL_QTL_TRANS
134	SKIL	Skil	chr3:30993983-31021499	1.60589	0.138162	0.43502	1.95981	470	3.68352	IVANOVA_HEMATOPOIESIS_STEM_CELL
135	UBFD1	Ubfd1	chr7:129210712-129225713	0.264258	0.138762	0.43502	-1.95556	476	3.98688	BYSTRYKH_HEMATOPOIESIS_STEM_CELL_QTL_TRANS,IVANOVA_HEMATOPOIESIS_INTERMEDIATE_PROGENITOR
136	SLC38A2	Slc38a2	chr15:96517823-96530129	1.37815	0.139052	0.43502	1.95352	478	6.81168	BYSTRYKH_HEMATOPOIESIS_STEM_CELL_QTL_TRANS
137	LGALS3BP	Lgals3bp	chr11:118254066-118263245	0.112675	0.139457	0.43502	-1.95067	480	5.61367	OSWALD_HEMATOPOIETIC_STEM_CELL_IN_COLLAGEN_GEL_DN,IVANOVA_HEMATOPOIESIS_STEM_CELL_AND_PROGENITOR
138	ZNF22	Zfp422	chr6:116574034-116578995	1.72803	0.13948	0.43502	1.95052	481	6.21917	RIZ_ERYTHROID_DIFFERENTIATION_12HR,IVANOVA_HEMATOPOIESIS_STEM_CELL_AND_PROGENITOR
139	WDR18	Wdr18	chr10:79422897-79431991	0.0267135	0.139666	0.43502	-1.94921	484	1.90334	IVANOVA_HEMATOPOIESIS_EARLY_PROGENITOR
140	SEC16A	Sec16a	chr2:26264951-26300736	1.58672	0.140059	0.43502	1.94646	487	3.70641	BYSTRYKH_HEMATOPOIESIS_STEM_CELL_QTL_TRANS
141	LCMT1	Lcmt1	chr7:130521496-130573872	0.0175885	0.140107	0.43502	-1.94612	491	2.74085	IVANOVA_HEMATOPOIESIS_EARLY_PROGENITOR
142	ABCC1	Abcc1	chr16:14361653-14474967	1.81586	0.140359	0.43502	1.94437	494	4.00125	JAATINEN_HEMATOPOIETIC_STEM_CELL_UP,IVANOVA_HEMATOPOIESIS_STEM_CELL_AND_PROGENITOR
143	CHCHD6	Chchd6	chr6:89333153-89545609	0.489517	0.14049	0.43502	-1.94345	496	1.82054	IVANOVA_HEMATOPOIESIS_STEM_CELL_AND_PROGENITOR
144	DHX9	Dhx9	chr1:155302888-155334790	0.572686	0.140531	0.43502	-1.94317	497	4.13357	RIZ_ERYTHROID_DIFFERENTIATION,RIZ_ERYTHROID_DIFFERENTIATION_CCNE1,BYSTRYKH_HEMATOPOIESIS_STEM_CELL_QTL_TRANS,ADDYA_ERYTHROID_DIFFERENTIATION_BY_HEMIN,IVANOVA_HEMATOPOIESIS_EARLY_PROGENITOR
145	ITGA6	Itga6	chr2:71625140-71694815	2.14168	0.140611	0.43502	1.94262	498	2.50832	KEGG_HEMATOPOIETIC_CELL_LINEAGE,BYSTRYKH_HEMATOPOIESIS_STEM_CELL_QTL_TRANS,IVANOVA_HEMATOPOIESIS_STEM_CELL_AND_PROGENITOR
146	SNAPC5	Snapc5	chr9:64027104-64030495	0.647504	0.140723	0.43502	-1.94183	499	5.68207	IVANOVA_HEMATOPOIESIS_EARLY_PROGENITOR
147	WDR33	Wdr33	chr18:31986939-32066649	0.498795	0.142854	0.43502	-1.92716	523	2.7752	OSWALD_HEMATOPOIETIC_STEM_CELL_IN_COLLAGEN_GEL_DN
148	TMEM33	Tmem33	chr5:67651891-67682700	0.588023	0.143131	0.43502	-1.92527	526	4.89527	IVANOVA_HEMATOPOIESIS_LATE_PROGENITOR
149	TIMM8B	Timm8b	chr9:50412006-50413425	0.377553	0.143353	0.43502	-1.92376	531	5.96167	BYSTRYKH_HEMATOPOIESIS_STEM_CELL_QTL_TRANS
150	C12orf4	D6Wsu163e	chr6:126889984-126925722	0.0150413	0.143989	0.43502	-1.91944	540	3.11986	IVANOVA_HEMATOPOIESIS_LATE_PROGENITOR
151	BSN	Bsn	chr9:107998353-108092714	0.358597	0.144033	0.43502	-1.91915	542	1.08088	IVANOVA_HEMATOPOIESIS_STEM_CELL_AND_PROGENITOR
152	ZDHHC5	Zdhhc5	chr2:84528077-84555321	1.53199	0.144563	0.43502	1.91557	548	4.31701	BYSTRYKH_HEMATOPOIESIS_STEM_CELL_QTL_TRANS
153	RPL27A	Rpl27a	chr7:116662709-116665883	0.0099213	0.144739	0.43502	-1.91439	551	3.90473	OSWALD_HEMATOPOIETIC_STEM_CELL_IN_COLLAGEN_GEL_UP
154	UBA5	Uba5	chr9:103948918-103965451	2.75668	0.144751	0.43502	1.91431	552	3.2123	BYSTRYKH_HEMATOPOIESIS_STEM_CELL_QTL_TRANS,IVANOVA_HEMATOPOIESIS_STEM_CELL
155	DUSP12	Dusp12	chr1:172804319-172815671	2.10623	0.144771	0.43502	1.91417	554	0.684795	IVANOVA_HEMATOPOIESIS_STEM_CELL_AND_PROGENITOR
156	G3BP1	G3bp1	chr11:55283254-55314389	0.0200317	0.14502	0.43502	-1.9125	556	2.56517	BYSTRYKH_HEMATOPOIESIS_STEM_CELL_QTL_TRANS,IVANOVA_HEMATOPOIESIS_EARLY_PROGENITOR,IVANOVA_HEMATOPOIESIS_INTERMEDIATE_PROGENITOR
157	MKRN2	Mkrn2	chr6:115551956-115568688	1.4162	0.145093	0.43502	1.91201	557	5.31297	BYSTRYKH_HEMATOPOIESIS_STEM_CELL_QTL_TRANS
158	SLC19A1	Slc19a1	chr10:76496004-76513171	0.0408054	0.145473	0.43502	-1.90946	563	1.10799	LIANG_HEMATOPOIESIS_STEM_CELL_NUMBER_LARGE_VS_TINY_DN
159	NAMPT	Nampt	chr12:33505340-33536473	1.78917	0.146032	0.43502	1.90574	567	7.15078	GAZDA_DIAMOND_BLACKFAN_ANEMIA_PROGENITOR_UP
160	SLC35A3	Slc35a3	chr3:116373716-116415198	1.85911	0.146293	0.43502	1.904	570	2.862	IVANOVA_HEMATOPOIESIS_LATE_PROGENITOR
161	ICAM2	Icam2	chr11:106238970-106243955	0.221098	0.146435	0.43502	-1.90306	573	3.45758	LIANG_HEMATOPOIESIS_STEM_CELL_NUMBER_LARGE_VS_TINY_UP,BYSTRYKH_HEMATOPOIESIS_STEM_CELL_QTL_TRANS
162	FAM117B	Fam117b	chr1:59969850-60042190	1.5841	0.146507	0.43502	1.90258	574	4.52421	IVANOVA_HEMATOPOIESIS_STEM_CELL
163	TXNIP	Txnip	chr3:96361880-96365780	1.3377	0.146595	0.43502	1.90199	576	7.44754	OSWALD_HEMATOPOIETIC_STEM_CELL_IN_COLLAGEN_GEL_DN,JAATINEN_HEMATOPOIETIC_STEM_CELL_DN,ADDYA_ERYTHROID_DIFFERENTIATION_BY_HEMIN,IVANOVA_HEMATOPOIESIS_STEM_CELL_LONG_TERM,BYSTRYKH_HEMATOPOIESIS_STEM_CELL_SCP2_QTL_TRANS
164	SMNDC1	Smndc1	chr19:53453704-53465063	1.51701	0.146668	0.43502	1.90151	579	4.10841	BYSTRYKH_HEMATOPOIESIS_STEM_CELL_QTL_TRANS
165	TSC22D1	Tsc22d1	chr14:76904372-76907568	0.677481	0.146703	0.43502	-1.90128	581	5.44581	RIZ_ERYTHROID_DIFFERENTIATION_12HR
166	LPGAT1	Lpgat1	chr1:193541903-193608132	1.39261	0.147008	0.43502	1.89926	582	5.25156	BYSTRYKH_HEMATOPOIESIS_STEM_CELL_QTL_TRANS
167	MED6	Med6	chr12:82674551-82695945	0.03805	0.147104	0.43502	-1.89863	583	2.8164	IVANOVA_HEMATOPOIESIS_EARLY_PROGENITOR
168	SELM	Selm	chr11:3414705-3417354	0.430804	0.147297	0.43502	-1.89736	584	2.0105	IVANOVA_HEMATOPOIESIS_STEM_CELL
169	IRF9	Irf9	chr14:56223416-56228866	0.0651486	0.14738	0.43502	-1.89681	586	4.71657	GAZDA_DIAMOND_BLACKFAN_ANEMIA_PROGENITOR_UP
170	TRIM44	Trim44	chr2:102140276-102241057	1.43949	0.147524	0.43502	1.89586	590	4.1127	IVANOVA_HEMATOPOIESIS_STEM_CELL_AND_PROGENITOR
171	NIN	Nin	chr12:71112422-71203841	7.28196	0.147571	0.43502	1.89555	591	5.9426	IVANOVA_HEMATOPOIESIS_LATE_PROGENITOR
172	UGGT1	Uggt1	chr1:36196874-36301147	1.54184	0.147944	0.43502	1.8931	598	5.99305	IVANOVA_HEMATOPOIESIS_LATE_PROGENITOR
173	ZNF451	Zfp451	chr1:33818598-33871272	1.82475	0.148001	0.43502	1.89272	599	2.1322	IVANOVA_HEMATOPOIESIS_STEM_CELL_AND_PROGENITOR
174	NUP62	Nup62	chr7:52071790-52086176	0.0574725	0.148205	0.43502	-1.89139	601	3.49033	IVANOVA_HEMATOPOIESIS_EARLY_PROGENITOR
175	TMEM199	Tmem199	chr11:78320557-78325670	0.54683	0.148802	0.43502	-1.88749	609	3.34688	BYSTRYKH_HEMATOPOIESIS_STEM_CELL_QTL_TRANS
176	SNW1	Snw1	chr12:88790860-88813249	0.00902836	0.150141	0.43502	-1.87881	621	4.21384	BYSTRYKH_HEMATOPOIESIS_STEM_CELL_QTL_TRANS
177	FOXN3	Foxn3	chr12:100433304-100688284	0.299728	0.150949	0.43502	-1.87362	630	5.27323	IVANOVA_HEMATOPOIESIS_STEM_CELL_LONG_TERM
178	APEX1	Apex1	chr14:51544696-51546813	0.620312	0.151078	0.43502	-1.87279	632	4.95189	IVANOVA_HEMATOPOIESIS_INTERMEDIATE_PROGENITOR
179	PHF17	Phf17	chr3:41359656-41420786	1.47889	0.151154	0.43502	1.8723	635	4.39777	IVANOVA_HEMATOPOIESIS_STEM_CELL
180	CMPK2	Cmpk2	chr12:27154080-27164702	0.0155487	0.151188	0.43502	-1.87208	637	3.17655	LIANG_HEMATOPOIESIS_STEM_CELL_NUMBER_LARGE_VS_TINY_DN
181	SHMT2	Shmt2	chr10:126954195-126959491	0.0367592	0.151442	0.43502	-1.87046	640	1.48394	IVANOVA_HEMATOPOIESIS_EARLY_PROGENITOR
182	ABHD11	Abhd11	chr5:135485169-135488040	0.026987	0.151527	0.43502	-1.86992	642	2.0596	IVANOVA_HEMATOPOIESIS_EARLY_PROGENITOR
183	PLEKHF2	Plekhf2	chr4:10915810-10934766	1.42788	0.151668	0.43502	1.86901	647	4.45167	IVANOVA_HEMATOPOIESIS_LATE_PROGENITOR
184	VPS26B	Vps26b	chr9:26812088-26837679	3.26269	0.151903	0.43502	1.86752	649	4.8911	BYSTRYKH_HEMATOPOIESIS_STEM_CELL_QTL_TRANS
185	MCEE	Mcee	chr7:71537657-71557005	0.0276672	0.152266	0.43502	-1.86521	656	1.96628	IVANOVA_HEMATOPOIESIS_EARLY_PROGENITOR
186	DHFR	Dhfr	chr13:93124738-93159008	0.0122751	0.152602	0.43502	-1.86308	660	3.62132	OSWALD_HEMATOPOIETIC_STEM_CELL_IN_COLLAGEN_GEL_DN
187	SPG21	Spg21	chr9:65308744-65336277	3.07935	0.152641	0.43502	1.86283	661	4.90599	BYSTRYKH_HEMATOPOIESIS_STEM_CELL_QTL_CIS,BYSTRYKH_HEMATOPOIESIS_STEM_CELL_AND_BRAIN_QTL_CIS
188	HPN	Hpn	chr7:31883744-31900309	0.0632504	0.15285	0.43502	-1.86152	669	0.226588	IVANOVA_HEMATOPOIESIS_EARLY_PROGENITOR
189	CBR1	Cbr1	chr16:93608082-93610594	0.602439	0.153328	0.43502	-1.8585	674	3.31765	BYSTRYKH_HEMATOPOIESIS_STEM_CELL_QTL_CIS
190	EIF4ENIF1	Eif4enif1	chr11:3102765-3144584	1.82714	0.153371	0.43502	1.85822	675	6.27951	IVANOVA_HEMATOPOIESIS_STEM_CELL_LONG_TERM
191	LARP1	Larp1	chr11:57822566-57875532	1.63349	0.153695	0.43502	1.85619	679	6.1802	OSWALD_HEMATOPOIETIC_STEM_CELL_IN_COLLAGEN_GEL_UP
192	VAV3	Vav3	chr3:109376925-109488612	1.4406	0.153695	0.43502	1.85619	680	4.06501	JAATINEN_HEMATOPOIETIC_STEM_CELL_UP
193	TSPAN8	Tspan8	chr10:115254340-115286672	0.0361098	0.153762	0.43502	-1.85577	683	4.13907	BYSTRYKH_HEMATOPOIESIS_STEM_CELL_QTL_CIS
194	ISG20	Isg20	chr7:86059121-86065282	0.00570875	0.153804	0.43502	-1.85551	686	5.06204	JAATINEN_HEMATOPOIETIC_STEM_CELL_DN
195	ACAA1	Acaa1a	chr9:119250412-119259413	0.408799	0.15387	0.43502	-1.85509	687	0.845177	BYSTRYKH_HEMATOPOIESIS_STEM_CELL_AND_BRAIN_QTL_CIS
196	ICAM4	Icam4	chr9:20833817-20834975	0.0156082	0.154257	0.43502	-1.85267	692	3.1804	IVANOVA_HEMATOPOIESIS_LATE_PROGENITOR
197	PITPNC1	Pitpnc1	chr11:107069206-107332034	2.48765	0.154577	0.43502	1.85067	698	5.28884	IVANOVA_HEMATOPOIESIS_EARLY_PROGENITOR,IVANOVA_HEMATOPOIESIS_STEM_CELL
198	CCR9	Ccr9	chr9:123587557-123691083	1.45586	0.154692	0.43502	1.84995	701	4.32314	OSWALD_HEMATOPOIETIC_STEM_CELL_IN_COLLAGEN_GEL_UP
199	NAV1	Nav1	chr1:137331157-137481932	1.66713	0.154785	0.43502	1.84937	702	2.64196	IVANOVA_HEMATOPOIESIS_STEM_CELL_AND_PROGENITOR
200	PDPK1	Pdpk1	chr17:24210647-24278561	1.45469	0.155804	0.43502	1.84305	717	4.9735	OSWALD_HEMATOPOIETIC_STEM_CELL_IN_COLLAGEN_GEL_DN
201	SNRNP48	Snrnp48	chr13:38296808-38319532	0.192581	0.155816	0.43502	-1.84297	718	1.2957	IVANOVA_HEMATOPOIESIS_EARLY_PROGENITOR
202	ARPC4	Arpc4	chr6:113328109-113339643	0.0355067	0.155857	0.43502	-1.84272	719	5.61701	IVANOVA_HEMATOPOIESIS_LATE_PROGENITOR
203	TACSTD2	Tacstd2	chr6:67484053-67485816	0.0277704	0.156429	0.43502	-1.83919	728	2.07676	IVANOVA_HEMATOPOIESIS_LATE_PROGENITOR
204	SCOC	Scoc	chr8:85958392-85966547	0.0160889	0.156457	0.43502	-1.83902	730	3.19117	BYSTRYKH_HEMATOPOIESIS_STEM_CELL_QTL_CIS,BYSTRYKH_HEMATOPOIESIS_STEM_CELL_AND_BRAIN_QTL_CIS
205	FNIP1	Fnip1	chr11:54251691-54331738	2.45147	0.156744	0.43502	1.83725	734	4.53213	IVANOVA_HEMATOPOIESIS_LATE_PROGENITOR
206	SERTAD1	Sertad1	chr7:28271972-28275333	0.0904136	0.156763	0.43502	-1.83713	735	1.10822	BYSTRYKH_HEMATOPOIESIS_STEM_CELL_IL3RA
207	PMS2	Pms2	chr5:144670870-144692625	0.462068	0.156886	0.43502	-1.83638	739	5.30196	BYSTRYKH_HEMATOPOIESIS_STEM_CELL_QTL_TRANS
208	POP4	Pop4	chr7:39047839-39056367	0.0233732	0.156896	0.43502	-1.83632	740	2.43864	BYSTRYKH_HEMATOPOIESIS_STEM_CELL_QTL_TRANS,IVANOVA_HEMATOPOIESIS_EARLY_PROGENITOR
209	TMEM14C	Tmem14c	chr13:41111619-41117947	0.0122328	0.156988	0.43502	-1.83575	742	5.92319	IVANOVA_HEMATOPOIESIS_LATE_PROGENITOR
210	ZBTB17	Zbtb17	chr4:141000588-141023852	0.495631	0.157131	0.43502	-1.83488	744	0.807341	RIZ_ERYTHROID_DIFFERENTIATION,RIZ_ERYTHROID_DIFFERENTIATION_CCNE1
211	SNRPB	Snrpb	chr2:129997372-130005100	0.624021	0.157154	0.43502	-1.83474	745	4.29389	BYSTRYKH_HEMATOPOIESIS_STEM_CELL_AND_BRAIN_QTL_TRANS
212	CD28	Cd28	chr1:60803232-60830203	1.85016	0.157322	0.43502	1.83371	749	3.46824	JAATINEN_HEMATOPOIETIC_STEM_CELL_DN
213	ITPRIPL2	Itpripl2	chr7:125628626-125635489	2.54402	0.157343	0.43502	1.83358	750	3.70605	JAATINEN_HEMATOPOIETIC_STEM_CELL_UP
214	SF3B5	Sf3b5	chr10:12728256-12728988	0.0441703	0.157445	0.43502	-1.83296	751	4.18346	BYSTRYKH_HEMATOPOIESIS_STEM_CELL_AND_BRAIN_QTL_TRANS
215	RPL18	Rpl18	chr7:52973441-52976205	0.0115767	0.158007	0.43502	-1.82953	759	5.4144	GAZDA_DIAMOND_BLACKFAN_ANEMIA_PROGENITOR_DN,IVANOVA_HEMATOPOIESIS_EARLY_PROGENITOR
216	UBASH3B	Ubash3b	chr9:40821724-40965577	3.21394	0.158061	0.43502	1.8292	760	4.50342	IVANOVA_HEMATOPOIESIS_STEM_CELL_AND_PROGENITOR
217	BAZ1B	Baz1b	chr5:135663193-135721999	0.0362816	0.158382	0.43502	-1.82725	763	1.56986	BYSTRYKH_HEMATOPOIESIS_STEM_CELL_AND_BRAIN_QTL_TRANS,IVANOVA_HEMATOPOIESIS_STEM_CELL_AND_PROGENITOR
218	BIRC5	Birc5	chr11:117710551-117717057	0.00741251	0.158463	0.43502	-1.82676	765	4.72092	BAKER_HEMATOPOIESIS_STAT3_TARGETS,ADDYA_ERYTHROID_DIFFERENTIATION_BY_HEMIN,IVANOVA_HEMATOPOIESIS_LATE_PROGENITOR
219	SMARCC1	Smarcc1	chr9:110034528-110142682	0.0777926	0.158811	0.43502	-1.82465	771	2.21143	IVANOVA_HEMATOPOIESIS_STEM_CELL_AND_PROGENITOR
220	IGFBP4	Igfbp4	chr11:98902574-98913957	1.63196	0.159038	0.43502	1.82328	774	2.85706	BYSTRYKH_HEMATOPOIESIS_STEM_CELL_AND_BRAIN_QTL_TRANS
221	MRPL28	Mrpl28	chr17:26260477-26263558	0.753886	0.159045	0.43502	-1.82324	775	6.04492	BYSTRYKH_HEMATOPOIESIS_STEM_CELL_QTL_TRANS
222	PSMB5	Psmb5	chr14:55232957-55236832	0.0633035	0.159271	0.43502	-1.82187	778	4.37641	JAATINEN_HEMATOPOIETIC_STEM_CELL_UP
223	ACSL6	Acsl6	chr11:54117326-54175041	0.049759	0.159408	0.43502	-1.82104	782	0.8675	OSWALD_HEMATOPOIETIC_STEM_CELL_IN_COLLAGEN_GEL_UP,JAATINEN_HEMATOPOIETIC_STEM_CELL_DN
224	TNFRSF1A	Tnfrsf1a	chr6:125299741-125312501	0.0333806	0.159652	0.43502	-1.81958	787	1.73683	BYSTRYKH_HEMATOPOIESIS_STEM_CELL_QTL_TRANS
225	RAP2A	Rap2a	chr14:120877683-120906414	1.55626	0.159891	0.43502	1.81814	791	3.05656	IVANOVA_HEMATOPOIESIS_STEM_CELL_AND_PROGENITOR
226	GSTK1	Gstk1	chr6:42195934-42200440	0.0416507	0.160109	0.43502	-1.81683	792	1.25532	BYSTRYKH_HEMATOPOIESIS_STEM_CELL_QTL_TRANS,IVANOVA_HEMATOPOIESIS_STEM_CELL_AND_PROGENITOR
227	RLF	Rlf	chr4:120817978-120861139	1.40625	0.160267	0.43502	1.81588	797	4.47707	OSWALD_HEMATOPOIETIC_STEM_CELL_IN_COLLAGEN_GEL_DN
228	LENG8	Leng8	chr7:4088658-4099775	0.341573	0.160639	0.43502	-1.81366	800	2.12931	IVANOVA_HEMATOPOIESIS_STEM_CELL_LONG_TERM
229	SVIP	Svip	chr7:59252532-59261388	0.0190951	0.160789	0.43502	-1.81277	802	2.91212	IVANOVA_HEMATOPOIESIS_LATE_PROGENITOR
230	CENPM	Cenpm	chr15:82064206-82075177	0.651763	0.161023	0.43502	-1.81137	807	4.03638	IVANOVA_HEMATOPOIESIS_EARLY_PROGENITOR
231	ARHGAP9	Arhgap9	chr10:126760783-126766999	0.0320454	0.161082	0.43502	-1.81102	808	1.84624	LIANG_HEMATOPOIESIS_STEM_CELL_NUMBER_LARGE_VS_TINY_UP,BYSTRYKH_HEMATOPOIESIS_STEM_CELL_AND_BRAIN_QTL_CIS
232	SPATA7	Spata7	chr12:99866394-99908024	0.367969	0.161517	0.43502	-1.80843	821	2.02718	GAZDA_DIAMOND_BLACKFAN_ANEMIA_PROGENITOR_DN,IVANOVA_HEMATOPOIESIS_STEM_CELL_LONG_TERM
233	C5orf34	4833420G17Rik	chr13:120251566-120274924	0.0194962	0.162279	0.43502	-1.80392	832	2.88961	BYSTRYKH_HEMATOPOIESIS_STEM_CELL_QTL_CIS,BYSTRYKH_HEMATOPOIESIS_STEM_CELL_AND_BRAIN_QTL_CIS
234	UBE2T	Ube2t	chr1:136859154-136870714	0.666949	0.16255	0.43502	-1.80232	839	4.54744	REACTOME_FANCONI_ANEMIA_PATHWAY,BYSTRYKH_HEMATOPOIESIS_STEM_CELL_QTL_TRANS
235	WBP2	Wbp2	chr11:115939887-115948278	0.0894294	0.162573	0.43502	-1.80218	840	3.05721	BYSTRYKH_HEMATOPOIESIS_STEM_CELL_QTL_TRANS
236	GTF3A	Gtf3a	chr5:147760233-147767190	2.81409	0.163258	0.43502	1.79815	853	2.55682	LIANG_HEMATOPOIESIS_STEM_CELL_NUMBER_LARGE_VS_TINY_UP,LIANG_HEMATOPOIESIS_STEM_CELL_NUMBER_SMALL_VS_HUGE_UP,BYSTRYKH_HEMATOPOIESIS_STEM_CELL_QTL_TRANS,IVANOVA_HEMATOPOIESIS_INTERMEDIATE_PROGENITOR,LIANG_HEMATOPOIESIS_STEM_CELL_NUMBER_QTL
237	SSBP2	Ssbp2	chr13:91600694-91840841	0.0127793	0.163318	0.43502	-1.7978	856	3.76725	JAATINEN_HEMATOPOIETIC_STEM_CELL_UP
238	STX4	Stx4a	chr7:134985322-134992479	0.220136	0.163439	0.43502	-1.7971	858	3.12944	BYSTRYKH_HEMATOPOIESIS_STEM_CELL_QTL_TRANS
239	HAT1	Hat1	chr2:71227317-71279679	0.753609	0.163573	0.43502	-1.79631	859	7.87308	BYSTRYKH_HEMATOPOIESIS_STEM_CELL_QTL_TRANS
240	IL18RAP	Il18rap	chr1:40572207-40606142	1.65875	0.163889	0.43502	1.79446	867	4.91339	JAATINEN_HEMATOPOIETIC_STEM_CELL_DN
241	CPNE8	Cpne8	chr15:90473754-90509819	1.51167	0.163931	0.43502	1.79422	869	7.26372	IVANOVA_HEMATOPOIESIS_LATE_PROGENITOR
242	ROCK1	Rock1	chr18:10064399-10181790	1.32011	0.164083	0.43502	1.79333	871	6.11906	BYSTRYKH_HEMATOPOIESIS_STEM_CELL_QTL_TRANS
243	ACER3	Acer3	chr7:105362170-105458037	0.0133361	0.164112	0.43502	-1.79316	872	3.69885	IVANOVA_HEMATOPOIESIS_LATE_PROGENITOR
244	KCTD9	Kctd9	chr14:68334155-68360367	1.47166	0.164135	0.43502	1.79303	873	3.65665	BYSTRYKH_HEMATOPOIESIS_STEM_CELL_QTL_TRANS
245	ZFP1	Zfp1	chr8:114167343-114194908	0.0977626	0.164163	0.43502	-1.79286	874	0.970305	IVANOVA_HEMATOPOIESIS_STEM_CELL_LONG_TERM
246	NIP7	Nip7	chr8:109580777-109583145	0.0190255	0.164423	0.43502	-1.79135	878	4.43678	BYSTRYKH_HEMATOPOIESIS_STEM_CELL_QTL_TRANS
247	UBE2D1	Ube2d1	chr10:70717728-70748010	4.00898	0.164676	0.43502	1.78988	881	2.80915	OSWALD_HEMATOPOIETIC_STEM_CELL_IN_COLLAGEN_GEL_DN
248	UFSP2	Ufsp2	chr8:47060893-47082213	0.0821533	0.16483	0.43502	-1.78898	885	4.35278	IVANOVA_HEMATOPOIESIS_STEM_CELL_LONG_TERM
249	MFHAS1	Mfhas1	chr8:36650852-36742503	0.04631	0.164895	0.43502	-1.78861	886	1.16168	BYSTRYKH_HEMATOPOIESIS_STEM_CELL_QTL_TRANS
250	ALKBH1	Alkbh1	chr12:88769028-88784789	0.446462	0.164915	0.43502	-1.78849	888	2.68892	IVANOVA_HEMATOPOIESIS_EARLY_PROGENITOR
251	LACTB	Lactb	chr9:66803200-66823291	2.14635	0.165251	0.43502	1.78654	891	2.84016	IVANOVA_HEMATOPOIESIS_STEM_CELL_LONG_TERM
252	TAF4B	Taf4b	chr18:14941754-15058868	1.7964	0.165327	0.43502	1.78611	895	0.813269	IVANOVA_HEMATOPOIESIS_STEM_CELL_AND_PROGENITOR
253	RC3H1	Rc3h1	chr1:162836542-162905107	1.45685	0.165743	0.43502	1.7837	903	4.17003	IVANOVA_HEMATOPOIESIS_LATE_PROGENITOR
254	SRI	Sri	chr5:8056542-8069245	0.0756956	0.165863	0.43502	-1.78301	906	6.15225	BYSTRYKH_HEMATOPOIESIS_STEM_CELL_QTL_TRANS
255	MED10	Med10	chr13:69948760-69954972	0.0377733	0.16593	0.43502	-1.78262	909	3.07383	BYSTRYKH_HEMATOPOIESIS_STEM_CELL_AND_BRAIN_QTL_TRANS
256	SNUPN	Snupn	chr9:56798731-56831006	0.629266	0.166841	0.43502	-1.77739	917	4.13666	IVANOVA_HEMATOPOIESIS_INTERMEDIATE_PROGENITOR
257	ATXN1	Atxn1	chr13:45650262-46060345	0.0692703	0.166886	0.43502	-1.77714	920	0.209557	IVANOVA_HEMATOPOIESIS_STEM_CELL_LONG_TERM
258	MSH5	Msh5	chr17:35165552-35183668	0.539742	0.166987	0.43502	-1.77656	924	1.13709	BYSTRYKH_HEMATOPOIESIS_STEM_CELL_QTL_CIS
259	RASD1	Rasd1	chr11:59776685-59778444	0.544735	0.167108	0.43502	-1.77587	927	1.11809	IVANOVA_HEMATOPOIESIS_STEM_CELL
260	FAM132A	Fam132a	chr4:155336427-155340738	0.146212	0.167206	0.43502	-1.77531	930	3.53093	LIANG_HEMATOPOIESIS_STEM_CELL_NUMBER_LARGE_VS_TINY_DN,IVANOVA_HEMATOPOIESIS_LATE_PROGENITOR
261	POLR2C	Polr2c	chr8:97381350-97388138	0.0121179	0.167471	0.43502	-1.7738	934	3.94007	BYSTRYKH_HEMATOPOIESIS_STEM_CELL_QTL_TRANS
262	NPL	Npl	chr1:155350146-155396844	0.638627	0.167936	0.43502	-1.77115	943	3.38978	JAATINEN_HEMATOPOIETIC_STEM_CELL_DN,BYSTRYKH_HEMATOPOIESIS_STEM_CELL_QTL_CIS,ADDYA_ERYTHROID_DIFFERENTIATION_BY_HEMIN,IVANOVA_HEMATOPOIESIS_STEM_CELL_AND_PROGENITOR
263	RFX7	Rfx7	chr9:72380047-72470756	4.57419	0.168071	0.43502	1.77038	945	5.10301	IVANOVA_HEMATOPOIESIS_EARLY_PROGENITOR
264	C12orf29	4930430F08Rik	chr10:100034908-100051893	0.0441195	0.168072	0.43502	-1.77038	946	1.28341	IVANOVA_HEMATOPOIESIS_EARLY_PROGENITOR
265	SLC22A4	Slc22a4	chr11:53796628-53841592	0.102523	0.168624	0.43502	-1.76725	956	2.19223	IVANOVA_HEMATOPOIESIS_LATE_PROGENITOR
266	ADAT2	Adat2	chr10:13272713-13283182	0.140506	0.168782	0.43502	-1.76636	959	3.25267	JAATINEN_HEMATOPOIETIC_STEM_CELL_UP
267	NUB1	Nub1	chr5:24191633-24216373	0.0209739	0.168799	0.43502	-1.76626	960	2.85223	BYSTRYKH_HEMATOPOIESIS_STEM_CELL_QTL_CIS,IVANOVA_HEMATOPOIESIS_STEM_CELL_AND_PROGENITOR
268	PNCK	Pnck	chrX:70901333-70905167	1.97891	0.168869	0.43502	1.76587	961	1.10267	BYSTRYKH_HEMATOPOIESIS_STEM_CELL_QTL_TRANS
269	MTHFD1	Mthfd1	chr12:77356395-77420790	0.0805503	0.168899	0.43502	-1.7657	962	3.548	IVANOVA_HEMATOPOIESIS_EARLY_PROGENITOR
270	MIPOL1	Mipol1	chr12:58331399-58340854	0.0469537	0.169126	0.43502	-1.76442	966	2.6748	IVANOVA_HEMATOPOIESIS_STEM_CELL_AND_PROGENITOR
271	FAM98B	Fam98b	chr2:117075475-117097276	0.604515	0.1693	0.43502	-1.76343	970	2.57001	JAATINEN_HEMATOPOIETIC_STEM_CELL_UP
272	INPP5A	Inpp5a	chr7:146575008-146765551	0.0830943	0.169341	0.43502	-1.7632	974	-0.170163	BYSTRYKH_HEMATOPOIESIS_STEM_CELL_QTL_TRANS
273	PYCARD	Pycard	chr7:135134887-135137381	0.0107385	0.169359	0.43502	-1.7631	975	4.19078	IVANOVA_HEMATOPOIESIS_INTERMEDIATE_PROGENITOR
274	SGMS2	Sgms2	chr3:131021906-131047841	1.87516	0.169504	0.43502	1.76229	981	6.00255	IVANOVA_HEMATOPOIESIS_LATE_PROGENITOR
275	DCTD	Dctd	chr8:49184446-49227020	0.0342689	0.169568	0.43502	-1.76192	982	1.76299	IVANOVA_HEMATOPOIESIS_EARLY_PROGENITOR
276	VTA1	Vta1	chr10:14375139-14425295	0.014861	0.16964	0.43502	-1.76152	985	3.56566	IVANOVA_HEMATOPOIESIS_STEM_CELL_AND_PROGENITOR
277	USP28	Usp28	chr9:48793490-48850622	5.50149	0.169776	0.43502	1.76076	986	2.89911	IVANOVA_HEMATOPOIESIS_STEM_CELL_AND_PROGENITOR
278	MTG1	Mtg1	chr7:147323463-147336685	0.0410652	0.169884	0.43502	-1.76015	988	1.46948	IVANOVA_HEMATOPOIESIS_INTERMEDIATE_PROGENITOR
279	HGSNAT	Hgsnat	chr8:27054931-27087216	1.48805	0.169919	0.43502	1.75995	989	4.10775	OSWALD_HEMATOPOIETIC_STEM_CELL_IN_COLLAGEN_GEL_DN
280	RBM28	Rbm28	chr6:29073573-29114724	0.0231109	0.169927	0.43502	-1.75991	990	2.65287	IVANOVA_HEMATOPOIESIS_EARLY_PROGENITOR,IVANOVA_HEMATOPOIESIS_STEM_CELL
281	ERP29	Erp29	chr5:121894762-121902483	0.115828	0.170171	0.43502	-1.75854	996	4.19539	IVANOVA_HEMATOPOIESIS_STEM_CELL_AND_PROGENITOR
282	PEAK1	C230081A13Rik	chr9:56048936-56265857	5.16175	0.170357	0.43502	1.75751	1003	2.41954	IVANOVA_HEMATOPOIESIS_STEM_CELL,IVANOVA_HEMATOPOIESIS_STEM_CELL_AND_PROGENITOR
283	ALG8	Alg8	chr7:104520127-104540668	0.47294	0.170706	0.43502	-1.75556	1012	6.35069	IVANOVA_HEMATOPOIESIS_LATE_PROGENITOR
284	CSF1	Csf1	chr3:107543966-107563387	1.87175	0.17095	0.43502	1.75419	1018	0.82266	KEGG_HEMATOPOIETIC_CELL_LINEAGE
285	ZFAND6	Zfand6	chr7:91763564-91827861	0.0147093	0.171053	0.43502	-1.75362	1019	3.61506	BYSTRYKH_HEMATOPOIESIS_STEM_CELL_AND_BRAIN_QTL_TRANS
286	RLIM	Rlim	chrX:101152506-101176623	1.44726	0.171088	0.43502	1.75343	1020	5.49251	RIZ_ERYTHROID_DIFFERENTIATION_HBZ,IVANOVA_HEMATOPOIESIS_STEM_CELL_AND_PROGENITOR
287	BTLA	Btla	chr16:45224450-45253008	1.42515	0.171182	0.43502	1.7529	1023	4.56639	IVANOVA_HEMATOPOIESIS_LATE_PROGENITOR
288	NRG4	Nrg4	chr9:55068029-55131432	0.0710625	0.171327	0.43502	-1.75209	1025	0.205605	IVANOVA_HEMATOPOIESIS_STEM_CELL_AND_PROGENITOR
289	DHCR7	Dhcr7	chr7:151009072-151034315	0.0541289	0.171386	0.43502	-1.75177	1026	2.39857	IVANOVA_HEMATOPOIESIS_EARLY_PROGENITOR
290	CBFA2T3	Cbfa2t3	chr8:125149036-125202075	0.158013	0.171531	0.43502	-1.75096	1029	3.37049	IVANOVA_HEMATOPOIESIS_STEM_CELL_AND_PROGENITOR
291	TMEM98	Tmem98	chr11:80623917-80635535	0.068729	0.171702	0.43502	-1.75002	1033	0.220217	IVANOVA_HEMATOPOIESIS_EARLY_PROGENITOR
292	CXCL10	Cxcl10	chr5:92775667-92777880	0.0435767	0.171744	0.43502	-1.74978	1035	1.25963	OSWALD_HEMATOPOIETIC_STEM_CELL_IN_COLLAGEN_GEL_UP,BYSTRYKH_HEMATOPOIESIS_STEM_CELL_QTL_TRANS
293	ZMYM4	Zmym4	chr4:126539065-126645167	1.53721	0.171956	0.43502	1.74861	1041	2.98165	BYSTRYKH_HEMATOPOIESIS_STEM_CELL_AND_BRAIN_QTL_TRANS,IVANOVA_HEMATOPOIESIS_STEM_CELL_AND_PROGENITOR
294	CD36	Cd36	chr5:17287508-17355610	0.00763541	0.172251	0.43502	-1.74698	1046	4.93341	KEGG_HEMATOPOIETIC_CELL_LINEAGE,JAATINEN_HEMATOPOIETIC_STEM_CELL_DN,BYSTRYKH_HEMATOPOIESIS_STEM_CELL_QTL_TRANS
295	MRPL19	Mrpl19	chr6:81907840-81915943	0.0359463	0.172749	0.43502	-1.74423	1053	3.9593	IVANOVA_HEMATOPOIESIS_STEM_CELL_AND_PROGENITOR
296	ANG	Ang	chr14:51710752-51721682	0.0621294	0.172942	0.43502	-1.74317	1064	0.482845	BYSTRYKH_HEMATOPOIESIS_STEM_CELL_QTL_TRANS
297	MTMR14	Mtmr14	chr6:113187837-113231386	0.253582	0.172952	0.43502	-1.74311	1065	2.31565	BYSTRYKH_HEMATOPOIESIS_STEM_CELL_QTL_TRANS
298	TBL1XR1	Tbl1xr1	chr3:21975574-22115516	1.34919	0.172952	0.43502	1.74311	1066	5.6565	OSWALD_HEMATOPOIETIC_STEM_CELL_IN_COLLAGEN_GEL_DN
299	C14orf2	2010107E04Rik	chr12:113199587-113205188	0.0123482	0.173289	0.43502	-1.74126	1072	3.94048	BYSTRYKH_HEMATOPOIESIS_STEM_CELL_QTL_CIS
300	IFI44	Ifi44	chr3:151393887-151412923	0.400052	0.173324	0.43502	-1.74107	1075	1.82289	OSWALD_HEMATOPOIETIC_STEM_CELL_IN_COLLAGEN_GEL_DN,IVANOVA_HEMATOPOIESIS_STEM_CELL
301	ARF3	Arf3	chr15:98568057-98593549	1.42751	0.173372	0.43502	1.74081	1077	5.27424	BYSTRYKH_HEMATOPOIESIS_STEM_CELL_QTL_TRANS
302	SAP30BP	Sap30bp	chr11:115794973-115826848	0.021392	0.173539	0.43502	-1.73989	1081	2.88917	RIZ_ERYTHROID_DIFFERENTIATION_APOBEC2
303	CENPA	Cenpa	chr5:30969275-30977199	0.0458723	0.173739	0.43502	-1.7388	1086	3.4469	RIZ_ERYTHROID_DIFFERENTIATION,RIZ_ERYTHROID_DIFFERENTIATION_CCNE1
304	ST7	St7	chr6:17699216-17893022	0.0357539	0.173748	0.43502	-1.73875	1087	1.78482	BYSTRYKH_HEMATOPOIESIS_STEM_CELL_QTL_TRANS
305	PRKACB	Prkacb	chr3:146392544-146433657	1.46199	0.173792	0.43502	1.73851	1089	5.75099	IVANOVA_HEMATOPOIESIS_STEM_CELL
306	OSTF1	Ostf1	chr19:18654854-18706303	1.47821	0.174042	0.43502	1.73714	1098	5.70128	IVANOVA_HEMATOPOIESIS_LATE_PROGENITOR
307	WDR61	Wdr61	chr9:54564962-54582301	0.00796446	0.174142	0.43502	-1.7366	1102	4.88456	IVANOVA_HEMATOPOIESIS_LATE_PROGENITOR
308	AURKB	Aurkb	chr11:68859145-68865164	0.12622	0.17418	0.43502	-1.73639	1103	4.64025	RIZ_ERYTHROID_DIFFERENTIATION,RIZ_ERYTHROID_DIFFERENTIATION_CCNE1
309	PRKCQ	Prkcq	chr2:11094009-11222853	1.5454	0.174235	0.43502	1.73609	1106	2.60963	IVANOVA_HEMATOPOIESIS_STEM_CELL_LONG_TERM
310	ASNA1	Asna1	chr8:87541830-87549177	0.605662	0.174262	0.43502	-1.73594	1107	3.94566	IVANOVA_HEMATOPOIESIS_LATE_PROGENITOR
311	SLC2A4	Slc2a4	chr11:69755788-69761692	0.0402002	0.174627	0.43502	-1.73396	1111	1.53437	BYSTRYKH_HEMATOPOIESIS_STEM_CELL_AND_BRAIN_QTL_TRANS
312	STX7	Stx7	chr10:23869123-23908765	0.0177503	0.174646	0.43502	-1.73385	1112	3.28957	LIANG_HEMATOPOIESIS_STEM_CELL_NUMBER_SMALL_VS_HUGE_UP
313	GDF3	Gdf3	chr6:122555421-122560089	0.0957469	0.174675	0.43502	-1.7337	1113	2.97005	IVANOVA_HEMATOPOIESIS_LATE_PROGENITOR,IVANOVA_HEMATOPOIESIS_STEM_CELL
314	TRAPPC2L	Trappc2l	chr8:125135526-125139490	0.0130214	0.175078	0.43502	-1.7315	1125	3.87609	IVANOVA_HEMATOPOIESIS_LATE_PROGENITOR
315	TWF2	Twf2	chr9:106105439-106117718	0.0716657	0.175177	0.43502	-1.73097	1128	3.91664	IVANOVA_HEMATOPOIESIS_LATE_PROGENITOR
316	BCL11A	Bcl11a	chr11:23980695-24073558	0.114098	0.175192	0.43502	-1.73089	1129	2.62439	JAATINEN_HEMATOPOIETIC_STEM_CELL_UP
317	SP3	Sp3	chr2:72774490-72817338	1.38977	0.17532	0.43502	1.7302	1132	6.08078	RIZ_ERYTHROID_DIFFERENTIATION,RIZ_ERYTHROID_DIFFERENTIATION_CCNE1
318	NUP54	Nup54	chr5:92844566-92864225	0.302147	0.175473	0.43502	-1.72936	1136	5.28817	GAZDA_DIAMOND_BLACKFAN_ANEMIA_PROGENITOR_DN
319	FANCA	Fanca	chr8:125792144-125842476	0.111955	0.175549	0.43502	-1.72895	1139	2.39447	REACTOME_FANCONI_ANEMIA_PATHWAY
320	BTF3	Btf3	chr13:99079852-99086922	0.00839649	0.175814	0.43502	-1.72752	1142	4.81434	BYSTRYKH_HEMATOPOIESIS_STEM_CELL_QTL_TRANS
321	PKNOX1	Pknox1	chr17:31701718-31744637	0.637268	0.175919	0.43502	-1.72696	1143	2.52898	BYSTRYKH_HEMATOPOIESIS_STEM_CELL_FGF3
322	TMEM167A	Tmem167	chr13:90229272-90254526	0.0394506	0.17615	0.43502	-1.72571	1148	5.51232	IVANOVA_HEMATOPOIESIS_LATE_PROGENITOR
323	SPR	Spr	chr6:85083674-85087758	0.101737	0.176247	0.43502	-1.72519	1150	-0.594172	IVANOVA_HEMATOPOIESIS_EARLY_PROGENITOR
324	JUP	Jup	chr11:100231933-100259053	0.0678645	0.176315	0.43502	-1.72483	1151	0.321557	JAATINEN_HEMATOPOIETIC_STEM_CELL_UP
325	CD38	Cd38	chr5:44260066-44303613	0.0187934	0.176613	0.43502	-1.72322	1156	3.07547	KEGG_HEMATOPOIETIC_CELL_LINEAGE
326	STYX	Styx	chr14:45970861-45996559	2.76008	0.176821	0.43502	1.7221	1163	3.57653	IVANOVA_HEMATOPOIESIS_EARLY_PROGENITOR
327	TRIM27	Trim27	chr13:21271828-21284726	0.0432855	0.176889	0.43502	-1.72174	1166	1.42561	RIZ_ERYTHROID_DIFFERENTIATION,IVANOVA_HEMATOPOIESIS_STEM_CELL_AND_PROGENITOR
328	SLC17A5	Slc17a5	chr9:78384316-78435834	0.111756	0.176905	0.43502	-1.72165	1169	1.57915	IVANOVA_HEMATOPOIESIS_STEM_CELL_AND_PROGENITOR
329	SLC7A1	Slc7a1	chr5:149138986-149211480	1.78103	0.177212	0.43502	1.72001	1174	3.74325	OSWALD_HEMATOPOIETIC_STEM_CELL_IN_COLLAGEN_GEL_UP
330	TMX4	Tmx4	chr2:134420242-134469857	1.38111	0.177517	0.43502	1.71838	1178	5.77543	IVANOVA_HEMATOPOIESIS_LATE_PROGENITOR
331	ATP6V1F	Atp6v1f	chr6:29417783-29420509	0.00924248	0.177567	0.43502	-1.71811	1180	4.62783	IVANOVA_HEMATOPOIESIS_INTERMEDIATE_PROGENITOR
332	SYPL1	Sypl	chr12:33639051-33664367	0.00954081	0.17767	0.43502	-1.71756	1184	4.5815	JAATINEN_HEMATOPOIETIC_STEM_CELL_UP,BYSTRYKH_HEMATOPOIESIS_STEM_CELL_AND_BRAIN_QTL_TRANS
333	FAM107B	Fam107b	chr2:3630730-3699406	1.45197	0.177749	0.43502	1.71714	1187	7.52494	IVANOVA_HEMATOPOIESIS_LATE_PROGENITOR
334	SWAP70	Swap70	chr7:117365217-117427019	0.111168	0.177753	0.43502	-1.71712	1188	2.06968	BYSTRYKH_HEMATOPOIESIS_STEM_CELL_QTL_TRANS
335	IFI30	Ifi30	chr8:73286672-73290562	0.101474	0.17783	0.43502	-1.71671	1192	4.66442	JAATINEN_HEMATOPOIETIC_STEM_CELL_DN,IVANOVA_HEMATOPOIESIS_LATE_PROGENITOR
336	DUSP11	Dusp11	chr6:85892265-85911689	0.0195829	0.177945	0.43502	-1.7161	1193	3.13061	IVANOVA_HEMATOPOIESIS_LATE_PROGENITOR
337	BCAT2	Bcat2	chr7:52825733-52845078	0.0172342	0.178005	0.43502	-1.71578	1197	3.39586	LIANG_HEMATOPOIESIS_STEM_CELL_NUMBER_LARGE_VS_TINY_DN
338	ITPR2	Itpr2	chr6:146060002-146450434	1.60187	0.178012	0.43502	1.71574	1198	3.57071	GAZDA_DIAMOND_BLACKFAN_ANEMIA_PROGENITOR_DN
339	KLK8	Klk8	chr7:51052947-51059192	0.222331	0.17808	0.43502	-1.71538	1202	0.102367	BYSTRYKH_HEMATOPOIESIS_STEM_CELL_QTL_TRANS,IVANOVA_HEMATOPOIESIS_STEM_CELL_AND_PROGENITOR
340	EPX	Epx	chr11:87677500-87689038	0.00750555	0.178815	0.43502	-1.71147	1216	5.04012	OSWALD_HEMATOPOIETIC_STEM_CELL_IN_COLLAGEN_GEL_DN
341	EPOR	Epor	chr9:21763343-21768020	0.0695523	0.178956	0.43502	-1.71073	1218	0.289005	KEGG_HEMATOPOIETIC_CELL_LINEAGE
342	LPIN1	Lpin1	chr12:16542475-16596576	0.0342783	0.178973	0.43502	-1.71064	1220	1.90874	JAATINEN_HEMATOPOIETIC_STEM_CELL_UP,LIANG_HEMATOPOIESIS_STEM_CELL_NUMBER_LARGE_VS_TINY_DN
343	CEP70	Cep70	chr9:99143887-99200822	0.0517677	0.179053	0.43502	-1.71021	1224	3.25464	IVANOVA_HEMATOPOIESIS_EARLY_PROGENITOR
344	CCT4	Cct4	chr11:22890593-22903336	1.30124	0.179107	0.43502	1.70993	1226	6.87261	IVANOVA_HEMATOPOIESIS_EARLY_PROGENITOR
345	GUF1	Guf1	chr5:69948181-69964869	4.29393	0.179297	0.43502	1.70893	1229	3.021	BYSTRYKH_HEMATOPOIESIS_STEM_CELL_QTL_TRANS,IVANOVA_HEMATOPOIESIS_STEM_CELL_SHORT_TERM
346	CDC6	Cdc6	chr11:98769203-98785256	0.057382	0.179312	0.43502	-1.70885	1230	6.00508	IVANOVA_HEMATOPOIESIS_LATE_PROGENITOR
347	SP4	Sp4	chr12:119473406-119539842	0.0697591	0.179433	0.43502	-1.70821	1232	1.93334	BYSTRYKH_HEMATOPOIESIS_STEM_CELL_QTL_TRANS
348	TRAF6	Traf6	chr2:101518597-101541131	1.59104	0.179526	0.43502	1.70772	1236	3.8561	BYSTRYKH_HEMATOPOIESIS_STEM_CELL_QTL_TRANS
349	AXL	Axl	chr7:26542292-26573560	0.0389937	0.179583	0.43502	-1.70742	1240	1.66667	OSWALD_HEMATOPOIETIC_STEM_CELL_IN_COLLAGEN_GEL_DN
350	HSP90AA1	Hsp90aa1	chr12:111929246-111934605	0.320478	0.179661	0.43502	-1.70701	1241	7.45896	BYSTRYKH_HEMATOPOIESIS_STEM_CELL_QTL_TRANS
351	BRWD1	Brwd1	chr16:96288275-96304035	0.639503	0.17967	0.43502	-1.70696	1242	2.74747	OSWALD_HEMATOPOIETIC_STEM_CELL_IN_COLLAGEN_GEL_DN
352	FLVCR1	Mfsd7b	chr1:192829711-192850069	1.51778	0.180123	0.43502	1.70458	1252	3.78709	JAATINEN_HEMATOPOIETIC_STEM_CELL_UP
353	WBP1	Wbp1	chr6:83069038-83071455	0.0592909	0.180507	0.43502	-1.70256	1261	0.747667	BYSTRYKH_HEMATOPOIESIS_STEM_CELL_QTL_TRANS
354	NUP35	Nup35	chr2:80478973-80499059	0.709018	0.180648	0.43502	-1.70182	1265	5.67449	IVANOVA_HEMATOPOIESIS_STEM_CELL_LONG_TERM
355	DOK2	Dok2	chr14:71174188-71178301	0.40918	0.180815	0.43502	-1.70095	1267	0.418066	JAATINEN_HEMATOPOIETIC_STEM_CELL_DN,LIANG_HEMATOPOIESIS_STEM_CELL_NUMBER_SMALL_VS_HUGE_DN
356	RAG2	Rag2	chr2:101464905-101472685	0.535429	0.180861	0.43502	-1.70071	1269	2.91852	LIANG_HEMATOPOIESIS_STEM_CELL_NUMBER_SMALL_VS_HUGE_DN
357	TMEM208	Tmem208	chr8:107850264-107852955	0.0960379	0.180936	0.43502	-1.70032	1271	6.33875	IVANOVA_HEMATOPOIESIS_LATE_PROGENITOR
358	FOXRED1	Foxred1	chr9:35011806-35018510	1.89224	0.181051	0.43502	1.69971	1275	6.70884	BYSTRYKH_HEMATOPOIESIS_STEM_CELL_QTL_TRANS
359	ZWINT	Zwint	chr10:72117643-72132537	0.035074	0.181078	0.43502	-1.69957	1276	4.12769	IVANOVA_HEMATOPOIESIS_EARLY_PROGENITOR
360	DERA	Dera	chr6:137703098-137786393	0.0197664	0.181116	0.43502	-1.69937	1277	3.13188	IVANOVA_HEMATOPOIESIS_LATE_PROGENITOR
361	TM2D2	Tm2d2	chr8:26127683-26133731	0.0210558	0.181198	0.43502	-1.69894	1280	3.03417	BYSTRYKH_HEMATOPOIESIS_STEM_CELL_QTL_TRANS
362	GTF3C6	Gtf3c6	chr10:39969009-39977471	0.0350404	0.181295	0.43502	-1.69844	1284	3.40386	IVANOVA_HEMATOPOIESIS_STEM_CELL_AND_PROGENITOR
363	MED11	Med11	chr11:70265433-70267228	0.189959	0.18132	0.43502	-1.69831	1285	4.15269	IVANOVA_HEMATOPOIESIS_STEM_CELL_AND_PROGENITOR
364	F10	F10	chr8:13037308-13056216	0.149129	0.18134	0.43502	-1.69821	1287	3.35961	IVANOVA_HEMATOPOIESIS_LATE_PROGENITOR
365	TNPO1	Tnpo1	chr13:99612036-99696339	0.0238732	0.181407	0.43502	-1.69786	1289	2.73239	IVANOVA_HEMATOPOIESIS_STEM_CELL_LONG_TERM
366	LGALS9	Lgals9	chr11:78776481-78798426	0.0180735	0.181733	0.43502	-1.69616	1295	6.93084	IVANOVA_HEMATOPOIESIS_STEM_CELL_AND_PROGENITOR
367	SNAPC2	Snapc2	chr8:4253102-4256220	0.0932203	0.181864	0.43502	-1.69548	1297	-0.303951	IVANOVA_HEMATOPOIESIS_EARLY_PROGENITOR
368	MRPS27	Mrps27	chr13:100114741-100185516	0.07448	0.181989	0.43502	-1.69483	1304	3.35181	JAATINEN_HEMATOPOIETIC_STEM_CELL_UP,IVANOVA_HEMATOPOIESIS_EARLY_PROGENITOR
369	TM9SF1	Tm9sf1	chr14:56254803-56262643	0.0319058	0.182017	0.43502	-1.69468	1305	2.16295	IVANOVA_HEMATOPOIESIS_LATE_PROGENITOR
370	PPFIBP2	Ppfibp2	chr7:114738565-114888408	0.152442	0.182094	0.43502	-1.69429	1306	0.935662	IVANOVA_HEMATOPOIESIS_STEM_CELL
371	NCAPG2	Ncapg2	chr12:117643875-117702004	0.0191076	0.182423	0.43502	-1.69258	1320	3.24796	IVANOVA_HEMATOPOIESIS_LATE_PROGENITOR
372	EXOG	Exog	chr9:119354078-119374635	0.102653	0.182578	0.43502	-1.69177	1324	1.07557	IVANOVA_HEMATOPOIESIS_EARLY_PROGENITOR
373	ARNTL	Arntl	chr7:120350979-120457636	0.0903759	0.182762	0.43502	-1.69082	1328	3.47275	RIZ_ERYTHROID_DIFFERENTIATION,BYSTRYKH_HEMATOPOIESIS_STEM_CELL_QTL_CIS
374	RAB21	Rab21	chr10:114726918-114752647	2.85181	0.182882	0.43502	1.6902	1333	3.94003	GAZDA_DIAMOND_BLACKFAN_ANEMIA_PROGENITOR_UP
375	SLC23A2	Slc23a2	chr2:131878232-131970844	1.81969	0.182971	0.43502	1.68974	1334	2.34646	IVANOVA_HEMATOPOIESIS_STEM_CELL
376	GHITM	Ghitm	chr14:37934004-37948452	0.00359577	0.182991	0.43502	-1.68964	1335	6.79267	IVANOVA_HEMATOPOIESIS_LATE_PROGENITOR
377	BMP2K	Bmp2k	chr5:97426708-97520067	0.0641793	0.183129	0.43502	-1.68893	1338	0.598531	IVANOVA_HEMATOPOIESIS_LATE_PROGENITOR
378	ZCCHC6	Zcchc6	chr13:59873240-59924508	0.0295728	0.183136	0.43502	-1.68889	1339	2.28678	LIANG_HEMATOPOIESIS_STEM_CELL_NUMBER_LARGE_VS_TINY_DN,BYSTRYKH_HEMATOPOIESIS_STEM_CELL_QTL_TRANS
379	ILVBL	Ilvbl	chr10:78037287-78047238	0.0940378	0.183161	0.43502	-1.68876	1341	2.00104	IVANOVA_HEMATOPOIESIS_STEM_CELL_AND_PROGENITOR
380	SIRPA	Sirpa	chr2:129419314-129457964	1.35605	0.183162	0.43502	1.68875	1342	6.12085	BYSTRYKH_HEMATOPOIESIS_STEM_CELL_QTL_TRANS
381	EML5	Eml5	chr12:100024814-100139694	1.6818	0.18336	0.43502	1.68773	1344	1.27495	BYSTRYKH_HEMATOPOIESIS_STEM_CELL_QTL_TRANS
382	USP39	Usp39	chr6:72268670-72295169	0.494997	0.183426	0.43502	-1.68739	1347	4.74602	BYSTRYKH_HEMATOPOIESIS_STEM_CELL_QTL_TRANS
383	HMBS	Hmbs	chr9:44144431-44150464	0.171547	0.183501	0.43502	-1.68701	1350	9.02469	IVANOVA_HEMATOPOIESIS_LATE_PROGENITOR
384	BIRC3	Birc3	chr9:7848701-7873170	0.0219446	0.183639	0.43502	-1.6863	1352	2.95123	OSWALD_HEMATOPOIETIC_STEM_CELL_IN_COLLAGEN_GEL_UP
385	C19orf38	AB124611	chr9:21330721-21349237	0.241289	0.183703	0.43502	-1.68597	1354	4.205	IVANOVA_HEMATOPOIESIS_LATE_PROGENITOR
386	PEX7	Pex7	chr10:19579896-19627480	1.80557	0.183754	0.43502	1.68571	1356	3.19045	IVANOVA_HEMATOPOIESIS_EARLY_PROGENITOR
387	TM6SF1	Tm6sf1	chr7:89003908-89028954	0.297557	0.18378	0.43502	-1.68558	1358	4.15482	OSWALD_HEMATOPOIETIC_STEM_CELL_IN_COLLAGEN_GEL_DN
388	ASNSD1	Asnsd1	chr1:53401488-53409543	1.45037	0.183882	0.43502	1.68505	1360	4.87885	BYSTRYKH_HEMATOPOIESIS_STEM_CELL_QTL_TRANS,IVANOVA_HEMATOPOIESIS_LATE_PROGENITOR
389	CFDP1	Cfdp1	chr8:114292373-114378210	0.0393304	0.183888	0.43502	-1.68502	1361	5.43665	IVANOVA_HEMATOPOIESIS_INTERMEDIATE_PROGENITOR
390	TASP1	Tasp1	chr2:139659216-139892521	0.692227	0.184089	0.43502	-1.68399	1365	3.74352	IVANOVA_HEMATOPOIESIS_LATE_PROGENITOR
391	CARKD	Carkd	chr8:11497602-11513284	0.213816	0.1841	0.43502	-1.68393	1366	3.75851	IVANOVA_HEMATOPOIESIS_EARLY_PROGENITOR
392	WDR73	Wdr73	chr7:88035610-88046155	0.202189	0.184199	0.43502	-1.68343	1368	4.22509	IVANOVA_HEMATOPOIESIS_INTERMEDIATE_PROGENITOR
393	TGM4	Tgm4	chr9:122943859-122976676	5.13061	0.184258	0.43502	1.68312	1370	2.92599	OSWALD_HEMATOPOIETIC_STEM_CELL_IN_COLLAGEN_GEL_UP
394	IL12RB2	Il12rb2	chr6:67242012-67326131	0.175539	0.184266	0.43502	-1.68308	1371	-0.215422	BYSTRYKH_HEMATOPOIESIS_STEM_CELL_RUNX1
395	ZNF157	Zfp810	chr9:22081192-22112082	4.39561	0.184476	0.43502	1.68201	1375	2.80088	IVANOVA_HEMATOPOIESIS_STEM_CELL_AND_PROGENITOR
396	TMED4	Tmed4	chr11:6170717-6174840	2.38204	0.18448	0.43502	1.68199	1376	7.83281	IVANOVA_HEMATOPOIESIS_EARLY_PROGENITOR
397	ZIK1	Zik1	chr7:11072573-11080730	0.101448	0.18452	0.43502	-1.68178	1377	-0.502384	BYSTRYKH_HEMATOPOIESIS_STEM_CELL_QTL_TRANS
398	TSPAN6	Tspan6	chrX:130425609-130432968	0.620498	0.184594	0.43502	-1.6814	1378	3.01231	BYSTRYKH_HEMATOPOIESIS_STEM_CELL_QTL_TRANS,IVANOVA_HEMATOPOIESIS_STEM_CELL
399	FKBP3	Fkbp3	chr12:66163419-66174925	0.186445	0.184631	0.43502	-1.68121	1382	6.04496	IVANOVA_HEMATOPOIESIS_STEM_CELL_AND_PROGENITOR
400	GAS7	Gas7	chr11:67346500-67502494	0.0327391	0.184656	0.43502	-1.68108	1383	2.09841	IVANOVA_HEMATOPOIESIS_LATE_PROGENITOR
401	EXOC5	Exoc5	chr14:49631819-49686342	2.29506	0.184956	0.43502	1.67956	1386	4.23919	IVANOVA_HEMATOPOIESIS_LATE_PROGENITOR
402	EZH2	Ezh2	chr6:47480275-47545029	0.021897	0.184996	0.43502	-1.67935	1387	3.00336	RIZ_ERYTHROID_DIFFERENTIATION
403	TM2D3	Tm2d3	chr7:72838303-72846799	0.0122448	0.185331	0.43502	-1.67764	1395	4.1693	BYSTRYKH_HEMATOPOIESIS_STEM_CELL_QTL_CIS
404	KCNJ2	Kcnj2	chr11:110927478-110938139	0.0724834	0.185513	0.43502	-1.67672	1399	0.319563	OSWALD_HEMATOPOIETIC_STEM_CELL_IN_COLLAGEN_GEL_UP,IVANOVA_HEMATOPOIESIS_LATE_PROGENITOR
405	ASCC1	Ascc1	chr10:59465587-59562734	0.0551332	0.185521	0.43502	-1.67667	1400	4.07535	IVANOVA_HEMATOPOIESIS_EARLY_PROGENITOR
406	RWDD1	Rwdd1	chr10:33716361-33739422	0.0474263	0.185615	0.43502	-1.6762	1404	1.36102	OSWALD_HEMATOPOIETIC_STEM_CELL_IN_COLLAGEN_GEL_DN
407	PSMD9	Psmd9	chr5:123678199-123700134	0.363034	0.18564	0.43502	-1.67607	1406	3.67222	BYSTRYKH_HEMATOPOIESIS_STEM_CELL_QTL_TRANS
408	GOSR2	Gosr2	chr11:103538164-103559024	0.0126509	0.185677	0.43502	-1.67588	1408	4.14005	BYSTRYKH_HEMATOPOIESIS_STEM_CELL_QTL_TRANS
409	LCA5	Lca5	chr9:83287026-83334634	2.38931	0.185766	0.43502	1.67543	1409	0.845265	IVANOVA_HEMATOPOIESIS_STEM_CELL_LONG_TERM
410	MKLN1	Mkln1	chr6:31348828-31459477	0.0225302	0.185769	0.43502	-1.67541	1410	4.44185	BYSTRYKH_HEMATOPOIESIS_STEM_CELL_AND_BRAIN_QTL_TRANS
411	MSR1	Msr1	chr8:40667054-40728032	0.0991243	0.185833	0.43502	-1.67509	1412	1.93615	LIANG_HEMATOPOIESIS_STEM_CELL_NUMBER_LARGE_VS_TINY_UP,BYSTRYKH_HEMATOPOIESIS_STEM_CELL_QTL_TRANS
412	TMEM2	Tmem2	chr19:21852832-21932817	1.44495	0.18597	0.43502	1.6744	1416	4.9177	IVANOVA_HEMATOPOIESIS_LATE_PROGENITOR
413	CYB5B	Cyb5b	chr8:109674561-109711370	0.492037	0.186045	0.43502	-1.67402	1417	4.53513	IVANOVA_HEMATOPOIESIS_EARLY_PROGENITOR
414	OAT	Oat	chr7:139749158-139768081	0.0174806	0.186055	0.43502	-1.67396	1418	5.70713	IVANOVA_HEMATOPOIESIS_LATE_PROGENITOR
415	FOXK2	Foxk2	chr11:121121301-121171208	1.61478	0.186094	0.43502	1.67377	1421	4.14931	BYSTRYKH_HEMATOPOIESIS_STEM_CELL_QTL_TRANS
416	POLR2A	Polr2a	chr11:69547912-69571725	0.0198559	0.186104	0.43502	-1.67372	1424	3.22949	IVANOVA_HEMATOPOIESIS_STEM_CELL
417	SGK1	Sgk1	chr10:21714489-21719697	0.0217798	0.186257	0.43502	-1.67294	1429	2.99388	OSWALD_HEMATOPOIETIC_STEM_CELL_IN_COLLAGEN_GEL_UP,JAATINEN_HEMATOPOIETIC_STEM_CELL_DN
418	LRRN3	Lrrn3	chr12:42178255-42212338	2.9839	0.186378	0.43502	1.67233	1431	1.90986	JAATINEN_HEMATOPOIETIC_STEM_CELL_DN
419	SERPINB2	Serpinb2	chr1:109412050-109422175	0.46258	0.186387	0.43502	-1.67228	1432	2.31667	OSWALD_HEMATOPOIETIC_STEM_CELL_IN_COLLAGEN_GEL_UP,JAATINEN_HEMATOPOIETIC_STEM_CELL_DN
420	POGK	Pogk	chr1:168323742-168339959	1.77921	0.186407	0.43502	1.67219	1433	2.06023	IVANOVA_HEMATOPOIESIS_STEM_CELL_AND_PROGENITOR
421	ABCC5	Abcc5	chr16:20400834-20426467	0.721013	0.186462	0.43502	-1.67191	1435	4.49291	IVANOVA_HEMATOPOIESIS_LATE_PROGENITOR
422	KIAA0319L	AU040320	chr4:126431014-126531580	1.45749	0.186609	0.43502	1.67116	1437	3.63388	BYSTRYKH_HEMATOPOIESIS_STEM_CELL_QTL_TRANS
423	LSM5	Lsm5	chr6:56651057-56654693	0.488019	0.186741	0.43502	-1.6705	1442	5.02925	GAZDA_DIAMOND_BLACKFAN_ANEMIA_PROGENITOR_DN
424	CCDC28A	Ccdc28a	chr10:17933491-17954787	0.0616132	0.186761	0.43502	-1.67039	1443	2.29188	IVANOVA_HEMATOPOIESIS_LATE_PROGENITOR
425	ELOVL5	Elovl5	chr9:77765175-77832320	0.03536	0.187111	0.43502	-1.66863	1449	4.70816	IVANOVA_HEMATOPOIESIS_EARLY_PROGENITOR
426	DIO2	Dio2	chr12:91962992-91976878	3.2148	0.187124	0.43502	1.66857	1450	2.52387	LIANG_HEMATOPOIESIS_STEM_CELL_NUMBER_LARGE_VS_TINY_UP
427	KRR1	Krr1	chr10:111409751-111425486	1.54218	0.18726	0.43502	1.66788	1455	6.41704	IVANOVA_HEMATOPOIESIS_STEM_CELL_LONG_TERM
428	SRP68	Srp68	chr11:116106480-116135531	0.026095	0.187303	0.43502	-1.66766	1456	2.66485	IVANOVA_HEMATOPOIESIS_EARLY_PROGENITOR
429	MAX	Max	chr12:78038256-78063235	0.570034	0.187797	0.43502	-1.66518	1466	6.33666	RIZ_ERYTHROID_DIFFERENTIATION
430	ACADVL	Acadvl	chr11:69823694-69828909	0.0367162	0.187812	0.43502	-1.66511	1467	4.12573	IVANOVA_HEMATOPOIESIS_STEM_CELL_LONG_TERM
431	MAPK8	Mapk8	chr14:34191084-34260344	0.0787844	0.187845	0.43502	-1.66494	1469	0.161814	LIANG_HEMATOPOIESIS_STEM_CELL_NUMBER_LARGE_VS_TINY_DN,LIANG_HEMATOPOIESIS_STEM_CELL_NUMBER_SMALL_VS_HUGE_DN,LIANG_HEMATOPOIESIS_STEM_CELL_NUMBER_QTL
432	RAB3GAP2	Rab3gap2	chr1:187028047-187110624	1.35477	0.188044	0.43502	1.66395	1475	4.51618	OSWALD_HEMATOPOIETIC_STEM_CELL_IN_COLLAGEN_GEL_DN
433	RAB4B	Rab4b	chr7:27953452-27963902	0.0561928	0.188094	0.43502	-1.66369	1480	0.902065	BYSTRYKH_HEMATOPOIESIS_STEM_CELL_QTL_TRANS
434	TPK1	Tpk1	chr6:43295006-43616174	0.1464	0.188202	0.43502	-1.66315	1482	2.21143	BYSTRYKH_HEMATOPOIESIS_STEM_CELL_QTL_TRANS,IVANOVA_HEMATOPOIESIS_STEM_CELL_AND_PROGENITOR
435	SMAD1	Smad1	chr8:81862298-81923367	2.31194	0.188209	0.43502	1.66312	1483	3.26693	JAATINEN_HEMATOPOIETIC_STEM_CELL_UP,RIZ_ERYTHROID_DIFFERENTIATION_12HR,BYSTRYKH_HEMATOPOIESIS_STEM_CELL_QTL_TRANS,IVANOVA_HEMATOPOIESIS_STEM_CELL_AND_PROGENITOR
436	RPL23	Rpl23	chr11:97638840-97643753	0.0057253	0.188317	0.43502	-1.66258	1486	5.95972	OSWALD_HEMATOPOIETIC_STEM_CELL_IN_COLLAGEN_GEL_UP
437	TMEM97	Tmem97	chr11:78355319-78364237	0.257208	0.188565	0.43502	-1.66134	1495	5.64051	IVANOVA_HEMATOPOIESIS_INTERMEDIATE_PROGENITOR
438	BOD1	Bod1	chr11:31565150-31571862	0.478676	0.188596	0.43502	-1.66118	1497	1.32136	IVANOVA_HEMATOPOIESIS_STEM_CELL_AND_PROGENITOR
439	SPRED1	Spred1	chr2:116947186-117005072	1.74459	0.188613	0.43502	1.6611	1498	1.19043	IVANOVA_HEMATOPOIESIS_STEM_CELL_AND_PROGENITOR
440	LSM11	Lsm11	chr11:45741771-45758437	4.70655	0.188673	0.43502	1.6608	1499	1.89118	IVANOVA_HEMATOPOIESIS_EARLY_PROGENITOR
441	TMED3	Tmed3	chr9:89594043-89599829	0.00905747	0.188854	0.43502	-1.6599	1502	4.92611	IVANOVA_HEMATOPOIESIS_LATE_PROGENITOR
442	METTL1	Mettl1	chr10:126478988-126482517	0.0478257	0.18887	0.43502	-1.65982	1503	1.33876	IVANOVA_HEMATOPOIESIS_EARLY_PROGENITOR
443	ZNF260	Zfp260	chr7:30880095-30892633	0.361657	0.188876	0.43502	-1.65979	1504	3.67395	IVANOVA_HEMATOPOIESIS_STEM_CELL_LONG_TERM,IVANOVA_HEMATOPOIESIS_STEM_CELL_AND_PROGENITOR
444	CCT6A	Cct6a	chr5:130293261-130322231	0.0491518	0.188973	0.43502	-1.6593	1507	3.99257	GAZDA_DIAMOND_BLACKFAN_ANEMIA_PROGENITOR_DN
445	KLHDC2	Klhdc2	chr12:70397668-70411674	2.61027	0.189041	0.43502	1.65896	1510	4.99482	IVANOVA_HEMATOPOIESIS_LATE_PROGENITOR
446	PES1	Pes1	chr11:3863978-3880007	0.0659483	0.189104	0.43502	-1.65865	1512	5.01923	IVANOVA_HEMATOPOIESIS_INTERMEDIATE_PROGENITOR
447	2014-09-15	2014-09-15	chr3:144233391-144260640	0.794886	0.189149	0.43502	-1.65843	1513	8.68733	BYSTRYKH_HEMATOPOIESIS_STEM_CELL_QTL_TRANS
448	PPM1F	Ppm1f	chr16:16903414-16927455	1.50808	0.189644	0.43502	1.65596	1525	3.96374	IVANOVA_HEMATOPOIESIS_EARLY_PROGENITOR
449	TSPAN31	Tspan31	chr10:126504346-126507317	0.0577998	0.189665	0.43502	-1.65586	1527	4.55882	IVANOVA_HEMATOPOIESIS_INTERMEDIATE_PROGENITOR
450	ARL4A	Arl4a	chr12:40759878-40763963	0.0451452	0.189696	0.43502	-1.65571	1530	6.05345	OSWALD_HEMATOPOIETIC_STEM_CELL_IN_COLLAGEN_GEL_UP
451	RCC1	Rcc1	chr4:131887839-131901577	0.642529	0.189876	0.43502	-1.65482	1531	3.10548	OSWALD_HEMATOPOIETIC_STEM_CELL_IN_COLLAGEN_GEL_UP,LIANG_HEMATOPOIESIS_STEM_CELL_NUMBER_LARGE_VS_TINY_DN,IVANOVA_HEMATOPOIESIS_LATE_PROGENITOR
452	ADK	Adk	chr14:21871855-22267768	0.179562	0.189924	0.43502	-1.65458	1534	5.68304	GAZDA_DIAMOND_BLACKFAN_ANEMIA_PROGENITOR_DN
453	PSMC6	Psmc6	chr14:45949499-45968746	0.18938	0.189937	0.43502	-1.65452	1535	6.91274	IVANOVA_HEMATOPOIESIS_LATE_PROGENITOR
454	PSMB10	Psmb10	chr8:108459628-108462292	0.0524036	0.190011	0.43502	-1.65415	1536	3.8568	IVANOVA_HEMATOPOIESIS_EARLY_PROGENITOR
455	RAB11A	Rab11a	chr9:64563107-64585563	2.03931	0.190015	0.43502	1.65413	1537	5.053	BYSTRYKH_HEMATOPOIESIS_STEM_CELL_QTL_TRANS
456	NUDT2	Nudt2	chr4:41412181-41427959	0.621735	0.19013	0.43502	-1.65356	1538	2.88955	GAZDA_DIAMOND_BLACKFAN_ANEMIA_PROGENITOR_DN
457	SLC30A9	Slc30a9	chr5:67698196-67747384	0.0377948	0.190132	0.43502	-1.65355	1539	1.85161	BYSTRYKH_HEMATOPOIESIS_STEM_CELL_QTL_TRANS
458	TINF2	Tinf2	chr14:56297920-56300654	0.266867	0.190166	0.43502	-1.65338	1541	1.94621	IVANOVA_HEMATOPOIESIS_STEM_CELL_LONG_TERM
459	GNPNAT1	Gnpnat1	chr14:45996096-46008471	0.14126	0.190216	0.43502	-1.65313	1542	3.55827	IVANOVA_HEMATOPOIESIS_EARLY_PROGENITOR
460	CRKL	Crkl	chr16:17452080-17486348	1.58921	0.190295	0.43502	1.65274	1544	3.32825	BYSTRYKH_HEMATOPOIESIS_STEM_CELL_QTL_TRANS
461	FIGNL1	Fignl1	chr11:11700291-11708965	0.0662815	0.190421	0.43502	-1.65212	1546	5.6279	BYSTRYKH_HEMATOPOIESIS_STEM_CELL_QTL_TRANS,IVANOVA_HEMATOPOIESIS_LATE_PROGENITOR
462	CDKN1A	Cdkn1a	chr17:29230717-29237667	1.78883	0.190585	0.43502	1.65131	1551	2.51578	OSWALD_HEMATOPOIETIC_STEM_CELL_IN_COLLAGEN_GEL_UP
463	AP3S2	Ap3s2	chr7:87020211-87065526	0.0294881	0.190654	0.43502	-1.65097	1554	2.46073	IVANOVA_HEMATOPOIESIS_INTERMEDIATE_PROGENITOR
464	ALG11	Alg11	chr8:23171192-23178761	0.0986156	0.19075	0.43502	-1.6505	1555	-0.340297	IVANOVA_HEMATOPOIESIS_STEM_CELL_AND_PROGENITOR
465	ANKRD32	Ankrd32	chr13:77182349-77274729	0.244395	0.190889	0.43502	-1.64981	1561	2.88748	IVANOVA_HEMATOPOIESIS_EARLY_PROGENITOR
466	UCP2	Ucp2	chr7:107641854-107650682	0.0663572	0.190947	0.43502	-1.64952	1562	7.66762	ADDYA_ERYTHROID_DIFFERENTIATION_BY_HEMIN
467	PDE4DIP	Pde4dip	chr3:97542767-97571937	1.55353	0.190989	0.43502	1.64932	1564	2.64819	BYSTRYKH_HEMATOPOIESIS_STEM_CELL_QTL_TRANS,IVANOVA_HEMATOPOIESIS_STEM_CELL_LONG_TERM
468	HSD3B7	Hsd3b7	chr7:134944123-134947316	0.0685943	0.191015	0.43502	-1.64919	1565	2.80003	IVANOVA_HEMATOPOIESIS_STEM_CELL_AND_PROGENITOR
469	ASNS	Asns	chr6:7625171-7643182	0.168826	0.191138	0.43502	-1.64859	1569	6.67436	OSWALD_HEMATOPOIETIC_STEM_CELL_IN_COLLAGEN_GEL_DN,BYSTRYKH_HEMATOPOIESIS_STEM_CELL_QTL_TRANS
470	SYNJ2BP	Synj2bp	chr12:82593183-82633894	0.0446952	0.191164	0.43502	-1.64846	1570	3.72187	BYSTRYKH_HEMATOPOIESIS_STEM_CELL_QTL_TRANS
471	CD7	Cd7	chr11:120898065-120900732	0.0181444	0.191266	0.43502	-1.64795	1572	3.4238	KEGG_HEMATOPOIETIC_CELL_LINEAGE
472	CD27	Cd27	chr6:125182640-125187045	0.0921679	0.19137	0.43502	-1.64744	1575	2.96794	JAATINEN_HEMATOPOIETIC_STEM_CELL_DN,IVANOVA_HEMATOPOIESIS_STEM_CELL_AND_PROGENITOR
473	PDRG1	Pdrg1	chr2:152834626-152841119	0.712878	0.191559	0.43502	-1.64651	1581	4.69618	BYSTRYKH_HEMATOPOIESIS_STEM_CELL_QTL_TRANS,IVANOVA_HEMATOPOIESIS_STEM_CELL_AND_PROGENITOR
474	ANKRD17	Ankrd17	chr5:90656191-90795211	0.0206729	0.191564	0.43502	-1.64649	1584	3.22659	BYSTRYKH_HEMATOPOIESIS_STEM_CELL_QTL_TRANS
475	NSRP1	Ccdc55	chr11:76857794-76891937	0.0721075	0.191628	0.43502	-1.64618	1585	4.30636	IVANOVA_HEMATOPOIESIS_STEM_CELL_LONG_TERM
476	GTPBP10	Gtpbp10	chr5:5537457-5559501	0.0813365	0.191635	0.43502	-1.64614	1586	2.44245	IVANOVA_HEMATOPOIESIS_EARLY_PROGENITOR
477	GPHN	Gphn	chr12:79327721-79785725	0.0408817	0.192119	0.43502	-1.64377	1603	1.65007	IVANOVA_HEMATOPOIESIS_EARLY_PROGENITOR
478	GPR56	Gpr56	chr8:97508503-97538091	1.75691	0.192252	0.43502	1.64312	1606	6.02674	OSWALD_HEMATOPOIETIC_STEM_CELL_IN_COLLAGEN_GEL_DN,BYSTRYKH_HEMATOPOIESIS_STEM_CELL_QTL_CIS,IVANOVA_HEMATOPOIESIS_STEM_CELL_AND_PROGENITOR
479	LTBP1	Ltbp1	chr17:75578222-75791109	1.7912	0.192402	0.43502	1.64239	1611	0.498607	IVANOVA_HEMATOPOIESIS_STEM_CELL_LONG_TERM
480	APEH	Apeh	chr9:107987746-107996811	0.184157	0.192452	0.43502	-1.64214	1615	4.85282	GAZDA_DIAMOND_BLACKFAN_ANEMIA_PROGENITOR_DN,IVANOVA_HEMATOPOIESIS_LATE_PROGENITOR
481	CKLF	Cklf	chr8:106774803-106787343	0.0211326	0.192479	0.43502	-1.64201	1616	4.68307	IVANOVA_HEMATOPOIESIS_LATE_PROGENITOR
482	ANKRD49	Ankrd49	chr9:14584642-14587408	0.388057	0.192682	0.43502	-1.64102	1619	5.0829	RIZ_ERYTHROID_DIFFERENTIATION,RIZ_ERYTHROID_DIFFERENTIATION_CCNE1
483	DHRS1	Dhrs1	chr14:56357859-56364521	0.263586	0.192825	0.43502	-1.64032	1622	5.75205	GAZDA_DIAMOND_BLACKFAN_ANEMIA_PROGENITOR_UP
484	TMPO	Tmpo	chr10:90610316-90634327	0.0152647	0.193006	0.43502	-1.63944	1632	3.88282	OSWALD_HEMATOPOIETIC_STEM_CELL_IN_COLLAGEN_GEL_DN,RIZ_ERYTHROID_DIFFERENTIATION_HBZ,RIZ_ERYTHROID_DIFFERENTIATION_HEMGN
485	CALR	Calr	chr8:87365987-87370830	0.333546	0.193037	0.43502	-1.63929	1633	6.85174	OSWALD_HEMATOPOIETIC_STEM_CELL_IN_COLLAGEN_GEL_UP,IVANOVA_HEMATOPOIESIS_STEM_CELL_AND_PROGENITOR
486	ALDOA	Aldoa	chr7:133938750-133942697	0.00738359	0.193109	0.43502	-1.63894	1634	5.51344	IVANOVA_HEMATOPOIESIS_INTERMEDIATE_PROGENITOR
487	SPP1	Spp1	chr5:104864137-104870069	0.101837	0.193317	0.43502	-1.63793	1639	3.50249	OSWALD_HEMATOPOIETIC_STEM_CELL_IN_COLLAGEN_GEL_DN
488	ARRDC2	Arrdc2	chr8:73359037-73363619	0.106117	0.193398	0.43502	-1.63754	1642	-0.518694	IVANOVA_HEMATOPOIESIS_EARLY_PROGENITOR
489	IL13RA1	Il13ra1	chrX:33652134-33711256	1.7969	0.193526	0.43502	1.63692	1647	3.43504	OSWALD_HEMATOPOIETIC_STEM_CELL_IN_COLLAGEN_GEL_DN,JAATINEN_HEMATOPOIETIC_STEM_CELL_DN,IVANOVA_HEMATOPOIESIS_LATE_PROGENITOR
490	DMTF1	Dmtf1	chr5:9118868-9161776	0.0674089	0.19383	0.43502	-1.63544	1652	3.62749	BYSTRYKH_HEMATOPOIESIS_STEM_CELL_QTL_TRANS
491	CD37	Cd37	chr7:52489002-52494209	0.0199575	0.193962	0.43502	-1.6348	1654	5.55541	KEGG_HEMATOPOIETIC_CELL_LINEAGE
492	PFKP	Pfkp	chr13:6579120-6647970	0.0275008	0.194283	0.43502	-1.63325	1661	4.11395	IVANOVA_HEMATOPOIESIS_INTERMEDIATE_PROGENITOR
493	RIPK3	Ripk3	chr14:56403834-56407623	0.0269052	0.194382	0.43502	-1.63277	1666	2.70728	IVANOVA_HEMATOPOIESIS_EARLY_PROGENITOR
494	NUCB2	Nucb2	chr7:123647888-123683592	0.0657391	0.194444	0.43502	-1.63247	1668	4.83483	GAZDA_DIAMOND_BLACKFAN_ANEMIA_PROGENITOR_DN,IVANOVA_HEMATOPOIESIS_LATE_PROGENITOR
495	EIF5A	Eif5a	chr11:69730224-69734843	0.0144149	0.194574	0.43502	-1.63184	1675	6.20426	OSWALD_HEMATOPOIETIC_STEM_CELL_IN_COLLAGEN_GEL_UP,OSWALD_HEMATOPOIETIC_STEM_CELL_IN_COLLAGEN_GEL_DN
496	SLC4A1	Slc4a1	chr11:102210134-102226595	0.00524407	0.194865	0.43502	-1.63044	1682	6.26675	JAATINEN_HEMATOPOIETIC_STEM_CELL_DN,LIANG_HEMATOPOIESIS_STEM_CELL_NUMBER_LARGE_VS_TINY_DN
497	HIGD2A	Higd2a	chr13:54691592-54692508	0.198318	0.194943	0.43502	-1.63007	1684	4.2481	OSWALD_HEMATOPOIETIC_STEM_CELL_IN_COLLAGEN_GEL_DN
498	UBLCP1	Ublcp1	chr11:44268079-44284050	0.424441	0.194954	0.43502	-1.63001	1686	6.17701	BYSTRYKH_HEMATOPOIESIS_STEM_CELL_QTL_TRANS
499	TLR6	Tlr6	chr5:65344334-65351273	1.57428	0.194989	0.43502	1.62985	1687	2.99022	LIANG_HEMATOPOIESIS_STEM_CELL_NUMBER_LARGE_VS_TINY_UP
500	SLCO3A1	Slco3a1	chr7:81420304-81699666	0.0676704	0.19509	0.43502	-1.62936	1688	0.579675	IVANOVA_HEMATOPOIESIS_EARLY_PROGENITOR
501	HMGB2	Hmgb2	chr8:59990640-59994796	0.0794493	0.195408	0.43502	-1.62783	1695	9.26102	RIZ_ERYTHROID_DIFFERENTIATION,RIZ_ERYTHROID_DIFFERENTIATION_CCNE1
502	CDCA4	Cdca4	chr12:114058446-114067600	0.109759	0.195487	0.43502	-1.62745	1698	5.19416	BYSTRYKH_HEMATOPOIESIS_STEM_CELL_QTL_TRANS
503	ALAD	Alad	chr4:62170204-62181097	0.778871	0.195611	0.43502	-1.62686	1700	8.03394	OSWALD_HEMATOPOIETIC_STEM_CELL_IN_COLLAGEN_GEL_UP,BYSTRYKH_HEMATOPOIESIS_STEM_CELL_QTL_CIS,BYSTRYKH_HEMATOPOIESIS_STEM_CELL_AND_BRAIN_QTL_CIS,IVANOVA_HEMATOPOIESIS_LATE_PROGENITOR
504	SF3B14	0610009D07Rik	chr12:4824414-4834465	0.0859083	0.195772	0.43502	-1.62609	1705	5.80192	BYSTRYKH_HEMATOPOIESIS_STEM_CELL_QTL_TRANS
505	C1D	C1d	chr11:17157621-17169179	0.184478	0.195875	0.43502	-1.62559	1708	6.50382	RIZ_ERYTHROID_DIFFERENTIATION
506	DTX4	Dtx4	chr19:12540826-12576486	1.64221	0.195976	0.43502	1.62511	1711	3.69151	IVANOVA_HEMATOPOIESIS_INTERMEDIATE_PROGENITOR
507	ZNF565	Zfp84	chr7:30553571-30566438	0.187417	0.19635	0.43502	-1.62332	1720	2.49913	IVANOVA_HEMATOPOIESIS_EARLY_PROGENITOR
508	SMARCE1	Smarce1	chr11:99070364-99092331	0.147097	0.196462	0.43502	-1.62278	1725	5.05183	RIZ_ERYTHROID_DIFFERENTIATION
509	C7orf50	3110082I17Rik	chr5:139835693-139936488	0.370303	0.196484	0.43502	-1.62268	1726	0.348188	IVANOVA_HEMATOPOIESIS_INTERMEDIATE_PROGENITOR
510	IKBKB	Ikbkb	chr8:23769678-23817055	0.0546022	0.196771	0.43502	-1.62131	1731	2.66129	BYSTRYKH_HEMATOPOIESIS_STEM_CELL_QTL_TRANS
511	CTBP2	Ctbp2	chr7:140178694-140315166	0.0494257	0.197002	0.43502	-1.62021	1736	1.35929	IVANOVA_HEMATOPOIESIS_EARLY_PROGENITOR,IVANOVA_HEMATOPOIESIS_STEM_CELL_AND_PROGENITOR
512	SNAPC1	Snapc1	chr12:75065517-75085807	0.0763232	0.197197	0.43502	-1.61928	1740	0.347001	IVANOVA_HEMATOPOIESIS_STEM_CELL_AND_PROGENITOR
513	TMOD3	Tmod3	chr9:75345591-75407464	0.015411	0.197524	0.43502	-1.61773	1747	3.85281	OSWALD_HEMATOPOIETIC_STEM_CELL_IN_COLLAGEN_GEL_DN
514	KLHL7	Klhl7	chr5:23606408-23667048	0.324906	0.197658	0.43502	-1.6171	1751	3.55361	LIANG_HEMATOPOIESIS_STEM_CELL_NUMBER_LARGE_VS_TINY_DN,BYSTRYKH_HEMATOPOIESIS_STEM_CELL_AND_BRAIN_QTL_TRANS,BYSTRYKH_HEMATOPOIESIS_STEM_CELL_QTL_TRANS
515	BNIP3	Bnip3	chr7:146082519-146101189	0.110504	0.197891	0.43502	-1.61599	1757	2.61939	OSWALD_HEMATOPOIETIC_STEM_CELL_IN_COLLAGEN_GEL_DN
516	RPS25	Rps25	chr9:44215797-44218489	0.0236258	0.198019	0.43502	-1.61538	1761	6.61772	IVANOVA_HEMATOPOIESIS_STEM_CELL_AND_PROGENITOR
517	ELOVL7	Elovl7	chr13:109004598-109077299	2.51337	0.198033	0.43502	1.61532	1762	2.86484	IVANOVA_HEMATOPOIESIS_LATE_PROGENITOR
518	DNAJC7	Dnajc7	chr11:100444150-100481482	0.28513	0.198173	0.43502	-1.61466	1766	6.89806	BYSTRYKH_HEMATOPOIESIS_STEM_CELL_QTL_TRANS
519	SMAD5	Smad5	chr13:56804371-56843739	0.0424933	0.198219	0.43502	-1.61444	1767	1.72103	IVANOVA_HEMATOPOIESIS_STEM_CELL_AND_PROGENITOR
520	RPS11	Rps11	chr7:52377756-52379749	0.00238844	0.198266	0.43502	-1.61422	1768	7.87618	OSWALD_HEMATOPOIETIC_STEM_CELL_IN_COLLAGEN_GEL_UP
521	CTCF	Ctcf	chr8:108160438-108206822	0.0327441	0.198411	0.43502	-1.61353	1773	2.32322	RIZ_ERYTHROID_DIFFERENTIATION,BYSTRYKH_HEMATOPOIESIS_STEM_CELL_AND_BRAIN_QTL_TRANS
522	HTT	Htt	chr5:35104389-35252045	0.052928	0.198486	0.43502	-1.61318	1777	1.26674	BYSTRYKH_HEMATOPOIESIS_STEM_CELL_QTL_TRANS
523	CLOCK	Clock	chr5:76641202-76733573	0.105939	0.198537	0.43502	-1.61294	1779	-0.514788	RIZ_ERYTHROID_DIFFERENTIATION
524	RAB32	Rab32	chr10:10264837-10278005	0.0597778	0.198799	0.43502	-1.6117	1786	4.58428	IVANOVA_HEMATOPOIESIS_LATE_PROGENITOR
525	PAPOLA	Papola	chr12:107022912-107077153	2.92463	0.198931	0.43502	1.61108	1787	6.68498	RIZ_ERYTHROID_DIFFERENTIATION_HBZ
526	SMPD1	Smpd1	chr7:112702874-112706902	0.104279	0.198983	0.43502	-1.61084	1789	1.20387	BYSTRYKH_HEMATOPOIESIS_STEM_CELL_QTL_TRANS,IVANOVA_HEMATOPOIESIS_STEM_CELL_LONG_TERM
527	FBXO33	Fbxo33	chr12:60301642-60320470	0.0394365	0.19907	0.43502	-1.61043	1792	1.90009	IVANOVA_HEMATOPOIESIS_LATE_PROGENITOR
528	DCTN6	Dctn6	chr8:35153477-35171565	0.0378531	0.19943	0.43502	-1.60874	1805	5.05277	BYSTRYKH_HEMATOPOIESIS_STEM_CELL_QTL_CIS,BYSTRYKH_HEMATOPOIESIS_STEM_CELL_AND_BRAIN_QTL_CIS
529	SAE1	Sae1	chr7:16912403-16973134	0.294697	0.199528	0.43502	-1.60827	1810	6.23315	IVANOVA_HEMATOPOIESIS_EARLY_PROGENITOR
530	RNF157	Rnf157	chr11:116197659-116274346	0.197803	0.1996	0.43502	-1.60794	1812	2.80946	IVANOVA_HEMATOPOIESIS_EARLY_PROGENITOR
531	CCR1	Ccr1	chr9:123876959-123883525	0.0405649	0.199663	0.43502	-1.60764	1815	5.72853	JAATINEN_HEMATOPOIETIC_STEM_CELL_DN,IVANOVA_HEMATOPOIESIS_LATE_PROGENITOR
532	ST8SIA4	St8sia4	chr1:97484261-97564171	1.43086	0.199675	0.43502	1.60758	1816	5.05136	OSWALD_HEMATOPOIETIC_STEM_CELL_IN_COLLAGEN_GEL_DN,IVANOVA_HEMATOPOIESIS_STEM_CELL_LONG_TERM
533	ALDH3A2	Aldh3a2	chr11:61058257-61080629	0.0294599	0.199716	0.43502	-1.60739	1819	2.52531	BYSTRYKH_HEMATOPOIESIS_STEM_CELL_QTL_TRANS,IVANOVA_HEMATOPOIESIS_LATE_PROGENITOR
534	POLE2	Pole2	chr12:70302766-70329177	0.147162	0.199746	0.43502	-1.60725	1821	4.76053	RIZ_ERYTHROID_DIFFERENTIATION
535	CDK8	Cdk8	chr5:147043251-147114450	0.0763306	0.199777	0.43502	-1.60711	1822	1.95437	BYSTRYKH_HEMATOPOIESIS_STEM_CELL_QTL_TRANS
536	NUP205	Nup205	chr6:35127616-35197590	2.55713	0.199969	0.43502	1.60621	1827	5.477	IVANOVA_HEMATOPOIESIS_LATE_PROGENITOR
537	LY86	Ly86	chr13:37437214-37510813	0.183724	0.20024	0.43502	-1.60494	1835	6.23301	IVANOVA_HEMATOPOIESIS_LATE_PROGENITOR
538	CYP4F3	Cyp4f13	chr17:33061633-33084306	4.09149	0.20031	0.43502	1.60461	1837	2.35767	JAATINEN_HEMATOPOIETIC_STEM_CELL_DN
539	MTUS1	Mtus1	chr8:42076266-42127265	0.0143315	0.200311	0.43502	-1.60461	1838	4.09466	IVANOVA_HEMATOPOIESIS_LATE_PROGENITOR
540	CPSF2	Cpsf2	chr12:103214184-103244203	0.0213437	0.200402	0.43502	-1.60418	1842	3.28026	BYSTRYKH_HEMATOPOIESIS_STEM_CELL_QTL_CIS,BYSTRYKH_HEMATOPOIESIS_STEM_CELL_AND_BRAIN_QTL_CIS,IVANOVA_HEMATOPOIESIS_STEM_CELL
541	MAFG	Mafg	chr11:120489667-120494861	0.371972	0.200496	0.43502	-1.60374	1844	1.79739	RIZ_ERYTHROID_DIFFERENTIATION,ADDYA_ERYTHROID_DIFFERENTIATION_BY_HEMIN
542	KIF4A	Kif4	chrX:97821404-97922610	1.4914	0.20055	0.43502	1.60349	1845	4.7155	RIZ_ERYTHROID_DIFFERENTIATION
543	HMGB1	Hmgb1	chr5:149858804-149864613	0.00555467	0.201012	0.43502	-1.60134	1852	7.57354	RIZ_ERYTHROID_DIFFERENTIATION,RIZ_ERYTHROID_DIFFERENTIATION_HBZ,BYSTRYKH_HEMATOPOIESIS_STEM_CELL_QTL_TRANS
544	GPR65	Gpr65	chr12:99506867-99514842	0.0704669	0.201083	0.43502	-1.60101	1855	4.25575	JAATINEN_HEMATOPOIETIC_STEM_CELL_DN
545	TMEM66	Tmem66	chr8:35217617-35233901	0.0745667	0.201114	0.43502	-1.60086	1858	2.0122	LIANG_HEMATOPOIESIS_STEM_CELL_NUMBER_LARGE_VS_TINY_UP,BYSTRYKH_HEMATOPOIESIS_STEM_CELL_QTL_CIS,BYSTRYKH_HEMATOPOIESIS_STEM_CELL_AND_BRAIN_QTL_CIS,IVANOVA_HEMATOPOIESIS_STEM_CELL_AND_PROGENITOR
546	PFDN4	Pfdn4	chr2:170336730-170344567	0.673566	0.20119	0.43502	-1.60051	1860	4.63712	GAZDA_DIAMOND_BLACKFAN_ANEMIA_PROGENITOR_DN,IVANOVA_HEMATOPOIESIS_EARLY_PROGENITOR
547	TRMT1	Trmt1	chr8:87213177-87223686	0.605929	0.20121	0.43502	-1.60041	1861	1.29328	BYSTRYKH_HEMATOPOIESIS_STEM_CELL_AND_BRAIN_QTL_CIS
548	APIP	Apip	chr2:102913832-102932776	0.699223	0.201239	0.43502	-1.60028	1862	6.21109	IVANOVA_HEMATOPOIESIS_INTERMEDIATE_PROGENITOR
549	SLC39A10	Slc39a10	chr1:46864389-46910354	2.13454	0.201242	0.43502	1.60027	1863	3.05867	JAATINEN_HEMATOPOIETIC_STEM_CELL_UP
550	CLK4	Clk4	chr11:51076673-51095266	0.0444332	0.201412	0.43502	-1.59948	1866	5.56462	BYSTRYKH_HEMATOPOIESIS_STEM_CELL_QTL_TRANS
551	TPP1	Tpp1	chr7:112893361-112900721	0.0350495	0.201487	0.43502	-1.59913	1869	4.92517	BYSTRYKH_HEMATOPOIESIS_STEM_CELL_QTL_TRANS
552	ANXA2	Anxa2	chr9:69301490-69339592	0.00355183	0.201512	0.43502	-1.59901	1870	7.17244	IVANOVA_HEMATOPOIESIS_LATE_PROGENITOR
553	MDM1	Mdm1	chr10:117578843-117606053	0.071836	0.20157	0.43502	-1.59875	1871	0.555404	BYSTRYKH_HEMATOPOIESIS_STEM_CELL_QTL_TRANS
554	CCDC71	Ccdc71	chr9:108362849-108368276	0.0370683	0.201894	0.43502	-1.59724	1878	2.00516	IVANOVA_HEMATOPOIESIS_STEM_CELL_LONG_TERM
555	WIPF2	Wipf2	chr11:98725123-98764834	6.48414	0.202021	0.43502	1.59665	1880	5.12591	GAZDA_DIAMOND_BLACKFAN_ANEMIA_PROGENITOR_UP
556	NFKBIA	Nfkbia	chr12:56590396-56593634	0.0385494	0.202078	0.43502	-1.59639	1883	3.47066	OSWALD_HEMATOPOIETIC_STEM_CELL_IN_COLLAGEN_GEL_UP,IVANOVA_HEMATOPOIESIS_STEM_CELL
557	HLTF	Hltf	chr3:19957811-20018376	1.40051	0.202198	0.43502	1.59583	1887	4.44319	RIZ_ERYTHROID_DIFFERENTIATION_6HR
558	STAMBP	Stambp	chr6:83493200-83522430	0.065908	0.202247	0.43502	-1.59561	1888	3.00733	IVANOVA_HEMATOPOIESIS_STEM_CELL_AND_PROGENITOR
559	FUT4	Fut4	chr9:14552903-14556566	0.490275	0.202333	0.43502	-1.59521	1890	0.55603	IVANOVA_HEMATOPOIESIS_LATE_PROGENITOR
560	WIPF1	Wipf1	chr2:73267674-73367467	1.47881	0.202398	0.43502	1.59491	1891	5.04463	BYSTRYKH_HEMATOPOIESIS_STEM_CELL_QTL_TRANS
561	SLC25A15	Slc25a15	chr8:23486023-23509093	3.35882	0.202676	0.43502	1.59363	1897	3.05048	IVANOVA_HEMATOPOIESIS_EARLY_PROGENITOR
562	PLSCR4	Plscr4	chr9:92352216-92387354	0.307884	0.202707	0.43502	-1.59348	1900	0.598448	IVANOVA_HEMATOPOIESIS_STEM_CELL_LONG_TERM
563	IGSF6	Igsf6	chr7:128207581-128218044	0.0127396	0.202742	0.43502	-1.59332	1902	6.963	JAATINEN_HEMATOPOIETIC_STEM_CELL_DN
564	CDK4	Cdk4	chr10:126500659-126504338	0.605176	0.202942	0.43502	-1.5924	1907	7.33585	JAATINEN_HEMATOPOIETIC_STEM_CELL_UP,IVANOVA_HEMATOPOIESIS_EARLY_PROGENITOR
565	KPNA1	Kpna1	chr16:35983449-36036248	1.57545	0.203051	0.43502	1.5919	1910	4.46491	IVANOVA_HEMATOPOIESIS_LATE_PROGENITOR
566	IRF8	Irf8	chr8:123260276-123280592	0.0341239	0.203174	0.43502	-1.59133	1914	2.29408	RIZ_ERYTHROID_DIFFERENTIATION_CCNE1,BYSTRYKH_HEMATOPOIESIS_STEM_CELL_QTL_TRANS,IVANOVA_HEMATOPOIESIS_LATE_PROGENITOR
567	MUC13	Muc13	chr16:33794123-33820013	1.41025	0.203179	0.43502	1.59131	1915	4.16517	IVANOVA_HEMATOPOIESIS_STEM_CELL
568	ATHL1	Athl1	chr7:148127480-148133557	0.211141	0.203262	0.43502	-1.59093	1917	2.28376	IVANOVA_HEMATOPOIESIS_STEM_CELL_AND_PROGENITOR
569	KDELR2	Kdelr2	chr5:144165499-144182951	1.83634	0.203302	0.43502	1.59074	1918	4.60831	IVANOVA_HEMATOPOIESIS_STEM_CELL_LONG_TERM
570	WAPAL	Wapal	chr14:35487114-35559403	0.0293091	0.203367	0.43502	-1.59044	1921	2.65253	IVANOVA_HEMATOPOIESIS_LATE_PROGENITOR
571	ANKRD9	Ankrd9	chr12:112213563-112217231	3.22931	0.203453	0.43502	1.59005	1923	1.49901	JAATINEN_HEMATOPOIETIC_STEM_CELL_DN
572	RHOH	Rhoh	chr5:66254808-66287939	0.0494529	0.203706	0.43502	-1.58889	1930	5.02545	BYSTRYKH_HEMATOPOIESIS_STEM_CELL_QTL_TRANS
573	POLR2J	Polr2j	chr5:136592561-136598817	0.289379	0.203817	0.43502	-1.58838	1937	6.00207	RIZ_ERYTHROID_DIFFERENTIATION,RIZ_ERYTHROID_DIFFERENTIATION_CCNE1
574	PSME4	Psme4	chr11:30671775-30780361	0.0311775	0.203839	0.43502	-1.58828	1938	2.51557	OSWALD_HEMATOPOIETIC_STEM_CELL_IN_COLLAGEN_GEL_UP
575	NIPSNAP1	Nipsnap1	chr11:4774006-4794203	2.15539	0.203844	0.43502	1.58826	1939	4.72626	IVANOVA_HEMATOPOIESIS_STEM_CELL_AND_PROGENITOR
576	POT1	Pot1a	chr6:25693735-25759226	0.0971324	0.204203	0.43502	-1.58661	1946	4.0937	IVANOVA_HEMATOPOIESIS_LATE_PROGENITOR
577	COPA	Copa	chr1:174012660-174052463	1.48232	0.204219	0.43502	1.58654	1947	7.59878	BYSTRYKH_HEMATOPOIESIS_STEM_CELL_QTL_TRANS
578	SKAP2	Skap2	chr6:51809164-51962548	0.00906334	0.204312	0.43502	-1.58611	1949	5.26749	BYSTRYKH_HEMATOPOIESIS_STEM_CELL_AND_BRAIN_QTL_TRANS,BYSTRYKH_HEMATOPOIESIS_STEM_CELL_QTL_TRANS
579	GLRX	Glrx	chr13:75977334-75987599	0.0578672	0.204408	0.43502	-1.58567	1952	7.05692	IVANOVA_HEMATOPOIESIS_LATE_PROGENITOR
580	PDCD6IP	Pdcd6ip	chr9:113564051-113617225	1.4831	0.204496	0.43502	1.58527	1955	2.69246	IVANOVA_HEMATOPOIESIS_STEM_CELL_AND_PROGENITOR
581	ATP6V1B2	Atp6v1b2	chr8:71612635-71637614	0.0181294	0.204571	0.43502	-1.58493	1957	3.66235	GAZDA_DIAMOND_BLACKFAN_ANEMIA_PROGENITOR_UP,BYSTRYKH_HEMATOPOIESIS_STEM_CELL_QTL_CIS,BYSTRYKH_HEMATOPOIESIS_STEM_CELL_QTL_TRANS
582	RABGGTA	Rabggta	chr14:56334714-56341013	1.99743	0.204994	0.43502	1.583	1969	5.43519	IVANOVA_HEMATOPOIESIS_EARLY_PROGENITOR
583	SPON2	Spon2	chr5:33556167-33560887	0.450413	0.205019	0.43502	-1.58289	1971	3.68918	JAATINEN_HEMATOPOIETIC_STEM_CELL_DN
584	NMT1	Nmt1	chr11:102889876-102927419	0.0239002	0.205174	0.43502	-1.58218	1976	5.75421	IVANOVA_HEMATOPOIESIS_STEM_CELL_LONG_TERM
585	CORO2A	Coro2a	chr4:46550431-46579312	1.43818	0.205548	0.43502	1.58048	1989	3.51779	IVANOVA_HEMATOPOIESIS_STEM_CELL_AND_PROGENITOR
586	TUBB2A	Tubb2a	chr13:34166147-34169877	0.166081	0.20566	0.43502	-1.57997	1990	4.1408	JAATINEN_HEMATOPOIETIC_STEM_CELL_DN
587	TMEM175	Tmem175	chr5:109058829-109076789	0.261299	0.205726	0.43502	-1.57967	1991	4.32233	IVANOVA_HEMATOPOIESIS_STEM_CELL_AND_PROGENITOR
588	MRPL45	Mrpl45	chr11:97177170-97191234	0.0228849	0.205799	0.43502	-1.57934	1993	4.76133	IVANOVA_HEMATOPOIESIS_EARLY_PROGENITOR
589	SERBP1	Serbp1	chr6:67216973-67239296	0.183043	0.205821	0.43502	-1.57924	1994	4.70174	IVANOVA_HEMATOPOIESIS_LATE_PROGENITOR
590	SEC23IP	Sec23ip	chr7:135888384-135928347	0.0141855	0.205983	0.43502	-1.57851	1997	4.2095	OSWALD_HEMATOPOIETIC_STEM_CELL_IN_COLLAGEN_GEL_UP,BYSTRYKH_HEMATOPOIESIS_STEM_CELL_QTL_TRANS,IVANOVA_HEMATOPOIESIS_EARLY_PROGENITOR
591	HINFP	Hinfp	chr9:44103756-44113712	0.569758	0.205998	0.43502	-1.57844	1998	0.865161	BYSTRYKH_HEMATOPOIESIS_STEM_CELL_QTL_TRANS
592	MLEC	Mlec	chr5:115592990-115608185	0.0211121	0.206464	0.43502	-1.57633	2013	3.35221	IVANOVA_HEMATOPOIESIS_EARLY_PROGENITOR
593	C12orf49	2410131K14Rik	chr5:118695236-118713123	2.94979	0.206527	0.43502	1.57604	2016	3.54259	IVANOVA_HEMATOPOIESIS_LATE_PROGENITOR
594	RPUSD4	Rpusd4	chr9:35075466-35083542	0.0762355	0.20669	0.43502	-1.57531	2018	4.13381	IVANOVA_HEMATOPOIESIS_STEM_CELL_AND_PROGENITOR
595	C17orf53	BC030867	chr11:102110196-102126497	0.0492885	0.206846	0.43502	-1.5746	2024	1.48092	IVANOVA_HEMATOPOIESIS_EARLY_PROGENITOR
596	NUP37	Nup37	chr10:87609737-87641133	0.363361	0.206956	0.43502	-1.57411	2028	6.66794	IVANOVA_HEMATOPOIESIS_INTERMEDIATE_PROGENITOR
597	JUND	Jund	chr8:73221638-73224515	0.504528	0.207048	0.43502	-1.57369	2031	1.69542	IVANOVA_HEMATOPOIESIS_STEM_CELL_AND_PROGENITOR
598	SPCS3	Spcs3	chr8:55605787-55615351	0.011937	0.207344	0.43502	-1.57236	2034	4.54221	IVANOVA_HEMATOPOIESIS_INTERMEDIATE_PROGENITOR
599	PHF7	Phf7	chr14:32050882-32064404	3.61872	0.207468	0.43502	1.5718	2035	2.47763	BYSTRYKH_HEMATOPOIESIS_STEM_CELL_QTL_TRANS
600	AFP	Afp	chr5:90919740-90937933	0.110728	0.207499	0.43502	-1.57166	2036	-0.468895	BYSTRYKH_HEMATOPOIESIS_STEM_CELL_QTL_CIS
601	PLAUR	Plaur	chr7:25247519-25260892	0.0273999	0.207533	0.43502	-1.57151	2038	2.85568	OSWALD_HEMATOPOIETIC_STEM_CELL_IN_COLLAGEN_GEL_DN
602	RBL1	Rbl1	chr2:156971639-157030270	1.37261	0.207565	0.43502	1.57136	2040	4.62827	RIZ_ERYTHROID_DIFFERENTIATION
603	CTDSP2	Ctdsp2	chr10:126432669-126437031	0.0308927	0.207679	0.43502	-1.57085	2042	2.5484	BYSTRYKH_HEMATOPOIESIS_STEM_CELL_QTL_TRANS
604	ELMOD2	Elmod2	chr8:85836531-85856324	0.0383095	0.207742	0.43502	-1.57057	2044	2.01234	IVANOVA_HEMATOPOIESIS_LATE_PROGENITOR
605	NCOA6	Ncoa6	chr2:155216401-155266519	1.31899	0.207749	0.43502	1.57054	2045	4.68957	IVANOVA_HEMATOPOIESIS_STEM_CELL_SHORT_TERM
606	ZNF277	Zfp277	chr12:41041633-41172377	0.119819	0.20779	0.43502	-1.57036	2047	3.49946	OSWALD_HEMATOPOIETIC_STEM_CELL_IN_COLLAGEN_GEL_DN,BYSTRYKH_HEMATOPOIESIS_STEM_CELL_QTL_TRANS
607	IQGAP1	Iqgap1	chr7:87856469-87948217	0.0138568	0.207818	0.43502	-1.57023	2049	4.27396	BYSTRYKH_HEMATOPOIESIS_STEM_CELL_AND_BRAIN_QTL_CIS
608	DUSP1	Dusp1	chr17:26642537-26645417	1.44197	0.207831	0.43502	1.57017	2050	7.31264	OSWALD_HEMATOPOIETIC_STEM_CELL_IN_COLLAGEN_GEL_UP
609	SCO1	Sco1	chr11:66866172-66880942	0.0737042	0.207926	0.43502	-1.56975	2052	0.561367	IVANOVA_HEMATOPOIESIS_INTERMEDIATE_PROGENITOR
610	PITPNB	Pitpnb	chr5:111759783-111817379	0.135486	0.208049	0.43502	-1.56919	2059	5.03156	IVANOVA_HEMATOPOIESIS_LATE_PROGENITOR
611	JAZF1	Jazf1	chr6:52718791-53018589	0.173546	0.208109	0.43502	-1.56893	2060	0.151667	JAATINEN_HEMATOPOIETIC_STEM_CELL_DN
612	CTSC	Ctsc	chr7:95426603-95459385	0.16162	0.208346	0.43502	-1.56786	2067	6.77287	BYSTRYKH_HEMATOPOIESIS_STEM_CELL_QTL_CIS,BYSTRYKH_HEMATOPOIESIS_STEM_CELL_AND_BRAIN_QTL_CIS,IVANOVA_HEMATOPOIESIS_LATE_PROGENITOR
613	ACAD9	Acad9	chr3:35964922-35991779	1.3627	0.208433	0.43502	1.56747	2072	4.70299	IVANOVA_HEMATOPOIESIS_STEM_CELL_AND_PROGENITOR
614	CASP3	Casp3	chr8:47702803-47724062	0.323663	0.208653	0.43502	-1.56649	2080	7.06609	BAKER_HEMATOPOESIS_STAT1_TARGETS
615	GCLC	Gclc	chr9:77602617-77641458	2.46128	0.208754	0.43502	1.56604	2084	5.85748	OSWALD_HEMATOPOIETIC_STEM_CELL_IN_COLLAGEN_GEL_UP
616	CLEC12A	Clec12a	chr6:129300304-129315321	0.0129513	0.208761	0.43502	-1.56601	2085	7.34817	IVANOVA_HEMATOPOIESIS_LATE_PROGENITOR
617	FAIM	Faim	chr9:98886792-98902438	0.0498655	0.208869	0.43502	-1.56552	2088	1.38319	JAATINEN_HEMATOPOIETIC_STEM_CELL_UP
618	GGPS1	Ggps1	chr13:14144714-14155668	0.560963	0.208945	0.43502	-1.56519	2089	5.40421	GAZDA_DIAMOND_BLACKFAN_ANEMIA_PROGENITOR_UP
619	HADHB	Hadhb	chr5:30481862-30511123	0.0461651	0.209157	0.43502	-1.56424	2092	5.01983	IVANOVA_HEMATOPOIESIS_LATE_PROGENITOR
620	APP	App	chr16:84954688-85173948	1.36371	0.209512	0.43502	1.56266	2101	5.48151	OSWALD_HEMATOPOIETIC_STEM_CELL_IN_COLLAGEN_GEL_DN,IVANOVA_HEMATOPOIESIS_LATE_PROGENITOR
621	TLK1	Tlk1	chr2:70550467-70663537	1.44855	0.209561	0.43502	1.56244	2103	5.89091	OSWALD_HEMATOPOIETIC_STEM_CELL_IN_COLLAGEN_GEL_DN,IVANOVA_HEMATOPOIESIS_LATE_PROGENITOR
622	SLC39A6	Slc39a6	chr18:24738382-24762318	1.56231	0.209648	0.43502	1.56205	2105	2.80493	IVANOVA_HEMATOPOIESIS_STEM_CELL_AND_PROGENITOR
623	EVI2A	Evi2a	chr11:79340063-79344111	0.0482125	0.209734	0.43502	-1.56167	2109	6.24231	IVANOVA_HEMATOPOIESIS_LATE_PROGENITOR
624	ZKSCAN1	Zkscan1	chr5:138526312-138549050	2.09169	0.209895	0.43502	1.56095	2114	3.93984	OSWALD_HEMATOPOIETIC_STEM_CELL_IN_COLLAGEN_GEL_DN,IVANOVA_HEMATOPOIESIS_STEM_CELL_LONG_TERM
625	LRRC1	Lrrc1	chr9:77278630-77391866	0.271619	0.209917	0.43502	-1.56086	2115	0.963873	OSWALD_HEMATOPOIETIC_STEM_CELL_IN_COLLAGEN_GEL_DN,IVANOVA_HEMATOPOIESIS_STEM_CELL_AND_PROGENITOR
626	TRAK1	Trak1	chr9:121276076-121384036	0.0825804	0.210002	0.43502	-1.56048	2116	0.305012	IVANOVA_HEMATOPOIESIS_EARLY_PROGENITOR
627	LYST	Lyst	chr13:13682676-13869707	0.0334304	0.210103	0.43502	-1.56003	2120	2.3305	IVANOVA_HEMATOPOIESIS_LATE_PROGENITOR
628	IRF2BP1	Irf2bp1	chr7:19589414-19592112	0.0847239	0.210157	0.43502	-1.5598	2123	0.145357	BYSTRYKH_HEMATOPOIESIS_STEM_CELL_QTL_TRANS
629	RAB31	Rab31	chr17:66001066-66122092	1.87193	0.210232	0.43502	1.55946	2126	7.02553	IVANOVA_HEMATOPOIESIS_LATE_PROGENITOR
630	RPLP2	Rplp2	chr7:148633549-148637241	0.118236	0.210322	0.43502	-1.55906	2128	6.32145	OSWALD_HEMATOPOIETIC_STEM_CELL_IN_COLLAGEN_GEL_UP
631	SGCE	Sgce	chr6:4624350-4697204	0.0813853	0.210349	0.43502	-1.55894	2129	0.34943	BYSTRYKH_HEMATOPOIESIS_STEM_CELL_AND_BRAIN_QTL_TRANS
632	RPAIN	Rpain	chr11:70783715-70791306	0.233186	0.210363	0.43502	-1.55888	2130	6.18888	IVANOVA_HEMATOPOIESIS_LATE_PROGENITOR
633	HIRIP3	Hirip3	chr7:134005486-134008636	0.449707	0.210796	0.43502	-1.55697	2137	3.0898	IVANOVA_HEMATOPOIESIS_STEM_CELL_SHORT_TERM
634	HIST1H1C	Hist1h1c	chr13:23830676-23832235	0.0194385	0.210932	0.43502	-1.55636	2138	3.63751	BYSTRYKH_HEMATOPOIESIS_STEM_CELL_QTL_TRANS
635	RBBP6	Rbbp6	chr7:130114078-130146086	1.87127	0.211061	0.43502	1.55579	2139	4.01314	IVANOVA_HEMATOPOIESIS_STEM_CELL
636	ATF6	Atf6	chr1:172634588-172797902	1.3883	0.211232	0.43502	1.55504	2143	5.00216	IVANOVA_HEMATOPOIESIS_LATE_PROGENITOR
637	GMPR2	Gmpr2	chr14:56291072-56297588	0.352511	0.211434	0.43502	-1.55415	2148	5.02651	IVANOVA_HEMATOPOIESIS_LATE_PROGENITOR
638	ZFAND2A	Zfand2a	chr5:139947171-139960445	0.0500258	0.211948	0.43502	-1.55189	2163	1.50865	IVANOVA_HEMATOPOIESIS_STEM_CELL
639	ANXA7	Anxa7	chr14:21274483-21299355	0.148347	0.212086	0.43502	-1.55128	2167	3.60842	BYSTRYKH_HEMATOPOIESIS_STEM_CELL_QTL_TRANS
640	ECHS1	Echs1	chr7:147291622-147302322	0.158331	0.212235	0.43502	-1.55063	2172	6.38101	BYSTRYKH_HEMATOPOIESIS_STEM_CELL_QTL_TRANS
641	MRPL38	Mrpl38	chr11:115993131-116000182	0.186859	0.212278	0.43502	-1.55044	2173	1.17476	IVANOVA_HEMATOPOIESIS_EARLY_PROGENITOR
642	NBAS	Nbas	chr12:13275933-13590616	0.0977337	0.212309	0.43502	-1.5503	2174	1.44786	IVANOVA_HEMATOPOIESIS_EARLY_PROGENITOR
643	SLCO2B1	Slco2b1	chr7:106806314-106859850	0.11651	0.212416	0.43502	-1.54983	2176	1.76612	OSWALD_HEMATOPOIETIC_STEM_CELL_IN_COLLAGEN_GEL_UP
644	FAM117A	Fam117a	chr11:95198332-95243182	1.7811	0.212926	0.43502	1.5476	2187	5.32335	OSWALD_HEMATOPOIETIC_STEM_CELL_IN_COLLAGEN_GEL_UP
645	NKG7	Nkg7	chr7:50692508-50693616	0.015527	0.21314	0.43502	-1.54667	2192	5.70798	JAATINEN_HEMATOPOIETIC_STEM_CELL_DN,IVANOVA_HEMATOPOIESIS_EARLY_PROGENITOR
646	ABCC4	Abcc4	chr14:118881914-119105441	1.4684	0.21344	0.43502	1.54536	2199	3.83517	IVANOVA_HEMATOPOIESIS_EARLY_PROGENITOR
647	WIPI2	Wipi2	chr5:143105538-143145324	0.0743825	0.213677	0.43502	-1.54432	2205	2.15656	BYSTRYKH_HEMATOPOIESIS_STEM_CELL_QTL_TRANS
648	TRIM28	Trim28	chr7:13609501-13616381	3.52454	0.213758	0.43502	1.54397	2209	5.86902	IVANOVA_HEMATOPOIESIS_EARLY_PROGENITOR
649	BTBD10	Btbd10	chr7:120459158-120512853	0.0348938	0.213966	0.43502	-1.54307	2216	2.40254	IVANOVA_HEMATOPOIESIS_STEM_CELL_AND_PROGENITOR
650	NFYB	Nfyb	chr10:82211445-82226886	0.314856	0.214243	0.43502	-1.54186	2223	6.70725	GAZDA_DIAMOND_BLACKFAN_ANEMIA_PROGENITOR_DN,RIZ_ERYTHROID_DIFFERENTIATION
651	KLF13	Klf13	chr7:71031238-71083801	0.0243737	0.214252	0.43502	-1.54182	2225	5.42349	OSWALD_HEMATOPOIETIC_STEM_CELL_IN_COLLAGEN_GEL_DN
652	CAD	Cad	chr5:31357184-31380852	0.0468749	0.214281	0.43502	-1.5417	2227	1.69507	GAZDA_DIAMOND_BLACKFAN_ANEMIA_PROGENITOR_DN
653	TSPAN13	Tspan13	chr12:36741142-36769065	0.0729694	0.214411	0.43502	-1.54113	2229	2.20362	IVANOVA_HEMATOPOIESIS_STEM_CELL
654	MFN2	Mfn2	chr4:147247704-147278928	1.54928	0.214447	0.43502	1.54098	2230	5.10793	IVANOVA_HEMATOPOIESIS_EARLY_PROGENITOR
655	KRIT1	Krit1	chr5:3803189-3841359	0.0621531	0.214786	0.43502	-1.53951	2239	2.58337	OSWALD_HEMATOPOIETIC_STEM_CELL_IN_COLLAGEN_GEL_DN
656	VCAM1	Vcam1	chr3:115812938-115832606	0.781664	0.21493	0.43502	-1.53888	2244	8.69627	BYSTRYKH_HEMATOPOIESIS_STEM_CELL_QTL_TRANS
657	EPB41L2	Epb4.1l2	chr10:25128178-25243320	0.0520938	0.215044	0.43502	-1.53839	2246	1.45116	IVANOVA_HEMATOPOIESIS_STEM_CELL_LONG_TERM
658	PRPF4B	Prpf4b	chr13:34967363-34994747	0.0321446	0.215123	0.43502	-1.53805	2248	2.60452	IVANOVA_HEMATOPOIESIS_LATE_PROGENITOR
659	MPRIP	Mprip	chr11:59475997-59594362	0.0726521	0.215284	0.43502	-1.53735	2252	2.23346	IVANOVA_HEMATOPOIESIS_STEM_CELL,IVANOVA_HEMATOPOIESIS_STEM_CELL_AND_PROGENITOR
660	PSMC1	Psmc1	chr12:101350541-101361574	0.0605952	0.215432	0.43502	-1.53671	2255	6.63085	IVANOVA_HEMATOPOIESIS_LATE_PROGENITOR
661	SLC1A5	Slc1a5	chr7:17366695-17383623	0.162153	0.215497	0.43502	-1.53643	2256	5.56827	BYSTRYKH_HEMATOPOIESIS_STEM_CELL_QTL_TRANS
662	MAPK11	Mapk11	chr15:88972914-88980036	1.664	0.215605	0.43502	1.53597	2257	1.06041	IVANOVA_HEMATOPOIESIS_STEM_CELL_AND_PROGENITOR
663	CCDC6	Ccdc6	chr10:69559869-69655948	0.0856989	0.2157	0.43502	-1.53556	2260	3.37443	JAATINEN_HEMATOPOIETIC_STEM_CELL_UP,BYSTRYKH_HEMATOPOIESIS_STEM_CELL_AND_BRAIN_QTL_TRANS,BYSTRYKH_HEMATOPOIESIS_STEM_CELL_QTL_TRANS
664	PDP2	Pdp2	chr8:107115368-107120749	0.0809483	0.21587	0.43502	-1.53483	2265	0.261177	IVANOVA_HEMATOPOIESIS_EARLY_PROGENITOR
665	SYK	Syk	chr13:52692251-52744161	0.0172768	0.215879	0.43502	-1.53478	2266	3.96612	BYSTRYKH_HEMATOPOIESIS_STEM_CELL_QTL_TRANS
666	IGHMBP2	Ighmbp2	chr19:3259076-3283010	2.28092	0.216025	0.43502	1.53416	2270	0.156414	IVANOVA_HEMATOPOIESIS_EARLY_PROGENITOR
667	DHX33	Dhx33	chr11:70797593-70817934	4.16705	0.216106	0.43502	1.53381	2271	3.50132	IVANOVA_HEMATOPOIESIS_STEM_CELL_AND_PROGENITOR
668	ABR	Abr	chr11:76230236-76391229	0.0430551	0.216206	0.43502	-1.53338	2275	1.93828	IVANOVA_HEMATOPOIESIS_LATE_PROGENITOR
669	STK38	Stk38	chr17:29107830-29144882	1.36259	0.21626	0.43502	1.53315	2279	5.35396	BYSTRYKH_HEMATOPOIESIS_STEM_CELL_QTL_TRANS
670	RFC5	Rfc5	chr5:117829154-117839032	0.0382065	0.216371	0.43502	-1.53267	2286	2.22956	BYSTRYKH_HEMATOPOIESIS_STEM_CELL_QTL_TRANS
671	PON2	Pon2	chr6:5214624-5248373	0.0772655	0.216605	0.43502	-1.53167	2295	4.21097	JAATINEN_HEMATOPOIETIC_STEM_CELL_UP,BYSTRYKH_HEMATOPOIESIS_STEM_CELL_QTL_CIS
672	MED13L	Med13l	chr5:119010728-119215446	0.0603886	0.216717	0.43502	-1.53118	2296	3.35271	OSWALD_HEMATOPOIETIC_STEM_CELL_IN_COLLAGEN_GEL_DN
673	TIMP2	Timp2	chr11:118162375-118216725	0.0447973	0.216881	0.43502	-1.53048	2300	1.85265	IVANOVA_HEMATOPOIESIS_EARLY_PROGENITOR
674	MBD4	Mbd4	chr6:115790715-115803359	0.211717	0.217146	0.43502	-1.52935	2306	4.63521	RIZ_ERYTHROID_DIFFERENTIATION,RIZ_ERYTHROID_DIFFERENTIATION_CCNE1
675	TRIM21	Trim21	chr7:109706436-109713983	0.122566	0.217155	0.43502	-1.52931	2307	-0.668892	BYSTRYKH_HEMATOPOIESIS_STEM_CELL_QTL_TRANS
676	PPP2CB	Ppp2cb	chr8:34710093-34730276	2.71131	0.217396	0.43502	1.52828	2309	4.75794	IVANOVA_HEMATOPOIESIS_LATE_PROGENITOR
677	ABCB8	Abcb8	chr5:23899974-23915765	0.0670658	0.217505	0.43502	-1.52781	2312	0.722724	BYSTRYKH_HEMATOPOIESIS_STEM_CELL_QTL_TRANS
678	ARMC8	Armc8	chr9:99380514-99469318	0.240971	0.217559	0.43502	-1.52758	2316	5.72812	OSWALD_HEMATOPOIETIC_STEM_CELL_IN_COLLAGEN_GEL_UP,OSWALD_HEMATOPOIETIC_STEM_CELL_IN_COLLAGEN_GEL_DN
679	CASP2	Casp2	chr6:42215038-42232495	0.0501137	0.217661	0.43502	-1.52715	2318	3.77543	OSWALD_HEMATOPOIETIC_STEM_CELL_IN_COLLAGEN_GEL_DN,BAKER_HEMATOPOESIS_STAT1_TARGETS,BYSTRYKH_HEMATOPOIESIS_STEM_CELL_QTL_TRANS
680	TIPIN	Tipin	chr9:64129414-64152599	0.139533	0.217702	0.43502	-1.52697	2320	7.49685	OSWALD_HEMATOPOIETIC_STEM_CELL_IN_COLLAGEN_GEL_UP
681	COTL1	Cotl1	chr8:122333114-122364479	0.102815	0.217724	0.43502	-1.52688	2321	4.09456	JAATINEN_HEMATOPOIETIC_STEM_CELL_DN,LIANG_HEMATOPOIESIS_STEM_CELL_NUMBER_SMALL_VS_HUGE_DN
682	PAK1	Pak1	chr7:104991449-105060891	0.0651217	0.217787	0.43502	-1.52661	2323	3.18877	IVANOVA_HEMATOPOIESIS_EARLY_PROGENITOR
683	SLC29A1	Slc29a1	chr17:45722171-45729342	0.761521	0.21795	0.43502	-1.52591	2327	6.49181	IVANOVA_HEMATOPOIESIS_LATE_PROGENITOR
684	B4GALT6	B4galt6	chr18:20844504-20904905	1.83772	0.217999	0.43502	1.5257	2329	2.61809	JAATINEN_HEMATOPOIETIC_STEM_CELL_UP
685	PLD4	Pld4	chr12:113998866-114007197	0.0272163	0.218006	0.43502	-1.52567	2330	6.40354	IVANOVA_HEMATOPOIESIS_LATE_PROGENITOR
686	PWP1	Pwp1	chr10:85334610-85351841	0.404027	0.218344	0.43502	-1.52423	2335	4.93614	BYSTRYKH_HEMATOPOIESIS_STEM_CELL_QTL_TRANS
687	BCL2	Bcl2	chr1:108434756-108610867	1.35697	0.218414	0.43502	1.52394	2338	4.24647	BAKER_HEMATOPOESIS_STAT1_TARGETS,BAKER_HEMATOPOIESIS_STAT3_TARGETS,BAKER_HEMATOPOESIS_STAT5_TARGETS,IVANOVA_HEMATOPOIESIS_EARLY_PROGENITOR,IVANOVA_HEMATOPOIESIS_STEM_CELL_AND_PROGENITOR
688	ARPP19	Arpp19	chr9:74885421-74908118	0.607099	0.218699	0.43502	-1.52272	2345	6.33086	BYSTRYKH_HEMATOPOIESIS_STEM_CELL_QTL_TRANS,IVANOVA_HEMATOPOIESIS_STEM_CELL_AND_PROGENITOR
689	THOC5	Thoc5	chr11:4795346-4828868	0.173535	0.218856	0.43502	-1.52206	2350	4.7471	IVANOVA_HEMATOPOIESIS_INTERMEDIATE_PROGENITOR
690	FOS	Fos	chr12:86814851-86818219	0.0405236	0.218998	0.43502	-1.52145	2354	5.93871	OSWALD_HEMATOPOIETIC_STEM_CELL_IN_COLLAGEN_GEL_UP,RIZ_ERYTHROID_DIFFERENTIATION_12HR,BYSTRYKH_HEMATOPOIESIS_STEM_CELL_QTL_TRANS
691	RAN	Ran	chr5:129526031-129530196	0.0476371	0.219308	0.43502	-1.52014	2361	7.62533	BYSTRYKH_HEMATOPOIESIS_STEM_CELL_QTL_TRANS
692	SMAP1	Smap1	chr1:23852466-23929128	1.34171	0.21947	0.43502	1.51946	2366	5.00723	IVANOVA_HEMATOPOIESIS_LATE_PROGENITOR
693	CD200	Cd200	chr16:45382248-45409166	1.44064	0.219865	0.43502	1.51778	2372	3.17095	OSWALD_HEMATOPOIETIC_STEM_CELL_IN_COLLAGEN_GEL_DN
694	SESN1	Sesn1	chr10:41607245-41628242	0.134945	0.21998	0.43502	-1.5173	2376	2.62966	IVANOVA_HEMATOPOIESIS_STEM_CELL_AND_PROGENITOR
695	DOCK9	Dock9	chr14:121941261-122196956	1.76823	0.220029	0.43502	1.5171	2377	2.27545	JAATINEN_HEMATOPOIETIC_STEM_CELL_DN,IVANOVA_HEMATOPOIESIS_STEM_CELL_LONG_TERM
696	LHFPL2	Lhfpl2	chr13:94827751-94965364	4.75694	0.220085	0.43502	1.51686	2379	3.44657	IVANOVA_HEMATOPOIESIS_LATE_PROGENITOR
697	ASF1B	Asf1b	chr8:86479593-86494094	0.0875879	0.220239	0.43502	-1.51621	2382	7.39534	IVANOVA_HEMATOPOIESIS_LATE_PROGENITOR
698	EMILIN1	Emilin1	chr5:31216159-31223646	2.84452	0.2203	0.43502	1.51595	2384	3.06041	IVANOVA_HEMATOPOIESIS_EARLY_PROGENITOR
699	TK1	Tk1	chr11:117676833-117687328	0.252256	0.220314	0.43502	-1.51589	2385	7.49905	BYSTRYKH_HEMATOPOIESIS_STEM_CELL_AND_BRAIN_QTL_TRANS,IVANOVA_HEMATOPOIESIS_LATE_PROGENITOR
700	DAPK1	Dapk1	chr13:60703308-60864547	0.183729	0.220401	0.43502	-1.51553	2386	0.111834	JAATINEN_HEMATOPOIETIC_STEM_CELL_UP,IVANOVA_HEMATOPOIESIS_STEM_CELL_AND_PROGENITOR
701	PTCD3	Ptcd3	chr6:71830632-71858756	0.523199	0.220562	0.43502	-1.51485	2392	6.25205	BYSTRYKH_HEMATOPOIESIS_STEM_CELL_AND_BRAIN_QTL_TRANS,IVANOVA_HEMATOPOIESIS_LATE_PROGENITOR
702	ADNP2	Adnp2	chr18:80323874-80348221	1.49714	0.220642	0.43502	1.51451	2394	2.55019	OSWALD_HEMATOPOIETIC_STEM_CELL_IN_COLLAGEN_GEL_UP
703	ANAPC13	Anapc13	chr9:102532092-102536571	0.12857	0.220651	0.43502	-1.51447	2395	4.06691	BYSTRYKH_HEMATOPOIESIS_STEM_CELL_QTL_TRANS,IVANOVA_HEMATOPOIESIS_STEM_CELL
704	ABCG2	Abcg2	chr6:58546666-58642445	0.138372	0.220664	0.43502	-1.51442	2396	6.4307	OSWALD_HEMATOPOIETIC_STEM_CELL_IN_COLLAGEN_GEL_UP
705	AFF4	Aff4	chr11:53164269-53235332	0.041159	0.220903	0.43502	-1.51342	2401	2.09918	IVANOVA_HEMATOPOIESIS_STEM_CELL_LONG_TERM
706	SLBP	Slbp	chr5:33982711-33994955	0.66565	0.22106	0.43502	-1.51276	2406	6.40275	IVANOVA_HEMATOPOIESIS_LATE_PROGENITOR
707	SKP1	Skp1a	chr11:52045497-52060360	0.124296	0.221337	0.43502	-1.51159	2412	6.98167	BYSTRYKH_HEMATOPOIESIS_STEM_CELL_AND_BRAIN_QTL_CIS
708	BIVM	Bivm	chr1:44176813-44201616	1.77656	0.221559	0.43502	1.51066	2416	2.11809	JAATINEN_HEMATOPOIETIC_STEM_CELL_UP
709	MLLT3	Mllt3	chr4:87415829-87452218	0.700077	0.221663	0.43502	-1.51022	2419	5.25479	JAATINEN_HEMATOPOIETIC_STEM_CELL_UP,RIZ_ERYTHROID_DIFFERENTIATION_12HR
710	PPAT	Ppat	chr5:77342274-77380603	2.76919	0.221788	0.43502	1.5097	2421	6.81503	IVANOVA_HEMATOPOIESIS_STEM_CELL_LONG_TERM
711	GALNT11	Galnt11	chr5:24728711-24771736	4.80579	0.221949	0.43502	1.50903	2424	2.75805	IVANOVA_HEMATOPOIESIS_STEM_CELL_AND_PROGENITOR
712	NDUFAF2	Ndufaf2	chr13:108842783-108948819	0.433784	0.222064	0.43502	-1.50855	2426	5.4574	IVANOVA_HEMATOPOIESIS_EARLY_PROGENITOR
713	MANF	Manf	chr9:106789746-106794269	0.200686	0.222296	0.43502	-1.50758	2434	3.68002	LIANG_HEMATOPOIESIS_STEM_CELL_NUMBER_LARGE_VS_TINY_UP,IVANOVA_HEMATOPOIESIS_EARLY_PROGENITOR
714	STXBP2	Stxbp2	chr8:3631160-3643644	0.0327599	0.222518	0.43502	-1.50665	2440	6.08723	BYSTRYKH_HEMATOPOIESIS_STEM_CELL_QTL_TRANS
715	DCPS	Dcps	chr9:34931999-34983572	0.233704	0.22262	0.43502	-1.50623	2443	6.122	BYSTRYKH_HEMATOPOIESIS_STEM_CELL_QTL_TRANS
716	NFU1	Nfu1	chr6:86959898-86978409	0.304794	0.222865	0.43502	-1.50521	2448	6.63255	IVANOVA_HEMATOPOIESIS_LATE_PROGENITOR
717	SSR1	Ssr1	chr13:38063270-38086059	0.0988104	0.222966	0.43502	-1.50479	2452	5.15082	IVANOVA_HEMATOPOIESIS_INTERMEDIATE_PROGENITOR
718	FLI1	Fli1	chr9:32229793-32348953	1.68583	0.223154	0.43502	1.50401	2458	6.1808	BYSTRYKH_HEMATOPOIESIS_STEM_CELL_QTL_CIS
719	THOC7	Thoc7	chr14:14781528-14793739	0.20491	0.223242	0.43502	-1.50364	2461	7.21203	GAZDA_DIAMOND_BLACKFAN_ANEMIA_PROGENITOR_DN
720	MKI67	Mki67	chr7:142881471-142908062	0.0323473	0.223339	0.43502	-1.50324	2465	5.91904	BYSTRYKH_HEMATOPOIESIS_STEM_CELL_AND_BRAIN_QTL_TRANS
721	CCAR1	Ccar1	chr10:62207210-62255004	0.140566	0.223353	0.43502	-1.50318	2466	5.89604	IVANOVA_HEMATOPOIESIS_STEM_CELL,IVANOVA_HEMATOPOIESIS_STEM_CELL_AND_PROGENITOR
722	MGA	Mga	chr2:119722964-119795317	1.4685	0.223363	0.43502	1.50314	2467	3.99199	IVANOVA_HEMATOPOIESIS_STEM_CELL_LONG_TERM
723	CYP4V2	Cyp4v3	chr8:46391156-46418550	0.0618938	0.223396	0.43502	-1.503	2469	1.17007	IVANOVA_HEMATOPOIESIS_STEM_CELL_AND_PROGENITOR
724	STK11	Stk11	chr10:79579281-79593215	0.217284	0.223507	0.43502	-1.50254	2472	3.21715	BYSTRYKH_HEMATOPOIESIS_STEM_CELL_AND_BRAIN_QTL_TRANS
725	ZNF175	Zfp719	chr7:50834956-50849080	0.183974	0.22353	0.43502	-1.50245	2474	2.05539	OSWALD_HEMATOPOIETIC_STEM_CELL_IN_COLLAGEN_GEL_DN
726	HMOX2	Hmox2	chr16:4726361-4766248	0.805079	0.22358	0.43502	-1.50224	2476	7.21708	BYSTRYKH_HEMATOPOIESIS_STEM_CELL_AND_BRAIN_QTL_TRANS,IVANOVA_HEMATOPOIESIS_STEM_CELL_AND_PROGENITOR
727	RASGRP3	Rasgrp3	chr17:75864953-75928384	1.70379	0.223659	0.43502	1.50191	2479	3.18871	OSWALD_HEMATOPOIETIC_STEM_CELL_IN_COLLAGEN_GEL_DN
728	USP46	Usp46	chr5:74396062-74464436	0.166225	0.223676	0.43502	-1.50184	2481	4.45374	OSWALD_HEMATOPOIETIC_STEM_CELL_IN_COLLAGEN_GEL_UP,IVANOVA_HEMATOPOIESIS_LATE_PROGENITOR
729	BZW2	Bzw2	chr12:36818426-36883336	0.510743	0.223902	0.43502	-1.5009	2483	6.38037	IVANOVA_HEMATOPOIESIS_EARLY_PROGENITOR
730	SLC15A4	Slc15a4	chr5:128076036-128097762	0.13126	0.22395	0.43502	-1.5007	2485	2.44981	IVANOVA_HEMATOPOIESIS_LATE_PROGENITOR
731	KITLG	Kitl	chr10:99478458-99563045	1.59051	0.223957	0.43502	1.50068	2486	1.60512	KEGG_HEMATOPOIETIC_CELL_LINEAGE,BIOCARTA_ERYTH_PATHWAY
732	OSGEPL1	Osgepl1	chr1:53370507-53380908	0.779127	0.223974	0.43502	-1.50061	2489	5.97027	IVANOVA_HEMATOPOIESIS_LATE_PROGENITOR
733	MED24	Med24	chr11:98565905-98590749	0.23206	0.224079	0.43502	-1.50017	2491	3.14613	BYSTRYKH_HEMATOPOIESIS_STEM_CELL_QTL_TRANS
734	EIF6	Eif6	chr2:155645573-155652661	0.746713	0.224086	0.43502	-1.50014	2492	5.39526	IVANOVA_HEMATOPOIESIS_INTERMEDIATE_PROGENITOR
735	PPP2R1B	Ppp2r1b	chr9:50665040-50689727	0.107672	0.224177	0.43502	-1.49977	2494	5.28467	IVANOVA_HEMATOPOIESIS_LATE_PROGENITOR
736	PACRGL	Pacrgl	chr5:48763631-48779995	0.156689	0.224246	0.43502	-1.49948	2495	0.51701	BYSTRYKH_HEMATOPOIESIS_STEM_CELL_QTL_TRANS
737	MEPCE	Mepce	chr5:138223134-138227929	1.43288	0.224247	0.43502	1.49948	2496	3.90024	IVANOVA_HEMATOPOIESIS_EARLY_PROGENITOR
738	CIRBP	Cirbp	chr10:79630586-79634398	0.349121	0.224876	0.43502	-1.49688	2509	3.31067	OSWALD_HEMATOPOIETIC_STEM_CELL_IN_COLLAGEN_GEL_UP
739	ATP6V1E1	Atp6v1e1	chr6:120745262-120772703	0.270842	0.224948	0.43502	-1.49658	2510	7.11234	BYSTRYKH_HEMATOPOIESIS_STEM_CELL_QTL_TRANS
740	BID	Bid	chr6:120843137-120866838	0.0782107	0.22495	0.43502	-1.49658	2511	5.38747	BYSTRYKH_HEMATOPOIESIS_STEM_CELL_QTL_TRANS,IVANOVA_HEMATOPOIESIS_EARLY_PROGENITOR,IVANOVA_HEMATOPOIESIS_INTERMEDIATE_PROGENITOR
741	GATA2	Gata2	chr6:88148658-88157024	0.0814429	0.225051	0.43502	-1.49616	2515	0.497522	JAATINEN_HEMATOPOIETIC_STEM_CELL_UP,IVANOVA_HEMATOPOIESIS_STEM_CELL_AND_PROGENITOR
742	RPL22	Rpl22	chr4:151699987-151708180	0.714651	0.225073	0.43502	-1.49607	2516	6.59874	IVANOVA_HEMATOPOIESIS_EARLY_PROGENITOR
743	TACC1	Tacc1	chr8:26265024-26311921	0.119228	0.22518	0.43502	-1.49563	2519	3.95566	IVANOVA_HEMATOPOIESIS_LATE_PROGENITOR
744	RBPJ	Rbpj	chr5:53981813-54048684	0.021947	0.22528	0.43502	-1.49522	2521	3.50496	BYSTRYKH_HEMATOPOIESIS_STEM_CELL_QTL_TRANS
745	HCST	Hcst	chr7:31202732-31204873	0.425225	0.225295	0.43502	-1.49515	2522	4.63665	IVANOVA_HEMATOPOIESIS_LATE_PROGENITOR
746	RAB11FIP1	Rab11fip1	chr8:28249245-28285120	0.057777	0.225367	0.43502	-1.49486	2523	1.33098	OSWALD_HEMATOPOIETIC_STEM_CELL_IN_COLLAGEN_GEL_UP
747	LRRC49	Lrrc49	chr9:60435046-60535341	0.126323	0.225403	0.43502	-1.49471	2525	-0.654682	IVANOVA_HEMATOPOIESIS_STEM_CELL
748	CBX1	Cbx1	chr11:96650450-96669954	0.215895	0.225539	0.43502	-1.49415	2531	3.96101	IVANOVA_HEMATOPOIESIS_STEM_CELL_AND_PROGENITOR
749	NAP1L1	Nap1l1	chr10:110910248-110933942	0.100368	0.225987	0.43502	-1.49231	2540	6.40973	GAZDA_DIAMOND_BLACKFAN_ANEMIA_PROGENITOR_DN,BYSTRYKH_HEMATOPOIESIS_STEM_CELL_QTL_TRANS
750	ATP9B	Atp9b	chr18:80931816-81130797	1.64493	0.226202	0.43502	1.49143	2542	2.78375	OSWALD_HEMATOPOIETIC_STEM_CELL_IN_COLLAGEN_GEL_DN,IVANOVA_HEMATOPOIESIS_LATE_PROGENITOR
751	PRDX2	Prdx2	chr8:87493547-87498212	0.0618754	0.226293	0.43502	-1.49106	2547	8.87482	BYSTRYKH_HEMATOPOIESIS_STEM_CELL_QTL_CIS,BYSTRYKH_HEMATOPOIESIS_STEM_CELL_AND_BRAIN_QTL_CIS
752	CDK5	Cdk5	chr5:23924060-23929348	0.48721	0.226386	0.43502	-1.49068	2548	3.49361	IVANOVA_HEMATOPOIESIS_LATE_PROGENITOR
753	IPMK	Ipmk	chr10:70810541-70848633	0.0504716	0.226537	0.43502	-1.49006	2553	1.68616	IVANOVA_HEMATOPOIESIS_LATE_PROGENITOR
754	CDCA7L	Cdca7l	chr12:119082334-119117179	0.133947	0.226826	0.43502	-1.48888	2559	3.19491	BYSTRYKH_HEMATOPOIESIS_STEM_CELL_QTL_TRANS,IVANOVA_HEMATOPOIESIS_EARLY_PROGENITOR
755	YLPM1	Ylpm1	chr12:86337271-86411465	0.165961	0.227109	0.43502	-1.48773	2565	1.92536	IVANOVA_HEMATOPOIESIS_EARLY_PROGENITOR,IVANOVA_HEMATOPOIESIS_STEM_CELL_AND_PROGENITOR
756	SRGAP3	Srgap3	chr6:112667966-112897260	7.18961	0.227255	0.43502	1.48713	2568	3.32651	IVANOVA_HEMATOPOIESIS_STEM_CELL_LONG_TERM
757	HSF1	Hsf1	chr15:76307875-76331402	0.612394	0.227359	0.43502	-1.4867	2570	1.30853	RIZ_ERYTHROID_DIFFERENTIATION
758	TOMM22	Tomm22	chr15:79501298-79503292	0.78718	0.227377	0.43502	-1.48663	2571	5.62552	OSWALD_HEMATOPOIETIC_STEM_CELL_IN_COLLAGEN_GEL_DN,IVANOVA_HEMATOPOIESIS_LATE_PROGENITOR
759	CDK6	Cdk6	chr5:3344312-3522225	2.53896	0.227599	0.43502	1.48573	2578	3.58901	JAATINEN_HEMATOPOIETIC_STEM_CELL_UP,IVANOVA_HEMATOPOIESIS_EARLY_PROGENITOR
760	ATP5G2	Atp5g2	chr15:102493299-102501478	0.721382	0.227995	0.43502	-1.48412	2583	7.1591	BYSTRYKH_HEMATOPOIESIS_STEM_CELL_AND_BRAIN_QTL_TRANS,IVANOVA_HEMATOPOIESIS_EARLY_PROGENITOR
761	ADD1	Add1	chr5:34916363-34974954	0.321193	0.228408	0.43502	-1.48244	2591	4.34517	OSWALD_HEMATOPOIETIC_STEM_CELL_IN_COLLAGEN_GEL_UP
762	CCR5	Ccr5	chr9:124036282-124041922	0.601947	0.228562	0.43502	-1.48182	2594	1.57575	LIANG_HEMATOPOIESIS_STEM_CELL_NUMBER_SMALL_VS_HUGE_UP
763	SAMD3	Samd3	chr10:25949513-25991978	0.591433	0.228564	0.43502	-1.48181	2595	2.16475	JAATINEN_HEMATOPOIETIC_STEM_CELL_DN
764	SLC16A7	Slc16a7	chr10:124664541-124765591	0.395358	0.228624	0.43502	-1.48157	2596	1.36881	BYSTRYKH_HEMATOPOIESIS_STEM_CELL_QTL_TRANS
765	UBA52	Uba52	chr8:73032165-73034266	0.237197	0.228725	0.43502	-1.48116	2598	4.96818	REACTOME_REGULATION_OF_THE_FANCONI_ANEMIA_PATHWAY,REACTOME_FANCONI_ANEMIA_PATHWAY
766	PSMD11	Psmd11	chr11:80242117-80285635	0.0892997	0.228958	0.43502	-1.48022	2607	7.21773	OSWALD_HEMATOPOIETIC_STEM_CELL_IN_COLLAGEN_GEL_UP,BYSTRYKH_HEMATOPOIESIS_STEM_CELL_QTL_TRANS
767	SPG20	Spg20	chr3:54916030-54941253	1.60793	0.229131	0.43502	1.47952	2610	1.43013	JAATINEN_HEMATOPOIETIC_STEM_CELL_UP,IVANOVA_HEMATOPOIESIS_STEM_CELL_AND_PROGENITOR
768	NAPA	Napa	chr7:16683992-16703324	0.114297	0.229174	0.43502	-1.47934	2611	6.43321	IVANOVA_HEMATOPOIESIS_LATE_PROGENITOR
769	GDI2	Gdi2	chr13:3537321-3565507	0.110232	0.229257	0.43502	-1.47901	2612	7.14497	BYSTRYKH_HEMATOPOIESIS_STEM_CELL_AND_BRAIN_QTL_TRANS,IVANOVA_HEMATOPOIESIS_LATE_PROGENITOR
770	HBS1L	Hbs1l	chr10:21015785-21088695	0.0566704	0.229318	0.43502	-1.47876	2614	4.51015	IVANOVA_HEMATOPOIESIS_LATE_PROGENITOR
771	EIF2AK3	Eif2ak3	chr6:70794521-70855234	0.0444447	0.229408	0.43502	-1.4784	2620	2.02469	BYSTRYKH_HEMATOPOIESIS_STEM_CELL_QTL_TRANS
772	TFDP1	Tfdp1	chr8:13339674-13377702	0.0656241	0.229664	0.43502	-1.47736	2628	5.62887	JAATINEN_HEMATOPOIETIC_STEM_CELL_DN,RIZ_ERYTHROID_DIFFERENTIATION,RIZ_ERYTHROID_DIFFERENTIATION_CCNE1,LIANG_HEMATOPOIESIS_STEM_CELL_NUMBER_LARGE_VS_TINY_DN
773	BLM	Blm	chr7:87599879-87680005	0.671167	0.229773	0.43502	-1.47692	2631	2.60245	RIZ_ERYTHROID_DIFFERENTIATION,BYSTRYKH_HEMATOPOIESIS_STEM_CELL_AND_BRAIN_QTL_TRANS
774	SMEK1	Smek1	chr12:102277619-102321912	0.0318458	0.229847	0.43502	-1.47663	2632	2.83199	OSWALD_HEMATOPOIETIC_STEM_CELL_IN_COLLAGEN_GEL_DN
775	IL10RA	Il10ra	chr9:45061922-45077229	0.0668308	0.23011	0.43502	-1.47557	2640	3.71793	JAATINEN_HEMATOPOIETIC_STEM_CELL_DN
776	EAF1	Eaf1	chr14:32308265-32323043	0.135642	0.23052	0.43502	-1.47392	2650	2.08304	IVANOVA_HEMATOPOIESIS_LATE_PROGENITOR
777	KATNB1	Katnb1	chr8:97605101-97623774	0.13467	0.230561	0.43502	-1.47376	2652	1.40267	IVANOVA_HEMATOPOIESIS_LATE_PROGENITOR
778	NPEPPS	Npepps	chr11:97067171-97141890	3.28581	0.230614	0.43502	1.47355	2655	5.24268	BYSTRYKH_HEMATOPOIESIS_STEM_CELL_QTL_TRANS
779	FTH1	Fth1	chr19:10057193-10059582	1.63759	0.230633	0.43502	1.47347	2656	8.1877	GAZDA_DIAMOND_BLACKFAN_ANEMIA_PROGENITOR_UP,ADDYA_ERYTHROID_DIFFERENTIATION_BY_HEMIN,IVANOVA_HEMATOPOIESIS_LATE_PROGENITOR
780	CD19	Cd19	chr7:133551962-133558384	0.0782919	0.230635	0.43502	-1.47346	2657	6.04838	KEGG_HEMATOPOIETIC_CELL_LINEAGE
781	APLP2	Aplp2	chr9:30957142-31019400	0.033071	0.230642	0.43502	-1.47343	2658	4.22374	LIANG_HEMATOPOIESIS_STEM_CELL_NUMBER_LARGE_VS_TINY_DN,LIANG_HEMATOPOIESIS_STEM_CELL_NUMBER_SMALL_VS_HUGE_UP,LIANG_HEMATOPOIESIS_STEM_CELL_NUMBER_QTL
782	PLAC8	Plac8	chr5:100982752-101001224	0.125455	0.230968	0.43502	-1.47213	2668	7.64942	IVANOVA_HEMATOPOIESIS_INTERMEDIATE_PROGENITOR
783	BAG5	Bag5	chr12:112948069-112951468	1.35546	0.231013	0.43502	1.47195	2670	5.66477	OSWALD_HEMATOPOIETIC_STEM_CELL_IN_COLLAGEN_GEL_UP
784	PSMD3	Psmd3	chr11:98543868-98557292	0.102522	0.231054	0.43502	-1.47178	2671	0.00141195	BYSTRYKH_HEMATOPOIESIS_STEM_CELL_SCP2_QTL_TRANS
785	BAX	Bax	chr7:52717065-52722268	0.497731	0.231079	0.43502	-1.47168	2672	4.04526	GAZDA_DIAMOND_BLACKFAN_ANEMIA_PROGENITOR_UP,OSWALD_HEMATOPOIETIC_STEM_CELL_IN_COLLAGEN_GEL_DN
786	CMTM7	Cmtm7	chr9:114665954-114690947	0.148426	0.23156	0.43502	-1.46976	2680	3.5166	IVANOVA_HEMATOPOIESIS_EARLY_PROGENITOR
787	TAOK3	Taok3	chr5:117583604-117723924	0.510778	0.23217	0.43502	-1.46733	2695	6.52908	IVANOVA_HEMATOPOIESIS_STEM_CELL_AND_PROGENITOR
788	MCM5	Mcm5	chr8:77633427-77652338	0.0268541	0.232185	0.43502	-1.46727	2697	6.59002	JAATINEN_HEMATOPOIETIC_STEM_CELL_UP,RIZ_ERYTHROID_DIFFERENTIATION,RIZ_ERYTHROID_DIFFERENTIATION_HBZ
789	IBTK	Ibtk	chr9:85580963-85637766	0.0831264	0.232762	0.43502	-1.46497	2707	2.79548	GAZDA_DIAMOND_BLACKFAN_ANEMIA_PROGENITOR_DN
790	NFATC2	Nfatc2	chr2:168301910-168415783	1.51632	0.232769	0.43502	1.46494	2708	1.578	RIZ_ERYTHROID_DIFFERENTIATION_APOBEC2,IVANOVA_HEMATOPOIESIS_STEM_CELL
791	BPGM	Bpgm	chr6:34426356-34455610	0.0279889	0.23282	0.43502	-1.46474	2709	7.2002	JAATINEN_HEMATOPOIETIC_STEM_CELL_DN
792	LPCAT2	Lpcat2	chr8:95379249-95443178	0.110503	0.232851	0.43502	-1.46462	2712	2.12225	IVANOVA_HEMATOPOIESIS_LATE_PROGENITOR
793	TSPAN32	Tspan32	chr7:150191564-150205390	0.147934	0.232949	0.43502	-1.46423	2714	5.65754	OSWALD_HEMATOPOIETIC_STEM_CELL_IN_COLLAGEN_GEL_DN
794	MAF	Maf	chr8:118227153-118230794	0.0903789	0.233019	0.43502	-1.46395	2716	0.302957	BYSTRYKH_HEMATOPOIESIS_STEM_CELL_QTL_TRANS
795	C6orf211	1700052N19Rik	chr10:5891401-5913936	0.228539	0.23303	0.43502	-1.46391	2718	5.28256	IVANOVA_HEMATOPOIESIS_INTERMEDIATE_PROGENITOR
796	VDAC2	Vdac2	chr14:22650783-22665101	0.0706354	0.233055	0.43502	-1.46381	2719	6.8491	BYSTRYKH_HEMATOPOIESIS_STEM_CELL_AND_BRAIN_QTL_TRANS
797	CCDC127	Ccdc127	chr13:74487813-74497109	0.313932	0.233092	0.43502	-1.46366	2722	4.60584	IVANOVA_HEMATOPOIESIS_LATE_PROGENITOR
798	RASSF4	Rassf4	chr6:116583026-116623809	0.0746675	0.233218	0.43502	-1.46316	2724	4.18448	OSWALD_HEMATOPOIETIC_STEM_CELL_IN_COLLAGEN_GEL_UP,IVANOVA_HEMATOPOIESIS_INTERMEDIATE_PROGENITOR
799	POLR1A	Polr1a	chr6:71859067-71929355	3.31465	0.233316	0.43502	1.46277	2727	5.38099	IVANOVA_HEMATOPOIESIS_STEM_CELL_LONG_TERM
800	MMP8	Mmp8	chr9:7558429-7568486	0.0189212	0.233352	0.43502	-1.46263	2728	8.86859	JAATINEN_HEMATOPOIETIC_STEM_CELL_DN
801	COMMD10	Commd10	chr18:47118530-47247648	0.759909	0.233397	0.43502	-1.46245	2730	5.03406	IVANOVA_HEMATOPOIESIS_INTERMEDIATE_PROGENITOR
802	RPLP0	Rplp0	chr5:116009476-116013736	0.0302571	0.233532	0.43502	-1.46192	2734	9.07338	IVANOVA_HEMATOPOIESIS_STEM_CELL_LONG_TERM
803	EIF3D	Eif3d	chr15:77789428-77801254	0.815501	0.233762	0.43502	-1.46101	2737	8.6976	IVANOVA_HEMATOPOIESIS_STEM_CELL_LONG_TERM
804	DPAGT1	Dpagt1	chr9:44134928-44141683	0.495843	0.233907	0.43502	-1.46043	2741	3.82813	IVANOVA_HEMATOPOIESIS_EARLY_PROGENITOR
805	ADCK1	Adck1	chr12:89599245-89700162	0.0998926	0.234012	0.43502	-1.46002	2745	2.83232	IVANOVA_HEMATOPOIESIS_STEM_CELL_AND_PROGENITOR
806	SIPA1L1	Sipa1l1	chr12:83357572-83551258	0.0885099	0.234201	0.43502	-1.45927	2749	0.413043	IVANOVA_HEMATOPOIESIS_LATE_PROGENITOR
807	PNPLA6	Pnpla6	chr8:3515384-3544267	0.137936	0.234336	0.43502	-1.45874	2752	1.90221	IVANOVA_HEMATOPOIESIS_STEM_CELL_AND_PROGENITOR
808	PSMB6	Psmb6	chr11:70338859-70341360	0.0603909	0.234471	0.43502	-1.45821	2756	6.38607	BYSTRYKH_HEMATOPOIESIS_STEM_CELL_QTL_CIS,BYSTRYKH_HEMATOPOIESIS_STEM_CELL_AND_BRAIN_QTL_CIS
809	TMEM5	Tmem5	chr10:121518316-121534158	0.0961766	0.234562	0.43502	-1.45785	2758	0.184137	JAATINEN_HEMATOPOIETIC_STEM_CELL_UP,LIANG_HEMATOPOIESIS_STEM_CELL_NUMBER_SMALL_VS_HUGE_UP
810	GABPA	Gabpa	chr16:84835369-84864023	1.30262	0.234618	0.43502	1.45763	2760	4.74903	IVANOVA_HEMATOPOIESIS_STEM_CELL_AND_PROGENITOR
811	CD79A	Cd79a	chr7:25682530-25687216	0.108987	0.234729	0.43502	-1.45719	2763	6.61394	BYSTRYKH_HEMATOPOIESIS_STEM_CELL_QTL_TRANS
812	C19orf40	C230052I12Rik	chr7:36177171-36181786	0.573644	0.234824	0.43502	-1.45682	2766	4.01498	REACTOME_FANCONI_ANEMIA_PATHWAY
813	WRN	Wrn	chr8:34344845-34495999	0.13847	0.234877	0.43502	-1.45661	2768	2.91695	IVANOVA_HEMATOPOIESIS_LATE_PROGENITOR
814	SIGIRR	Sigirr	chr7:148277074-148286445	0.0981594	0.234904	0.43502	-1.4565	2769	1.63053	IVANOVA_HEMATOPOIESIS_STEM_CELL_AND_PROGENITOR
815	PSAP	Psap	chr10:59740376-59765347	0.0273978	0.235042	0.43502	-1.45596	2772	8.61984	JAATINEN_HEMATOPOIETIC_STEM_CELL_DN,BYSTRYKH_HEMATOPOIESIS_STEM_CELL_QTL_TRANS
816	GPR183	Gpr183	chr14:122351553-122364415	1.36198	0.235278	0.43502	1.45503	2778	3.99822	OSWALD_HEMATOPOIETIC_STEM_CELL_IN_COLLAGEN_GEL_UP
817	PLEKHB2	Plekhb2	chr1:34906804-34936430	1.41965	0.235301	0.43502	1.45494	2779	6.60061	IVANOVA_HEMATOPOIESIS_STEM_CELL_AND_PROGENITOR
818	XPO5	Xpo5	chr17:46339804-46379248	1.74245	0.235773	0.43502	1.45309	2788	3.72572	IVANOVA_HEMATOPOIESIS_LATE_PROGENITOR
819	SMAD3	Smad3	chr9:63494574-63605801	0.0693414	0.235827	0.43502	-1.45288	2789	2.48555	RIZ_ERYTHROID_DIFFERENTIATION_6HR
820	HMGCR	Hmgcr	chr13:97418919-97440891	0.0541383	0.235922	0.43502	-1.45251	2794	3.02325	JAATINEN_HEMATOPOIETIC_STEM_CELL_UP
821	CCDC93	Ccdc93	chr1:123327644-123403037	1.40394	0.235955	0.43502	1.45237	2796	4.04611	IVANOVA_HEMATOPOIESIS_STEM_CELL_AND_PROGENITOR
822	E2F8	E2f8	chr7:56121800-56136411	0.213233	0.235975	0.43502	-1.4523	2797	5.2183	RIZ_ERYTHROID_DIFFERENTIATION_HBZ,RIZ_ERYTHROID_DIFFERENTIATION_HEMGN,BYSTRYKH_HEMATOPOIESIS_STEM_CELL_AND_BRAIN_QTL_TRANS,IVANOVA_HEMATOPOIESIS_INTERMEDIATE_PROGENITOR
823	LDLRAD3	Ldlrad3	chr2:101790358-102026534	1.52634	0.236139	0.43502	1.45166	2800	3.65793	IVANOVA_HEMATOPOIESIS_EARLY_PROGENITOR
824	ETS1	Ets1	chr9:32503627-32565405	0.0234706	0.236364	0.43502	-1.45078	2804	3.45709	JAATINEN_HEMATOPOIETIC_STEM_CELL_DN
825	PPIL4	Ppil4	chr10:7512692-7542361	0.251112	0.236426	0.43502	-1.45053	2809	6.16911	IVANOVA_HEMATOPOIESIS_STEM_CELL_AND_PROGENITOR
826	PRKRIR	Prkrir	chr7:105851873-105866571	0.0545347	0.236745	0.43502	-1.44929	2817	1.6197	BYSTRYKH_HEMATOPOIESIS_STEM_CELL_QTL_TRANS
827	ENTPD7	Entpd7	chr19:43764315-43808187	1.48706	0.236958	0.43502	1.44846	2823	3.09823	IVANOVA_HEMATOPOIESIS_EARLY_PROGENITOR
828	C10orf137	2700050L05Rik	chr7:140843846-140863864	0.0617767	0.237071	0.43502	-1.44802	2826	1.29816	IVANOVA_HEMATOPOIESIS_STEM_CELL_LONG_TERM
829	FASTKD1	Fastkd1	chr2:69524881-69550663	1.81582	0.237121	0.43502	1.44782	2828	0.847115	IVANOVA_HEMATOPOIESIS_EARLY_PROGENITOR
830	ATP6V1D	Atp6v1d	chr12:79943969-79962625	1.58868	0.237178	0.43502	1.4476	2830	7.58011	BYSTRYKH_HEMATOPOIESIS_STEM_CELL_QTL_TRANS
831	LIAS	Lias	chr5:65782736-65800446	0.480692	0.237193	0.43502	-1.44754	2832	6.23654	OSWALD_HEMATOPOIETIC_STEM_CELL_IN_COLLAGEN_GEL_DN
832	CITED2	Cited2	chr10:17443034-17445479	0.0763226	0.237205	0.43502	-1.4475	2833	3.03168	JAATINEN_HEMATOPOIETIC_STEM_CELL_DN,IVANOVA_HEMATOPOIESIS_INTERMEDIATE_PROGENITOR
833	CECR5	Cecr5	chr6:120459512-120481317	3.51974	0.237237	0.43502	1.44737	2836	2.45637	IVANOVA_HEMATOPOIESIS_STEM_CELL_AND_PROGENITOR
834	CD163	Cd163	chr6:124254674-124280545	0.521295	0.237259	0.43502	-1.44728	2838	3.28526	JAATINEN_HEMATOPOIETIC_STEM_CELL_DN
835	CCDC117	Ccdc117	chr11:5428891-5442220	0.268335	0.237348	0.43502	-1.44694	2842	1.75551	IVANOVA_HEMATOPOIESIS_STEM_CELL_LONG_TERM
836	UBXN2A	Ubxn2a	chr12:4885838-4914326	2.29292	0.237353	0.43502	1.44692	2843	2.56618	IVANOVA_HEMATOPOIESIS_LATE_PROGENITOR
837	NR4A2	Nr4a2	chr2:56959638-56976414	4.80279	0.237418	0.43502	1.44667	2846	0.0371623	OSWALD_HEMATOPOIETIC_STEM_CELL_IN_COLLAGEN_GEL_UP,RIZ_ERYTHROID_DIFFERENTIATION_HBZ,RIZ_ERYTHROID_DIFFERENTIATION_HEMGN,RIZ_ERYTHROID_DIFFERENTIATION_6HR,IVANOVA_HEMATOPOIESIS_STEM_CELL
838	API5	Api5	chr2:94251884-94278304	1.3221	0.237555	0.43502	1.44613	2850	6.47884	IVANOVA_HEMATOPOIESIS_LATE_PROGENITOR
839	SNX30	Snx30	chr4:59818522-59917612	1.40811	0.237676	0.43502	1.44567	2852	3.58077	IVANOVA_HEMATOPOIESIS_STEM_CELL_AND_PROGENITOR
840	IBSP	Ibsp	chr5:104728306-104740488	0.0731242	0.237803	0.43502	-1.44517	2855	0.926171	BYSTRYKH_HEMATOPOIESIS_STEM_CELL_QTL_TRANS
841	UBC	Ubc	chr5:125866335-125870387	0.114252	0.237858	0.43502	-1.44496	2858	7.31901	BYSTRYKH_HEMATOPOIESIS_STEM_CELL_AND_BRAIN_QTL_TRANS
842	RASSF2	Rassf2	chr2:131818587-131855724	1.49127	0.237887	0.43502	1.44484	2859	5.97061	IVANOVA_HEMATOPOIESIS_STEM_CELL_AND_PROGENITOR
843	MCM7	Mcm7	chr5:138605817-138613090	0.0798527	0.237935	0.43502	-1.44466	2860	7.91436	RIZ_ERYTHROID_DIFFERENTIATION,RIZ_ERYTHROID_DIFFERENTIATION_HBZ
844	STAT6	Stat6	chr10:127080042-127098043	0.0612521	0.237979	0.43502	-1.44449	2862	4.41869	BYSTRYKH_HEMATOPOIESIS_STEM_CELL_QTL_TRANS
845	HGF	Hgf	chr5:16059368-16125257	0.0965644	0.238174	0.43502	-1.44373	2864	0.135396	OSWALD_HEMATOPOIETIC_STEM_CELL_IN_COLLAGEN_GEL_UP
846	DYNC1H1	Dync1h1	chr12:111839605-111905154	0.0755359	0.238307	0.43502	-1.44322	2866	3.05284	BYSTRYKH_HEMATOPOIESIS_STEM_CELL_QTL_TRANS
847	F13A1	F13a1	chr13:36959056-37141073	0.45587	0.238312	0.43502	-1.4432	2867	8.71535	JAATINEN_HEMATOPOIETIC_STEM_CELL_DN,IVANOVA_HEMATOPOIESIS_LATE_PROGENITOR
848	ISYNA1	Isyna1	chr8:73118380-73121189	0.0886164	0.238368	0.43502	-1.44298	2869	0.417346	JAATINEN_HEMATOPOIETIC_STEM_CELL_UP,IVANOVA_HEMATOPOIESIS_STEM_CELL_AND_PROGENITOR
849	ZNF704	Zfp704	chr3:9427010-9610085	1.45033	0.238463	0.43502	1.44261	2874	2.80934	IVANOVA_HEMATOPOIESIS_STEM_CELL_AND_PROGENITOR
850	MDH1	Mdh1	chr11:21456695-21471937	0.0897091	0.238705	0.43502	-1.44168	2880	7.47113	BYSTRYKH_HEMATOPOIESIS_STEM_CELL_QTL_TRANS,IVANOVA_HEMATOPOIESIS_EARLY_PROGENITOR,IVANOVA_HEMATOPOIESIS_INTERMEDIATE_PROGENITOR
851	MKRN1	Mkrn1	chr6:39347820-39370368	0.103976	0.238844	0.43502	-1.44114	2884	6.15719	BYSTRYKH_HEMATOPOIESIS_STEM_CELL_QTL_TRANS
852	GCSH	Gcsh	chr8:119505728-119517349	0.100102	0.238844	0.43502	-1.44114	2885	2.31466	GAZDA_DIAMOND_BLACKFAN_ANEMIA_PROGENITOR_DN,JAATINEN_HEMATOPOIETIC_STEM_CELL_UP,IVANOVA_HEMATOPOIESIS_EARLY_PROGENITOR
853	CANT1	Cant1	chr11:118267603-118280366	0.314795	0.239386	0.43502	-1.43904	2894	1.38226	OSWALD_HEMATOPOIETIC_STEM_CELL_IN_COLLAGEN_GEL_DN
854	CSGALNACT2	Csgalnact2	chr6:118057471-118089158	0.0264306	0.239945	0.43502	-1.43689	2902	3.3678	IVANOVA_HEMATOPOIESIS_LATE_PROGENITOR
855	NANS	Nans	chr4:46502201-46516310	0.764977	0.240084	0.43502	-1.43636	2903	5.03475	BYSTRYKH_HEMATOPOIESIS_STEM_CELL_AND_BRAIN_QTL_TRANS
856	GPR97	Gpr97	chr8:97541592-97569147	0.175157	0.2401	0.43502	-1.4363	2906	5.34668	IVANOVA_HEMATOPOIESIS_EARLY_PROGENITOR
857	PRSS16	Prss16	chr13:22094045-22101610	0.0961505	0.240205	0.43502	-1.43589	2909	0.260548	IVANOVA_HEMATOPOIESIS_LATE_PROGENITOR
858	RNH1	Rnh1	chr7:148346225-148354588	0.112946	0.240346	0.43502	-1.43535	2913	5.78594	BYSTRYKH_HEMATOPOIESIS_STEM_CELL_QTL_TRANS
859	HK2	Hk2	chr6:82675021-82724448	0.0854684	0.240492	0.43502	-1.43479	2915	4.83682	OSWALD_HEMATOPOIETIC_STEM_CELL_IN_COLLAGEN_GEL_UP
860	ENOPH1	Enoph1	chr5:100469013-100497783	0.0431971	0.240621	0.43502	-1.4343	2918	2.14787	IVANOVA_HEMATOPOIESIS_INTERMEDIATE_PROGENITOR
861	NPC2	Npc2	chr12:86095509-86114062	0.513248	0.240714	0.43502	-1.43394	2921	8.07045	IVANOVA_HEMATOPOIESIS_INTERMEDIATE_PROGENITOR
862	PRDX3	Prdx3	chr19:60939969-60950441	0.785711	0.240882	0.43502	-1.4333	2925	8.95387	IVANOVA_HEMATOPOIESIS_LATE_PROGENITOR
863	HDGFRP3	Hdgfrp3	chr7:89026142-89079345	0.175421	0.240993	0.43502	-1.43287	2929	0.339336	JAATINEN_HEMATOPOIETIC_STEM_CELL_UP
864	GP1BA	Gp1ba	chr11:70452624-70455557	4.42769	0.24103	0.43502	1.43273	2931	3.40472	KEGG_HEMATOPOIETIC_CELL_LINEAGE
865	PTPN21	Ptpn21	chr12:99914951-99975615	8.15081	0.241084	0.43502	1.43252	2933	1.34577	IVANOVA_HEMATOPOIESIS_STEM_CELL_LONG_TERM
866	PLBD1	Plbd1	chr6:136560592-136610337	0.0744262	0.241158	0.43502	-1.43224	2936	6.34439	JAATINEN_HEMATOPOIETIC_STEM_CELL_DN
867	CD3D	Cd3d	chr9:44789869-44795135	0.363093	0.241266	0.43502	-1.43183	2940	3.85476	KEGG_HEMATOPOIETIC_CELL_LINEAGE,JAATINEN_HEMATOPOIETIC_STEM_CELL_DN,IVANOVA_HEMATOPOIESIS_EARLY_PROGENITOR
868	RASA1	Rasa1	chr13:85354304-85429091	4.97581	0.241279	0.43502	1.43178	2941	5.77453	IVANOVA_HEMATOPOIESIS_EARLY_PROGENITOR
869	KIAA0101	2810417H13Rik	chr9:65738130-65751358	0.166205	0.241324	0.43502	-1.4316	2943	7.83716	LIANG_HEMATOPOIESIS_STEM_CELL_NUMBER_LARGE_VS_TINY_UP
870	G6PC3	G6pc3	chr11:102051013-102055396	0.142323	0.241679	0.43502	-1.43025	2953	4.94027	IVANOVA_HEMATOPOIESIS_EARLY_PROGENITOR
871	MAP2K1	Map2k1	chr9:64033600-64101412	0.0746442	0.241691	0.43502	-1.4302	2954	3.63256	IVANOVA_HEMATOPOIESIS_LATE_PROGENITOR
872	CYBA	Cyba	chr8:124948671-124956840	0.0681503	0.241813	0.43502	-1.42974	2957	6.85714	BYSTRYKH_HEMATOPOIESIS_STEM_CELL_AND_BRAIN_QTL_TRANS
873	MPO	Mpo	chr11:87607286-87617913	0.00479154	0.241844	0.43502	-1.42962	2959	9.32432	BYSTRYKH_HEMATOPOIESIS_STEM_CELL_QTL_CIS,IVANOVA_HEMATOPOIESIS_INTERMEDIATE_PROGENITOR
874	CYLD	Cyld	chr8:91220927-91275844	0.031924	0.242153	0.43502	-1.42844	2968	4.52768	OSWALD_HEMATOPOIETIC_STEM_CELL_IN_COLLAGEN_GEL_DN
875	HIC2	Hic2	chr16:17233680-17263523	1.62706	0.242997	0.43502	1.42523	2980	0.827824	IVANOVA_HEMATOPOIESIS_STEM_CELL_AND_PROGENITOR
876	ALDOC	Aldoc	chr11:78137700-78140262	5.09855	0.243143	0.43502	1.42468	2984	2.68158	OSWALD_HEMATOPOIETIC_STEM_CELL_IN_COLLAGEN_GEL_DN
877	PIK3R1	Pik3r1	chr13:102450718-102462602	0.249819	0.243206	0.43502	-1.42444	2987	5.22988	BYSTRYKH_HEMATOPOIESIS_STEM_CELL_QTL_TRANS
878	XPOT	Xpot	chr10:121024436-121063372	0.118356	0.243458	0.43502	-1.42348	2992	2.51583	BYSTRYKH_HEMATOPOIESIS_STEM_CELL_AND_BRAIN_QTL_TRANS
879	SENP6	Senp6	chr9:79914710-79992587	0.153883	0.24367	0.43502	-1.42268	2996	2.50846	IVANOVA_HEMATOPOIESIS_STEM_CELL_SHORT_TERM
880	UNG	Ung	chr5:114581165-114589330	0.21016	0.243713	0.43502	-1.42252	2998	1.02831	JAATINEN_HEMATOPOIETIC_STEM_CELL_UP
881	PHC1	Phc1	chr6:122267749-122287033	0.142755	0.244079	0.43502	-1.42113	3003	0.837362	IVANOVA_HEMATOPOIESIS_STEM_CELL_AND_PROGENITOR
882	NDNL2	Ndnl2	chr7:72016536-72017926	1.60144	0.244108	0.43502	1.42102	3004	1.82996	BYSTRYKH_HEMATOPOIESIS_STEM_CELL_QTL_CIS
883	PARP8	Parp8	chr13:117643631-117814323	2.89695	0.244372	0.43502	1.42003	3008	5.5827	IVANOVA_HEMATOPOIESIS_EARLY_PROGENITOR
884	MPL	Mpl	chr4:118115022-118130100	1.66702	0.244491	0.43502	1.41958	3010	1.13745	JAATINEN_HEMATOPOIETIC_STEM_CELL_UP,RIZ_ERYTHROID_DIFFERENTIATION_HBZ,RIZ_ERYTHROID_DIFFERENTIATION_HEMGN,IVANOVA_HEMATOPOIESIS_STEM_CELL_AND_PROGENITOR
885	POLR3G	Polr3g	chr13:81812836-81850012	0.271186	0.24456	0.43502	-1.41932	3013	1.97027	IVANOVA_HEMATOPOIESIS_STEM_CELL_AND_PROGENITOR
886	AGPAT5	Agpat5	chr8:18846279-18884413	0.297744	0.244756	0.43502	-1.41858	3017	3.75081	IVANOVA_HEMATOPOIESIS_INTERMEDIATE_PROGENITOR
887	PSMA3	Psma3	chr12:72075680-72095908	0.185539	0.245116	0.43502	-1.41722	3022	8.47149	IVANOVA_HEMATOPOIESIS_INTERMEDIATE_PROGENITOR
888	RRAS2	Rras2	chr7:121190296-121261295	12.1703	0.245436	0.43502	1.41602	3027	2.81314	GAZDA_DIAMOND_BLACKFAN_ANEMIA_PROGENITOR_UP,OSWALD_HEMATOPOIETIC_STEM_CELL_IN_COLLAGEN_GEL_DN
889	GALNT2	Galnt2	chr8:126755294-126869622	0.0690639	0.245467	0.43502	-1.41591	3030	1.12062	OSWALD_HEMATOPOIETIC_STEM_CELL_IN_COLLAGEN_GEL_UP
890	USP2	Usp2	chr9:43877512-43903710	0.100189	0.245629	0.43502	-1.4153	3032	0.196193	IVANOVA_HEMATOPOIESIS_STEM_CELL_AND_PROGENITOR
891	XKR8	Xkr8	chr4:132280819-132288461	1.30823	0.245828	0.43502	1.41455	3036	4.28928	IVANOVA_HEMATOPOIESIS_EARLY_PROGENITOR
892	SMG7	Smg7	chr1:154684126-154749776	1.28369	0.245851	0.43502	1.41446	3037	6.30582	OSWALD_HEMATOPOIETIC_STEM_CELL_IN_COLLAGEN_GEL_DN
893	PRF1	Prf1	chr10:60760584-60767011	0.352825	0.245944	0.43502	-1.41412	3038	1.13865	JAATINEN_HEMATOPOIETIC_STEM_CELL_DN
894	MAP4K5	Map4k5	chr12:70904744-70994150	0.250124	0.246249	0.43502	-1.41297	3043	3.58971	OSWALD_HEMATOPOIETIC_STEM_CELL_IN_COLLAGEN_GEL_DN
895	ELP2	Elp2	chr18:24762462-24797331	1.28303	0.246278	0.43502	1.41287	3045	6.97609	IVANOVA_HEMATOPOIESIS_INTERMEDIATE_PROGENITOR
896	RUVBL2	Ruvbl2	chr7:52677268-52689834	0.618433	0.246396	0.43502	-1.41243	3051	4.59715	JAATINEN_HEMATOPOIETIC_STEM_CELL_UP
897	TLK2	Tlk2	chr11:105042844-105145270	0.070831	0.246507	0.43502	-1.41201	3054	2.6247	BYSTRYKH_HEMATOPOIESIS_STEM_CELL_QTL_TRANS
898	GPR180	Gpr180	chr14:118536349-118563454	1.48645	0.246517	0.43502	1.41197	3055	1.78726	IVANOVA_HEMATOPOIESIS_INTERMEDIATE_PROGENITOR
899	NCOA2	Ncoa2	chr1:13129240-13364164	1.39853	0.246621	0.43502	1.41158	3058	4.32389	IVANOVA_HEMATOPOIESIS_STEM_CELL
900	LTV1	Ltv1	chr10:12898444-12912943	0.268415	0.246959	0.43502	-1.41032	3065	4.87791	LIANG_HEMATOPOIESIS_STEM_CELL_NUMBER_LARGE_VS_TINY_UP
901	TCF25	Tcf25	chr8:125897653-125927712	0.116614	0.247302	0.43502	-1.40904	3070	4.52738	IVANOVA_HEMATOPOIESIS_STEM_CELL
902	CBFA2T2	Cbfa2t2	chr2:154262220-154365092	1.67934	0.247456	0.43502	1.40847	3073	4.77786	BYSTRYKH_HEMATOPOIESIS_STEM_CELL_QTL_CIS,IVANOVA_HEMATOPOIESIS_STEM_CELL_AND_PROGENITOR
903	U2AF1	U2af1	chr17:31784027-31795699	0.682799	0.247619	0.43502	-1.40786	3077	5.76212	GAZDA_DIAMOND_BLACKFAN_ANEMIA_PROGENITOR_UP
904	SCAPER	Scaper	chr9:55397690-55785922	0.0855216	0.247854	0.43502	-1.40699	3084	0.646858	IVANOVA_HEMATOPOIESIS_STEM_CELL_LONG_TERM
905	HEXA	Hexa	chr9:59387474-59412912	0.0439804	0.247913	0.43502	-1.40677	3085	3.63626	IVANOVA_HEMATOPOIESIS_STEM_CELL_AND_PROGENITOR
906	MRPL48	Mrpl48	chr7:107697631-107731644	0.597745	0.247923	0.43502	-1.40673	3086	6.32159	BYSTRYKH_HEMATOPOIESIS_STEM_CELL_QTL_TRANS
907	RECK	Reck	chr4:43888402-43957678	1.28235	0.248205	0.43502	1.40569	3093	5.45899	OSWALD_HEMATOPOIETIC_STEM_CELL_IN_COLLAGEN_GEL_DN
908	ANKRD11	Ankrd11	chr8:125407221-125565897	0.571913	0.248358	0.43502	-1.40512	3098	2.87514	OSWALD_HEMATOPOIETIC_STEM_CELL_IN_COLLAGEN_GEL_DN
909	PLK2	Plk2	chr13:111185252-111191051	0.148817	0.248405	0.43502	-1.40494	3099	0.781579	OSWALD_HEMATOPOIETIC_STEM_CELL_IN_COLLAGEN_GEL_UP
910	PAIP2B	Paip2b	chr6:83756053-83781735	2.50893	0.248533	0.43502	1.40447	3101	3.76613	IVANOVA_HEMATOPOIESIS_STEM_CELL_AND_PROGENITOR
911	CIRH1A	Cirh1a	chr8:109417540-109446994	0.218541	0.248617	0.43502	-1.40416	3104	5.2586	BYSTRYKH_HEMATOPOIESIS_STEM_CELL_AND_BRAIN_QTL_TRANS
912	ITGB3	Itgb3	chr11:104469314-104531785	0.0495924	0.248627	0.43502	-1.40412	3105	2.00916	KEGG_HEMATOPOIETIC_CELL_LINEAGE,BYSTRYKH_HEMATOPOIESIS_STEM_CELL_QTL_TRANS
913	AP3D1	Ap3d1	chr10:80169723-80204956	0.176337	0.248939	0.43502	-1.40297	3116	4.17231	OSWALD_HEMATOPOIETIC_STEM_CELL_IN_COLLAGEN_GEL_DN
914	DHX8	Dhx8	chr11:101594270-101628671	0.0746636	0.249131	0.43502	-1.40226	3119	2.50427	IVANOVA_HEMATOPOIESIS_LATE_PROGENITOR
915	N4BP1	N4bp1	chr8:89365038-89409157	0.0870629	0.249194	0.43502	-1.40202	3120	2.84361	OSWALD_HEMATOPOIETIC_STEM_CELL_IN_COLLAGEN_GEL_DN
916	GALNT3	Galnt3	chr2:65920823-65962850	1.54338	0.2492	0.43502	1.402	3121	2.06409	OSWALD_HEMATOPOIETIC_STEM_CELL_IN_COLLAGEN_GEL_DN
917	CTDSPL2	Ctdspl2	chr2:121782189-121839322	1.42684	0.249351	0.43502	1.40144	3122	5.12245	IVANOVA_HEMATOPOIESIS_EARLY_PROGENITOR
918	WDFY4	Wdfy4	chr14:33772734-33998252	0.126707	0.249387	0.43502	-1.40131	3123	3.26196	IVANOVA_HEMATOPOIESIS_EARLY_PROGENITOR
919	OTUD4	Otud4	chr8:82163575-82201654	3.82271	0.24965	0.43502	1.40034	3126	5.15643	OSWALD_HEMATOPOIETIC_STEM_CELL_IN_COLLAGEN_GEL_DN
920	UBN1	Ubn1	chr16:5050161-5086378	1.43671	0.249658	0.43502	1.40031	3127	5.16431	BYSTRYKH_HEMATOPOIESIS_STEM_CELL_QTL_TRANS
921	DNAJB11	Dnajb11	chr16:22857939-22879707	1.30044	0.250122	0.43502	1.3986	3137	5.00084	BYSTRYKH_HEMATOPOIESIS_STEM_CELL_AND_BRAIN_QTL_TRANS
922	C11orf83	AI462493	chr19:8954506-8955423	0.710175	0.250194	0.43502	-1.39833	3139	3.64613	IVANOVA_HEMATOPOIESIS_EARLY_PROGENITOR
923	BCLAF1	Bclaf1	chr10:20032275-20062307	0.193107	0.250216	0.43502	-1.39825	3140	5.89377	IVANOVA_HEMATOPOIESIS_STEM_CELL_SHORT_TERM
924	BRCA2	Brca2	chr5:151325198-151372324	0.685177	0.250393	0.43502	-1.3976	3144	3.06349	REACTOME_FANCONI_ANEMIA_PATHWAY,GAZDA_DIAMOND_BLACKFAN_ANEMIA_PROGENITOR_DN
925	GMIP	Gmip	chr8:72332586-72345769	0.187246	0.250487	0.43502	-1.39726	3146	3.05929	IVANOVA_HEMATOPOIESIS_LATE_PROGENITOR
926	GNPTAB	Gnptab	chr10:87842157-87910074	0.0557465	0.250568	0.43502	-1.39696	3149	1.67928	IVANOVA_HEMATOPOIESIS_EARLY_PROGENITOR
927	BRAF	Braf	chr6:39553237-39675462	2.53684	0.25061	0.43502	1.3968	3151	5.20399	BYSTRYKH_HEMATOPOIESIS_STEM_CELL_QTL_TRANS
928	CD3E	Cd3e	chr9:44806826-44817673	0.233097	0.2507	0.43502	-1.39647	3153	0.911276	KEGG_HEMATOPOIETIC_CELL_LINEAGE
929	PLXND1	Plxnd1	chr6:115904829-115945023	2.67379	0.250996	0.43502	1.39539	3156	1.19039	BYSTRYKH_HEMATOPOIESIS_STEM_CELL_QTL_TRANS
930	ENTPD5	Entpd5	chr12:85714807-85749979	0.0809865	0.2511	0.43502	-1.395	3159	3.50423	IVANOVA_HEMATOPOIESIS_STEM_CELL
931	QSER1	Qser1	chr2:104594954-104656853	1.50171	0.251168	0.43502	1.39476	3162	2.4641	JAATINEN_HEMATOPOIETIC_STEM_CELL_UP,IVANOVA_HEMATOPOIESIS_STEM_CELL_AND_PROGENITOR
932	SETD1A	Setd1a	chr7:134920903-134943633	5.09165	0.251211	0.43502	1.3946	3164	1.86772	BYSTRYKH_HEMATOPOIESIS_STEM_CELL_QTL_TRANS
933	SUPV3L1	Supv3l1	chr10:61892126-61912441	0.0761564	0.251262	0.43502	-1.39441	3165	0.994115	IVANOVA_HEMATOPOIESIS_EARLY_PROGENITOR
934	HNRNPH1	Hnrnph1	chr11:50191221-50200030	0.306138	0.251467	0.43502	-1.39366	3170	6.17228	OSWALD_HEMATOPOIETIC_STEM_CELL_IN_COLLAGEN_GEL_DN
935	CLPTM1L	Clptm1l	chr13:73741749-73758053	0.0945669	0.251585	0.43502	-1.39323	3174	3.52519	IVANOVA_HEMATOPOIESIS_LATE_PROGENITOR
936	FLT3	Flt3	chr5:148142317-148212065	7.01654	0.251626	0.43502	1.39308	3176	3.25813	KEGG_HEMATOPOIETIC_CELL_LINEAGE,BIOCARTA_ERYTH_PATHWAY,GAZDA_DIAMOND_BLACKFAN_ANEMIA_PROGENITOR_DN,JAATINEN_HEMATOPOIETIC_STEM_CELL_UP,BYSTRYKH_HEMATOPOIESIS_STEM_CELL_FLI1,IVANOVA_HEMATOPOIESIS_STEM_CELL_AND_PROGENITOR
937	FGFRL1	Fgfrl1	chr5:109123521-109135917	0.0949409	0.251895	0.43502	-1.3921	3178	0.348646	IVANOVA_HEMATOPOIESIS_LATE_PROGENITOR
938	POLR1C	Polr1c	chr17:46380869-46384994	0.733999	0.251928	0.43502	-1.39198	3179	6.42964	BYSTRYKH_HEMATOPOIESIS_STEM_CELL_QTL_TRANS
939	RHOQ	Rhoq	chr17:87362451-87399409	1.46082	0.252029	0.43502	1.39161	3180	2.6396	OSWALD_HEMATOPOIETIC_STEM_CELL_IN_COLLAGEN_GEL_UP,IVANOVA_HEMATOPOIESIS_STEM_CELL_LONG_TERM
940	USP22	Usp22	chr11:60965444-60988561	0.0518279	0.252634	0.43502	-1.3894	3187	1.92431	BYSTRYKH_HEMATOPOIESIS_STEM_CELL_AND_BRAIN_QTL_TRANS
941	TRIM24	Trim24	chr6:37820811-37916289	0.149375	0.25279	0.43502	-1.38883	3189	2.01779	JAATINEN_HEMATOPOIETIC_STEM_CELL_UP
942	ADSSL1	Adssl1	chr12:113858258-113879566	1.46945	0.253187	0.43502	1.38739	3194	5.72131	IVANOVA_HEMATOPOIESIS_LATE_PROGENITOR
943	BET1	Bet1	chr6:4026904-4036927	0.289067	0.254257	0.43502	-1.38351	3214	5.69035	BYSTRYKH_HEMATOPOIESIS_STEM_CELL_QTL_TRANS,IVANOVA_HEMATOPOIESIS_INTERMEDIATE_PROGENITOR
944	ZNF398	Zfp398	chr6:47785696-47817504	1.72688	0.254458	0.43502	1.38278	3218	0.909415	BYSTRYKH_HEMATOPOIESIS_STEM_CELL_QTL_TRANS
945	CUL5	Cul5	chr9:53422687-53475612	0.18163	0.254474	0.43502	-1.38272	3219	3.10048	IVANOVA_HEMATOPOIESIS_INTERMEDIATE_PROGENITOR,IVANOVA_HEMATOPOIESIS_STEM_CELL_AND_PROGENITOR
946	NUCKS1	Nucks1	chr1:133807035-133832897	1.27101	0.254565	0.43502	1.38239	3220	7.84315	BYSTRYKH_HEMATOPOIESIS_STEM_CELL_QTL_TRANS
947	CDH1	Cdh1	chr8:109127268-109194146	1.528	0.254624	0.43502	1.38218	3223	2.10197	BYSTRYKH_HEMATOPOIESIS_STEM_CELL_QTL_TRANS
948	FCER2	Fcer2a	chr8:3681737-3694174	0.115565	0.254717	0.43502	-1.38184	3226	3.03045	KEGG_HEMATOPOIETIC_CELL_LINEAGE
949	DSTYK	Dstyk	chr1:134314030-134363536	1.33697	0.254792	0.43502	1.38157	3227	3.80375	OSWALD_HEMATOPOIETIC_STEM_CELL_IN_COLLAGEN_GEL_UP
950	FEM1A	Fem1a	chr17:56396216-56403031	1.36875	0.254941	0.43502	1.38103	3229	3.72435	BYSTRYKH_HEMATOPOIESIS_STEM_CELL_QTL_TRANS
951	GALNT7	Galnt7	chr8:60003366-60131800	0.0637017	0.255047	0.43502	-1.38065	3231	1.32863	JAATINEN_HEMATOPOIETIC_STEM_CELL_UP
952	DLAT	Dlat	chr9:50442740-50467885	0.15857	0.255109	0.43502	-1.38043	3233	2.52462	BYSTRYKH_HEMATOPOIESIS_STEM_CELL_QTL_TRANS,IVANOVA_HEMATOPOIESIS_EARLY_PROGENITOR
953	ERO1L	Ero1l	chr14:45903996-45938202	8.19411	0.255296	0.43502	1.37975	3236	4.25648	BYSTRYKH_HEMATOPOIESIS_STEM_CELL_QTL_TRANS,IVANOVA_HEMATOPOIESIS_LATE_PROGENITOR
954	GPI	Gpi1	chr7:34986346-35015324	0.12297	0.255299	0.43502	-1.37974	3237	8.18453	BYSTRYKH_HEMATOPOIESIS_STEM_CELL_QTL_CIS
955	PPDPF	Ppdpf	chr2:180922048-180923209	0.650356	0.255432	0.43502	-1.37927	3240	2.01634	IVANOVA_HEMATOPOIESIS_STEM_CELL
956	VPS13D	Vps13d	chr4:144565040-144780495	1.33802	0.255541	0.43502	1.37887	3241	4.33531	GAZDA_DIAMOND_BLACKFAN_ANEMIA_PROGENITOR_UP
957	PAIP1	Paip1	chr13:120217407-120249127	2.30384	0.255776	0.43502	1.37803	3246	4.31773	JAATINEN_HEMATOPOIETIC_STEM_CELL_UP,IVANOVA_HEMATOPOIESIS_STEM_CELL
958	NME1	Nme1	chr11:93820239-93829835	0.22768	0.256092	0.43502	-1.37689	3253	7.65881	JAATINEN_HEMATOPOIETIC_STEM_CELL_UP
959	MEF2C	Mef2c	chr13:83643194-83802948	0.559519	0.256213	0.43502	-1.37646	3257	5.73679	RIZ_ERYTHROID_DIFFERENTIATION_APOBEC2,RIZ_ERYTHROID_DIFFERENTIATION_6HR,ADDYA_ERYTHROID_DIFFERENTIATION_BY_HEMIN,IVANOVA_HEMATOPOIESIS_STEM_CELL_AND_PROGENITOR
960	ARL4C	Arl4c	chr1:90594803-90598766	1.6165	0.256569	0.43502	1.37518	3263	2.00827	OSWALD_HEMATOPOIETIC_STEM_CELL_IN_COLLAGEN_GEL_UP,JAATINEN_HEMATOPOIETIC_STEM_CELL_DN,LIANG_HEMATOPOIESIS_STEM_CELL_NUMBER_LARGE_VS_TINY_DN,IVANOVA_HEMATOPOIESIS_STEM_CELL
961	F11R	F11r	chr1:173367692-173394724	1.65618	0.256626	0.43502	1.37498	3265	2.78907	BYSTRYKH_HEMATOPOIESIS_STEM_CELL_QTL_CIS
962	RGS10	Rgs10	chr7:135517139-135561686	0.760035	0.257019	0.43502	-1.37357	3274	4.50209	OSWALD_HEMATOPOIETIC_STEM_CELL_IN_COLLAGEN_GEL_DN,IVANOVA_HEMATOPOIESIS_LATE_PROGENITOR
963	CNOT8	Cnot8	chr11:57917655-57932096	0.32669	0.257287	0.43502	-1.37261	3278	5.95765	GAZDA_DIAMOND_BLACKFAN_ANEMIA_PROGENITOR_DN,BYSTRYKH_HEMATOPOIESIS_STEM_CELL_QTL_TRANS
964	2014-09-02	2014-09-02	chr1:95375570-95406307	1.37127	0.257461	0.43502	1.37199	3286	8.84765	BYSTRYKH_HEMATOPOIESIS_STEM_CELL_QTL_TRANS
965	IVNS1ABP	Ivns1abp	chr1:153191628-153211575	1.25435	0.257668	0.43502	1.37125	3288	5.80685	IVANOVA_HEMATOPOIESIS_STEM_CELL_AND_PROGENITOR
966	GRAP2	Grap2	chr15:80453913-80480728	0.646369	0.257738	0.43502	-1.371	3291	2.75239	OSWALD_HEMATOPOIETIC_STEM_CELL_IN_COLLAGEN_GEL_UP
967	SEC23B	Sec23b	chr2:144382013-144416479	1.33152	0.257928	0.43502	1.37032	3295	7.26354	IVANOVA_HEMATOPOIESIS_STEM_CELL_AND_PROGENITOR
968	F2R	F2r	chr13:96371744-96388388	9.13834	0.258018	0.43502	1.37	3299	2.5353	OSWALD_HEMATOPOIETIC_STEM_CELL_IN_COLLAGEN_GEL_DN,JAATINEN_HEMATOPOIETIC_STEM_CELL_UP,BYSTRYKH_HEMATOPOIESIS_STEM_CELL_QTL_CIS
969	WDR91	Wdr91	chr6:34830426-34860831	0.294848	0.258396	0.43502	-1.36866	3310	1.00665	JAATINEN_HEMATOPOIETIC_STEM_CELL_UP
970	TAX1BP1	Tax1bp1	chr6:52663742-52716478	0.101708	0.258461	0.43502	-1.36842	3311	6.78055	GAZDA_DIAMOND_BLACKFAN_ANEMIA_PROGENITOR_DN,ADDYA_ERYTHROID_DIFFERENTIATION_BY_HEMIN
971	CP	Cp	chr3:19857054-19892937	1.644	0.25848	0.43502	1.36836	3312	1.34447	BYSTRYKH_HEMATOPOIESIS_STEM_CELL_QTL_TRANS
972	ZNF546	Zfp11	chr5:130160470-130175963	0.0926817	0.258524	0.43502	-1.3682	3313	0.381032	IVANOVA_HEMATOPOIESIS_EARLY_PROGENITOR
973	PRKAG2	Prkag2	chr5:24368575-24606248	0.331683	0.258594	0.43502	-1.36795	3314	1.89476	IVANOVA_HEMATOPOIESIS_STEM_CELL_AND_PROGENITOR
974	SCARB1	Scarb1	chr5:125757460-125821444	5.42334	0.259313	0.43502	1.3654	3328	5.9574	IVANOVA_HEMATOPOIESIS_INTERMEDIATE_PROGENITOR
975	MRPS35	Mrps35	chr6:146991292-147019424	0.152436	0.259402	0.43502	-1.36508	3329	1.51161	IVANOVA_HEMATOPOIESIS_INTERMEDIATE_PROGENITOR
976	DAB2	Dab2	chr15:6336748-6390709	1.56042	0.259414	0.43502	1.36504	3331	1.73261	OSWALD_HEMATOPOIETIC_STEM_CELL_IN_COLLAGEN_GEL_UP
977	CNOT1	Cnot1	chr8:98243351-98331366	0.176377	0.259506	0.43502	-1.36471	3333	5.14615	IVANOVA_HEMATOPOIESIS_STEM_CELL_AND_PROGENITOR
978	ETV6	Etv6	chr6:133985725-134220165	0.171116	0.25971	0.43502	-1.36399	3338	2.37201	JAATINEN_HEMATOPOIETIC_STEM_CELL_UP,IVANOVA_HEMATOPOIESIS_STEM_CELL_AND_PROGENITOR
979	MMP9	Mmp9	chr2:164773751-164781346	1.28426	0.259838	0.43502	1.36354	3340	8.04976	JAATINEN_HEMATOPOIETIC_STEM_CELL_DN,BAKER_HEMATOPOESIS_STAT1_TARGETS,BAKER_HEMATOPOIESIS_STAT3_TARGETS
980	DDX50	Ddx50	chr10:62078771-62113946	0.198478	0.259909	0.43502	-1.36329	3341	2.94142	OSWALD_HEMATOPOIETIC_STEM_CELL_IN_COLLAGEN_GEL_DN
981	AFF1	Aff1	chr5:104183592-104284341	0.251165	0.260001	0.43502	-1.36296	3345	2.84905	RIZ_ERYTHROID_DIFFERENTIATION_HBZ
982	INPP5F	Inpp5f	chr7:135754879-135839950	2.15114	0.260258	0.43502	1.36205	3347	4.0513	IVANOVA_HEMATOPOIESIS_LATE_PROGENITOR
983	DNMT3A	Dnmt3a	chr12:3891744-3914443	0.219079	0.260834	0.43502	-1.36002	3354	1.75896	BYSTRYKH_HEMATOPOIESIS_STEM_CELL_QTL_TRANS,IVANOVA_HEMATOPOIESIS_STEM_CELL
984	DDX52	Ddx52	chr11:83755680-83775692	0.357487	0.260944	0.43502	-1.35963	3356	5.94131	BYSTRYKH_HEMATOPOIESIS_STEM_CELL_QTL_TRANS,IVANOVA_HEMATOPOIESIS_INTERMEDIATE_PROGENITOR
985	MSH6	Msh6	chr17:88374390-88390223	1.30085	0.26101	0.43502	1.3594	3359	4.96233	IVANOVA_HEMATOPOIESIS_STEM_CELL_LONG_TERM
986	SH2B3	Sh2b3	chr5:122267224-122286810	0.222395	0.261063	0.43502	-1.35922	3360	1.70621	IVANOVA_HEMATOPOIESIS_STEM_CELL_AND_PROGENITOR
987	SDAD1	Sdad1	chr5:92713036-92739050	0.35154	0.261475	0.43502	-1.35777	3368	3.19645	GAZDA_DIAMOND_BLACKFAN_ANEMIA_PROGENITOR_UP,IVANOVA_HEMATOPOIESIS_EARLY_PROGENITOR
988	LRRC20	Lrrc20	chr10:60938581-61044976	2.34858	0.261612	0.43502	1.35729	3371	3.3943	IVANOVA_HEMATOPOIESIS_LATE_PROGENITOR
989	PLEK	Plek	chr11:16871209-16908721	0.0887657	0.261718	0.43502	-1.35691	3373	6.42113	IVANOVA_HEMATOPOIESIS_LATE_PROGENITOR
990	PPP1R13B	Ppp1r13b	chr12:113066669-113146266	6.28193	0.26191	0.43502	1.35624	3377	3.49027	IVANOVA_HEMATOPOIESIS_EARLY_PROGENITOR
991	ESAM	Esam	chr9:37335713-37345898	0.129232	0.261996	0.43502	-1.35594	3381	-0.348642	IVANOVA_HEMATOPOIESIS_STEM_CELL_AND_PROGENITOR
992	CYP2E1	Cyp2e1	chr7:147949731-147960876	0.0889361	0.262037	0.43502	-1.35579	3383	0.716125	IVANOVA_HEMATOPOIESIS_STEM_CELL
993	CSNK1G3	Csnk1g3	chr18:54021767-54115338	1.36905	0.262039	0.43502	1.35579	3384	3.27604	IVANOVA_HEMATOPOIESIS_LATE_PROGENITOR
994	NOL9	Nol9	chr4:151413436-151434142	1.36806	0.262138	0.43502	1.35544	3385	4.21688	IVANOVA_HEMATOPOIESIS_INTERMEDIATE_PROGENITOR
995	CLCN3	Clcn3	chr8:63389186-63433596	0.21512	0.262204	0.43502	-1.35521	3388	5.28216	LIANG_HEMATOPOIESIS_STEM_CELL_NUMBER_SMALL_VS_HUGE_UP
996	ADAM10	Adam10	chr9:70526808-70628036	0.110742	0.262364	0.43502	-1.35465	3392	5.10483	BYSTRYKH_HEMATOPOIESIS_STEM_CELL_QTL_TRANS,ADDYA_ERYTHROID_DIFFERENTIATION_BY_HEMIN
997	NID1	Nid1	chr13:13529869-13604542	7.88791	0.262514	0.43502	1.35412	3395	1.85828	JAATINEN_HEMATOPOIETIC_STEM_CELL_DN
998	GGNBP2	Ggnbp2	chr11:84645863-84684240	0.202941	0.262651	0.43502	-1.35364	3397	4.71239	BYSTRYKH_HEMATOPOIESIS_STEM_CELL_QTL_CIS,IVANOVA_HEMATOPOIESIS_LATE_PROGENITOR
999	DBT	Dbt	chr3:116215997-116252899	1.46668	0.262715	0.43502	1.35342	3398	3.13772	OSWALD_HEMATOPOIETIC_STEM_CELL_IN_COLLAGEN_GEL_DN,IVANOVA_HEMATOPOIESIS_EARLY_PROGENITOR
1000	RBM34	Rbm34	chr8:129471073-129494979	0.258401	0.263054	0.43502	-1.35223	3404	2.68731	IVANOVA_HEMATOPOIESIS_EARLY_PROGENITOR
1001	FAM105A	Fam105a	chr15:27586025-27611253	1.50006	0.263135	0.43502	1.35195	3406	3.60233	BYSTRYKH_HEMATOPOIESIS_STEM_CELL_QTL_TRANS
1002	KAT2A	Kat2a	chr11:100566062-100573766	0.0925379	0.263213	0.43502	-1.35168	3407	0.630893	OSWALD_HEMATOPOIETIC_STEM_CELL_IN_COLLAGEN_GEL_UP,IVANOVA_HEMATOPOIESIS_STEM_CELL_AND_PROGENITOR
1003	TYROBP	Tyrobp	chr7:31198807-31202598	0.142798	0.263267	0.43502	-1.35149	3409	9.46202	JAATINEN_HEMATOPOIETIC_STEM_CELL_DN,IVANOVA_HEMATOPOIESIS_LATE_PROGENITOR
1004	CAND1	Cand1	chr10:118635868-118677111	0.0833936	0.263511	0.43502	-1.35064	3414	2.39643	IVANOVA_HEMATOPOIESIS_EARLY_PROGENITOR
1005	FUT10	Fut10	chr8:32297804-32348266	1.80545	0.263514	0.43502	1.35063	3415	1.72045	IVANOVA_HEMATOPOIESIS_STEM_CELL_LONG_TERM
1006	TNF	Tnf	chr17:35336336-35338941	1.35901	0.264222	0.43502	1.34817	3427	4.03008	KEGG_HEMATOPOIETIC_CELL_LINEAGE,OSWALD_HEMATOPOIETIC_STEM_CELL_IN_COLLAGEN_GEL_UP
1007	PRKAR2B	Prkar2b	chr12:32643344-32746144	2.25725	0.264231	0.43502	1.34813	3428	5.80971	IVANOVA_HEMATOPOIESIS_LATE_PROGENITOR
1008	TNFRSF21	Tnfrsf21	chr17:43153504-43226137	1.27904	0.264287	0.43502	1.34794	3430	4.75538	JAATINEN_HEMATOPOIETIC_STEM_CELL_UP
1009	TSC22D3	Tsc22d3	chrX:137074068-137077724	1.69135	0.264475	0.43502	1.34729	3432	8.36005	RIZ_ERYTHROID_DIFFERENTIATION_HBZ
1010	HVCN1	Hvcn1	chr5:122660307-122692306	0.16683	0.264824	0.43502	-1.34607	3436	3.94116	IVANOVA_HEMATOPOIESIS_LATE_PROGENITOR
1011	CASP1	Casp1	chr9:5298517-5307281	0.643081	0.265023	0.43502	-1.34538	3439	5.59044	BAKER_HEMATOPOESIS_STAT1_TARGETS,IVANOVA_HEMATOPOIESIS_LATE_PROGENITOR
1012	SIRT3	Sirt3	chr7:148049562-148067768	2.06572	0.265317	0.43502	1.34437	3444	5.89897	BYSTRYKH_HEMATOPOIESIS_STEM_CELL_QTL_TRANS,IVANOVA_HEMATOPOIESIS_EARLY_PROGENITOR
1013	PIPOX	Pipox	chr11:77694117-77707374	0.13461	0.265992	0.43502	-1.34203	3453	-0.519357	BYSTRYKH_HEMATOPOIESIS_STEM_CELL_QTL_TRANS
1014	ABCE1	Abce1	chr8:82207341-82235639	0.44555	0.266157	0.43502	-1.34146	3459	6.2105	IVANOVA_HEMATOPOIESIS_EARLY_PROGENITOR
1015	LIG3	Lig3	chr11:82594637-82617776	1.97006	0.266517	0.43502	1.34022	3464	3.43192	BYSTRYKH_HEMATOPOIESIS_STEM_CELL_QTL_TRANS,IVANOVA_HEMATOPOIESIS_EARLY_PROGENITOR
1016	ANXA3	Anxa3	chr5:97222404-97274987	0.174122	0.266529	0.43502	-1.34018	3465	6.65233	IVANOVA_HEMATOPOIESIS_LATE_PROGENITOR
1017	TMCO1	Tmco1	chr1:169238801-169264109	0.796535	0.266656	0.43502	-1.33974	3468	6.47131	BYSTRYKH_HEMATOPOIESIS_STEM_CELL_QTL_CIS
1018	CHN2	Chn2	chr6:54222816-54251806	0.117613	0.266684	0.43502	-1.33965	3471	-0.00726216	IVANOVA_HEMATOPOIESIS_EARLY_PROGENITOR
1019	DTNBP1	Dtnbp1	chr13:45017449-45097465	0.503297	0.266879	0.43502	-1.33898	3474	4.19057	IVANOVA_HEMATOPOIESIS_EARLY_PROGENITOR
1020	CLEC7A	Clec7a	chr6:129411609-129422795	0.36131	0.266958	0.43502	-1.3387	3475	6.64044	JAATINEN_HEMATOPOIETIC_STEM_CELL_DN
1021	NDUFB2	Ndufb2	chr6:39542582-39549470	3.57481	0.266968	0.43502	1.33867	3476	3.35752	IVANOVA_HEMATOPOIESIS_EARLY_PROGENITOR
1022	SDPR	Sdpr	chr1:51345970-51359804	1.38086	0.267063	0.43502	1.33834	3477	3.42662	BYSTRYKH_HEMATOPOIESIS_STEM_CELL_AND_BRAIN_QTL_TRANS
1023	CD48	Cd48	chr1:173612186-173635388	0.788398	0.267101	0.43502	-1.33821	3478	8.25821	BYSTRYKH_HEMATOPOIESIS_STEM_CELL_QTL_TRANS
1024	BSG	Bsg	chr10:79167103-79174724	0.0393273	0.267172	0.43502	-1.33797	3480	2.77165	IVANOVA_HEMATOPOIESIS_LATE_PROGENITOR
1025	ITGA2B	Itga2b	chr11:102314611-102331197	3.78102	0.267256	0.43502	1.33768	3482	2.05383	KEGG_HEMATOPOIETIC_CELL_LINEAGE
1026	CD69	Cd69	chr6:129217343-129225387	0.0415983	0.267346	0.43502	-1.33737	3484	4.91379	IVANOVA_HEMATOPOIESIS_EARLY_PROGENITOR
1027	DGKA	Dgka	chr10:128157192-128181112	0.176403	0.267529	0.43502	-1.33674	3488	3.49925	BYSTRYKH_HEMATOPOIESIS_STEM_CELL_QTL_TRANS
1028	TMEM19	Tmem19	chr10:114777796-114799318	0.287765	0.267734	0.43502	-1.33604	3491	4.54338	IVANOVA_HEMATOPOIESIS_LATE_PROGENITOR
1029	LGALS4	Lgals4	chr7:29619011-29626722	0.138751	0.267758	0.43502	-1.33595	3492	1.83559	BYSTRYKH_HEMATOPOIESIS_STEM_CELL_QTL_TRANS
1030	FAM175A	Fam175a	chr5:101233821-101249954	0.521363	0.267926	0.43502	-1.33538	3497	3.96742	JAATINEN_HEMATOPOIETIC_STEM_CELL_UP,IVANOVA_HEMATOPOIESIS_INTERMEDIATE_PROGENITOR
1031	TET1	Tet1	chr10:62267319-62342762	3.04402	0.267973	0.43502	1.33522	3498	1.52344	IVANOVA_HEMATOPOIESIS_LATE_PROGENITOR,IVANOVA_HEMATOPOIESIS_STEM_CELL_AND_PROGENITOR
1032	FBXW11	Fbxw11	chr11:32542875-32646814	0.129156	0.268096	0.43502	-1.3348	3502	3.44973	IVANOVA_HEMATOPOIESIS_STEM_CELL_AND_PROGENITOR
1033	ERAP1	Erap1	chr13:74777320-74829323	2.24623	0.268128	0.43502	1.33469	3505	5.89364	OSWALD_HEMATOPOIETIC_STEM_CELL_IN_COLLAGEN_GEL_DN
1034	MS4A1	Ms4a1	chr19:11325093-11340641	0.661416	0.268353	0.43502	-1.33392	3511	7.46087	KEGG_HEMATOPOIETIC_CELL_LINEAGE
1035	NUP160	Nup160	chr2:90517372-90576485	1.6602	0.268459	0.43502	1.33356	3513	5.68936	GAZDA_DIAMOND_BLACKFAN_ANEMIA_PROGENITOR_DN,OSWALD_HEMATOPOIETIC_STEM_CELL_IN_COLLAGEN_GEL_UP
1036	TMEM135	Tmem135	chr7:96288231-96487297	0.119517	0.268493	0.43502	-1.33344	3514	2.21435	IVANOVA_HEMATOPOIESIS_STEM_CELL_AND_PROGENITOR
1037	DHODH	Dhodh	chr8:112117148-112132573	0.378995	0.268509	0.43502	-1.33338	3515	2.69327	BYSTRYKH_HEMATOPOIESIS_STEM_CELL_AND_BRAIN_QTL_TRANS,IVANOVA_HEMATOPOIESIS_EARLY_PROGENITOR
1038	RABAC1	Rabac1	chr7:25754769-25757747	0.672668	0.268727	0.43502	-1.33264	3518	5.09309	IVANOVA_HEMATOPOIESIS_STEM_CELL_AND_PROGENITOR
1039	FANCM	Fancm	chr12:66176593-66233045	2.61431	0.268814	0.43502	1.33234	3520	3.04072	REACTOME_FANCONI_ANEMIA_PATHWAY,BYSTRYKH_HEMATOPOIESIS_STEM_CELL_QTL_TRANS,IVANOVA_HEMATOPOIESIS_INTERMEDIATE_PROGENITOR
1040	NR1H3	Nr1h3	chr2:91024219-91035192	0.699202	0.269434	0.43502	-1.33023	3527	2.74102	RIZ_ERYTHROID_DIFFERENTIATION_12HR
1041	FANCD2	Fancd2	chr6:113481679-113546279	0.240514	0.269446	0.43502	-1.33019	3528	2.8879	REACTOME_REGULATION_OF_THE_FANCONI_ANEMIA_PATHWAY,REACTOME_FANCONI_ANEMIA_PATHWAY
1042	DIS3L	Dis3l	chr9:64154816-64188997	0.192539	0.269479	0.43502	-1.33008	3529	2.12397	IVANOVA_HEMATOPOIESIS_EARLY_PROGENITOR
1043	SYCE2	Syce2	chr8:87396010-87411294	0.727507	0.269503	0.43502	-1.32999	3530	4.91441	BYSTRYKH_HEMATOPOIESIS_STEM_CELL_QTL_TRANS,IVANOVA_HEMATOPOIESIS_EARLY_PROGENITOR
1044	PASK	Pask	chr1:95206014-95239365	1.45748	0.269777	0.43502	1.32906	3535	3.00436	JAATINEN_HEMATOPOIETIC_STEM_CELL_DN
1045	ANKRD28	Ankrd28	chr14:32513201-32643601	0.0500359	0.270033	0.43502	-1.32819	3538	2.13611	JAATINEN_HEMATOPOIETIC_STEM_CELL_UP,IVANOVA_HEMATOPOIESIS_LATE_PROGENITOR
1046	MBTD1	Mbtd1	chr11:93747533-93808298	3.86555	0.270113	0.43502	1.32792	3540	5.85096	IVANOVA_HEMATOPOIESIS_STEM_CELL,IVANOVA_HEMATOPOIESIS_STEM_CELL_AND_PROGENITOR
1047	SNX19	Snx19	chr9:30234914-30274311	0.185683	0.270167	0.43502	-1.32773	3542	1.94255	OSWALD_HEMATOPOIETIC_STEM_CELL_IN_COLLAGEN_GEL_DN
1048	CSRP1	Csrp1	chr1:137625774-137648806	0.691252	0.270505	0.43502	-1.32659	3554	2.74607	BYSTRYKH_HEMATOPOIESIS_STEM_CELL_QTL_CIS,BYSTRYKH_HEMATOPOIESIS_STEM_CELL_QTL_TRANS,IVANOVA_HEMATOPOIESIS_EARLY_PROGENITOR
1049	GOPC	Gopc	chr10:52056888-52101881	0.0941814	0.270562	0.43502	-1.32639	3557	0.669424	IVANOVA_HEMATOPOIESIS_EARLY_PROGENITOR,IVANOVA_HEMATOPOIESIS_STEM_CELL_AND_PROGENITOR
1050	PDLIM1	Pdlim1	chr19:40296729-40346106	0.770229	0.270789	0.43502	-1.32562	3560	6.18999	BYSTRYKH_HEMATOPOIESIS_STEM_CELL_AND_BRAIN_QTL_TRANS
1051	CSRNP1	Csrnp1	chr9:119880284-119893776	0.0965782	0.271517	0.43502	-1.32316	3571	0.569999	IVANOVA_HEMATOPOIESIS_STEM_CELL_AND_PROGENITOR
1052	SNCA	Snca	chr6:60681567-60778990	0.118492	0.271533	0.43502	-1.32311	3572	8.50197	JAATINEN_HEMATOPOIETIC_STEM_CELL_DN
1053	NLRX1	Nlrx1	chr9:44060796-44076682	1.83325	0.271601	0.43502	1.32288	3573	2.58801	LIANG_HEMATOPOIESIS_STEM_CELL_NUMBER_LARGE_VS_TINY_UP
1054	MAN2A1	Man2a1	chr17:64950989-65104450	1.37057	0.271628	0.43502	1.32278	3574	5.62037	BYSTRYKH_HEMATOPOIESIS_STEM_CELL_QTL_TRANS
1055	SAV1	Sav1	chr12:71065999-71087989	2.50609	0.271697	0.43502	1.32255	3577	3.92285	IVANOVA_HEMATOPOIESIS_LATE_PROGENITOR
1056	CNBP	Cnbp	chr6:87792609-87801100	0.665767	0.271916	0.43502	-1.32181	3578	9.15861	BYSTRYKH_HEMATOPOIESIS_STEM_CELL_AND_BRAIN_QTL_TRANS
1057	EEF1B2	Eef1b2	chr1:63223705-63226230	0.779794	0.27224	0.43502	-1.32072	3582	8.54609	IVANOVA_HEMATOPOIESIS_INTERMEDIATE_PROGENITOR
1058	CD2BP2	Cd2bp2	chr7:134335174-134339514	0.597337	0.272361	0.43502	-1.32031	3583	4.01475	IVANOVA_HEMATOPOIESIS_STEM_CELL
1059	H2AFJ	H2afj	chr6:136756769-136758595	2.58007	0.272471	0.43502	1.31994	3587	2.56809	BYSTRYKH_HEMATOPOIESIS_STEM_CELL_QTL_CIS
1060	ZNF746	Zfp746	chr6:48012396-48036592	0.112675	0.272853	0.43502	-1.31866	3591	0.20027	BYSTRYKH_HEMATOPOIESIS_STEM_CELL_QTL_TRANS
1061	STT3A	Stt3a	chr9:36539998-36575163	0.184584	0.273444	0.43502	-1.31667	3597	7.25829	BYSTRYKH_HEMATOPOIESIS_STEM_CELL_QTL_TRANS
1062	ALDH2	Aldh2	chr5:122017696-122043833	0.258851	0.273861	0.43502	-1.31527	3607	4.25793	OSWALD_HEMATOPOIETIC_STEM_CELL_IN_COLLAGEN_GEL_DN,IVANOVA_HEMATOPOIESIS_STEM_CELL_LONG_TERM
1063	EPS15L1	Eps15l1	chr8:74901316-74945373	0.243982	0.274087	0.43502	-1.31452	3609	3.87603	BYSTRYKH_HEMATOPOIESIS_STEM_CELL_AND_BRAIN_QTL_TRANS
1064	SERPINF1	Serpinf1	chr11:75223531-75236125	0.266125	0.274455	0.43502	-1.31328	3616	1.36332	OSWALD_HEMATOPOIETIC_STEM_CELL_IN_COLLAGEN_GEL_DN,IVANOVA_HEMATOPOIESIS_STEM_CELL_AND_PROGENITOR
1065	HMGB3	Hmgb3	chrX:68809168-68813829	0.805139	0.27456	0.43502	-1.31293	3617	8.83837	RIZ_ERYTHROID_DIFFERENTIATION_CCNE1
1066	BCAP29	Bcap29	chr12:32280219-32319523	0.443469	0.274688	0.43502	-1.3125	3620	5.84125	IVANOVA_HEMATOPOIESIS_LATE_PROGENITOR
1067	LTA4H	Lta4h	chr10:92916141-92947641	0.1285	0.274742	0.43502	-1.31233	3622	8.17511	IVANOVA_HEMATOPOIESIS_LATE_PROGENITOR
1068	NRP1	Nrp1	chr8:130882973-131029373	1.28471	0.27478	0.43502	1.3122	3623	5.50715	IVANOVA_HEMATOPOIESIS_LATE_PROGENITOR
1069	EARS2	Ears2	chr7:129182335-129210577	6.00169	0.274914	0.43502	1.31175	3629	1.37209	IVANOVA_HEMATOPOIESIS_STEM_CELL_AND_PROGENITOR
1070	ABCF2	Abcf2	chr5:24071163-24083177	0.100471	0.275376	0.43502	-1.31021	3634	4.76427	IVANOVA_HEMATOPOIESIS_STEM_CELL,IVANOVA_HEMATOPOIESIS_STEM_CELL_AND_PROGENITOR
1071	C5orf22	6030458C11Rik	chr15:12738170-12754396	1.33164	0.2757	0.43502	1.30913	3641	4.14753	IVANOVA_HEMATOPOIESIS_LATE_PROGENITOR
1072	ITK	Itk	chr11:46138652-46203017	0.187573	0.275798	0.43502	-1.30881	3643	1.13707	JAATINEN_HEMATOPOIETIC_STEM_CELL_DN
1073	CCR2	Ccr2	chr9:124016922-124023879	0.22934	0.275799	0.43502	-1.3088	3644	6.21712	OSWALD_HEMATOPOIETIC_STEM_CELL_IN_COLLAGEN_GEL_DN,BYSTRYKH_HEMATOPOIESIS_STEM_CELL_QTL_CIS,IVANOVA_HEMATOPOIESIS_LATE_PROGENITOR
1074	MIF	Mif	chr10:75322098-75322995	0.211247	0.275825	0.43502	-1.30872	3647	6.60437	BYSTRYKH_HEMATOPOIESIS_STEM_CELL_AND_BRAIN_QTL_TRANS
1075	TSPYL1	Tspyl1	chr10:34001996-34004691	0.288906	0.27593	0.43502	-1.30837	3649	3.66878	BYSTRYKH_HEMATOPOIESIS_STEM_CELL_QTL_TRANS
1076	POLR2I	Polr2i	chr7:31017093-31018406	0.247064	0.276061	0.43502	-1.30793	3652	5.29615	BYSTRYKH_HEMATOPOIESIS_STEM_CELL_QTL_TRANS
1077	DHX40	Dhx40	chr11:86582351-86621162	0.27849	0.276207	0.43502	-1.30744	3657	3.94393	BYSTRYKH_HEMATOPOIESIS_STEM_CELL_SCP2_QTL_TRANS
1078	TTC37	Ttc37	chr13:76236182-76325431	4.54817	0.276637	0.43502	1.30602	3665	3.90614	GAZDA_DIAMOND_BLACKFAN_ANEMIA_PROGENITOR_DN
1079	CTSG	Ctsg	chr14:56718718-56721411	1.31038	0.276667	0.43502	1.30592	3666	7.98246	IVANOVA_HEMATOPOIESIS_LATE_PROGENITOR,BYSTRYKH_HEMATOPOIESIS_STEM_CELL_SCP2_QTL_TRANS
1080	CBL	Cbl	chr9:43957345-44042129	0.266992	0.276733	0.43502	-1.3057	3669	0.647555	BYSTRYKH_HEMATOPOIESIS_STEM_CELL_QTL_TRANS
1081	PRKAR1A	Prkar1a	chr11:109512263-109530962	0.054321	0.277665	0.43502	-1.30262	3688	4.30554	BYSTRYKH_HEMATOPOIESIS_STEM_CELL_QTL_TRANS
1082	TGFBR3	Tgfbr3	chr5:107535591-107718614	0.371368	0.277704	0.43502	-1.30249	3689	0.521403	JAATINEN_HEMATOPOIETIC_STEM_CELL_DN
1083	OMD	Omd	chr13:49678116-49687978	0.0707385	0.277713	0.43502	-1.30246	3690	5.92788	BYSTRYKH_HEMATOPOIESIS_STEM_CELL_QTL_TRANS
1084	EGR2	Egr2	chr10:67000617-67004936	10.5216	0.278049	0.43502	1.30135	3696	1.709	OSWALD_HEMATOPOIETIC_STEM_CELL_IN_COLLAGEN_GEL_UP
1085	PTPRO	Ptpro	chr6:137200986-137411753	0.502239	0.278058	0.43502	-1.30132	3697	4.43452	OSWALD_HEMATOPOIETIC_STEM_CELL_IN_COLLAGEN_GEL_DN,IVANOVA_HEMATOPOIESIS_LATE_PROGENITOR
1086	THNSL1	Thnsl1	chr2:21127351-21136636	1.46779	0.278116	0.43502	1.30113	3698	1.84612	OSWALD_HEMATOPOIETIC_STEM_CELL_IN_COLLAGEN_GEL_DN
1087	SKIV2L	Skiv2l	chr17:34976171-34987149	0.71782	0.278449	0.43502	-1.30003	3703	2.40901	BYSTRYKH_HEMATOPOIESIS_STEM_CELL_QTL_TRANS
1088	TANC1	Tanc1	chr2:59450101-59684206	1.42626	0.278721	0.43502	1.29914	3706	2.73822	JAATINEN_HEMATOPOIETIC_STEM_CELL_UP
1089	GPC4	Gpc4	chrX:49406196-49518100	0.736585	0.278797	0.43502	-1.29889	3708	3.14985	BYSTRYKH_HEMATOPOIESIS_STEM_CELL_QTL_TRANS
1090	CCDC41	Ccdc41	chr10:94151535-94253081	2.37666	0.278836	0.43502	1.29876	3710	3.12864	IVANOVA_HEMATOPOIESIS_STEM_CELL_LONG_TERM
1091	ABCD2	Abcd2	chr15:90976302-91022238	1.5814	0.278929	0.43502	1.29845	3711	6.05052	IVANOVA_HEMATOPOIESIS_LATE_PROGENITOR
1092	INSIG1	Insig1	chr5:28397952-28405202	0.0871172	0.279094	0.43502	-1.29791	3715	0.898728	ADDYA_ERYTHROID_DIFFERENTIATION_BY_HEMIN
1093	MAP3K1	Map3k1	chr13:112536643-112599191	0.0468422	0.279279	0.43502	-1.2973	3718	4.69091	OSWALD_HEMATOPOIETIC_STEM_CELL_IN_COLLAGEN_GEL_DN,BYSTRYKH_HEMATOPOIESIS_STEM_CELL_QTL_TRANS
1094	PF4	Pf4	chr5:91201461-91202409	0.150245	0.279301	0.43502	-1.29723	3719	4.68259	OSWALD_HEMATOPOIETIC_STEM_CELL_IN_COLLAGEN_GEL_DN,JAATINEN_HEMATOPOIETIC_STEM_CELL_DN
1095	GPX1	Gpx1	chr9:108241607-108242671	0.169776	0.279478	0.43502	-1.29665	3724	11.3855	BYSTRYKH_HEMATOPOIESIS_STEM_CELL_QTL_TRANS
1096	GOLT1B	Golt1b	chr6:142335763-142352378	0.112237	0.279867	0.43502	-1.29537	3731	2.95529	BYSTRYKH_HEMATOPOIESIS_STEM_CELL_QTL_TRANS
1097	ZNF326	Zfp326	chr5:106305621-106344831	0.226326	0.280004	0.43502	-1.29492	3735	-0.122957	IVANOVA_HEMATOPOIESIS_STEM_CELL_AND_PROGENITOR
1098	RNF103	Rnf103	chr6:71443888-71460875	7.24402	0.280251	0.43502	1.29412	3740	3.41535	BYSTRYKH_HEMATOPOIESIS_STEM_CELL_QTL_TRANS
1099	F5	F5	chr1:166081990-166150405	1.29451	0.280327	0.43502	1.29387	3741	4.91124	JAATINEN_HEMATOPOIETIC_STEM_CELL_DN,BYSTRYKH_HEMATOPOIESIS_STEM_CELL_QTL_CIS
1100	GLUL	Glul	chr1:155747075-155756844	0.74713	0.28045	0.43502	-1.29347	3744	7.13187	BYSTRYKH_HEMATOPOIESIS_STEM_CELL_QTL_TRANS
1101	MRPS34	Mrps34	chr17:25032065-25033218	0.562361	0.280534	0.43502	-1.29319	3749	1.03994	BYSTRYKH_HEMATOPOIESIS_STEM_CELL_QTL_TRANS
1102	AAK1	Aak1	chr6:86799511-86953221	4.93391	0.280671	0.43502	1.29274	3754	4.26007	ADDYA_ERYTHROID_DIFFERENTIATION_BY_HEMIN
1103	HLF	Hlf	chr11:90197849-90252231	2.93682	0.280737	0.43502	1.29253	3756	1.472	JAATINEN_HEMATOPOIETIC_STEM_CELL_UP,IVANOVA_HEMATOPOIESIS_STEM_CELL_LONG_TERM
1104	CEBPB	Cebpb	chr2:167514415-167515918	1.51046	0.281113	0.43502	1.2913	3759	2.31494	ADDYA_ERYTHROID_DIFFERENTIATION_BY_HEMIN
1105	MTF2	Mtf2	chr5:108494761-108538021	2.15513	0.281774	0.43502	1.28915	3765	4.85283	IVANOVA_HEMATOPOIESIS_STEM_CELL_AND_PROGENITOR
1106	GSTM3	Gstm5	chr3:107698772-107701603	0.698072	0.28186	0.43502	-1.28887	3766	7.23086	BYSTRYKH_HEMATOPOIESIS_STEM_CELL_QTL_TRANS,IVANOVA_HEMATOPOIESIS_STEM_CELL_AND_PROGENITOR
1107	THUMPD1	Thumpd1	chr7:126858608-126864279	0.0990823	0.28218	0.43502	-1.28783	3773	2.1409	BYSTRYKH_HEMATOPOIESIS_STEM_CELL_QTL_CIS,BYSTRYKH_HEMATOPOIESIS_STEM_CELL_AND_BRAIN_QTL_CIS
1108	FNTA	Fnta	chr8:27109194-27126073	2.08553	0.282311	0.43502	1.2874	3778	3.72202	BYSTRYKH_HEMATOPOIESIS_STEM_CELL_QTL_TRANS
1109	RPS23	Rps23	chr13:91062727-91064337	0.189742	0.282478	0.43502	-1.28686	3780	7.88615	BYSTRYKH_HEMATOPOIESIS_STEM_CELL_QTL_TRANS
1110	PATZ1	Patz1	chr11:3190460-3208520	0.28151	0.282587	0.43502	-1.28651	3783	3.37684	IVANOVA_HEMATOPOIESIS_EARLY_PROGENITOR
1111	ZNF276	Zfp276	chr8:125778095-125794451	1.63837	0.282646	0.43502	1.28632	3786	3.32763	BYSTRYKH_HEMATOPOIESIS_STEM_CELL_QTL_TRANS
1112	FOSL2	Fosl2	chr5:32438845-32460207	0.0908883	0.282727	0.43502	-1.28605	3787	3.05985	RIZ_ERYTHROID_DIFFERENTIATION,RIZ_ERYTHROID_DIFFERENTIATION_CCNE1
1113	RTN4	Rtn4	chr11:29618570-29642916	0.283086	0.282864	0.43502	-1.28561	3792	3.22604	ADDYA_ERYTHROID_DIFFERENTIATION_BY_HEMIN
1114	REXO1	Rexo1	chr10:80003671-80024305	1.92744	0.283224	0.43502	1.28444	3798	0.983673	BYSTRYKH_HEMATOPOIESIS_STEM_CELL_QTL_TRANS
1115	FEM1C	Fem1c	chr18:46664260-46685625	1.34139	0.283821	0.43502	1.28251	3808	3.19528	OSWALD_HEMATOPOIETIC_STEM_CELL_IN_COLLAGEN_GEL_DN
1116	SKI	Ski	chr4:154528184-154596644	1.53296	0.283949	0.43502	1.2821	3809	1.36235	IVANOVA_HEMATOPOIESIS_STEM_CELL_LONG_TERM
1117	N6AMT2	N6amt2	chr14:58168435-58190406	0.78325	0.284022	0.43502	-1.28186	3810	5.54659	BYSTRYKH_HEMATOPOIESIS_STEM_CELL_AND_BRAIN_QTL_CIS
1118	MEAF6	Meaf6	chr4:124762391-124787133	0.746239	0.284143	0.43502	-1.28147	3813	3.88999	IVANOVA_HEMATOPOIESIS_LATE_PROGENITOR,IVANOVA_HEMATOPOIESIS_STEM_CELL_AND_PROGENITOR
1119	CD4	Cd4	chr6:124814711-124838227	0.177281	0.284337	0.43502	-1.28085	3815	1.78235	KEGG_HEMATOPOIETIC_CELL_LINEAGE
1120	RB1	Rb1	chr14:73595309-73725598	1.23712	0.284723	0.43502	1.2796	3820	5.53381	GAZDA_DIAMOND_BLACKFAN_ANEMIA_PROGENITOR_DN,RIZ_ERYTHROID_DIFFERENTIATION_HBZ,RIZ_ERYTHROID_DIFFERENTIATION_HEMGN
1121	C5AR1	C5ar1	chr7:16832092-16844600	0.045992	0.284806	0.43502	-1.27934	3822	8.02486	JAATINEN_HEMATOPOIETIC_STEM_CELL_DN,BYSTRYKH_HEMATOPOIESIS_STEM_CELL_QTL_TRANS
1122	GIMAP6	Gimap6	chr6:48651582-48658243	0.361812	0.284879	0.43502	-1.2791	3823	6.35334	IVANOVA_HEMATOPOIESIS_STEM_CELL_AND_PROGENITOR
1123	ING5	Ing5	chr1:95700542-95718677	1.56404	0.284944	0.43502	1.27889	3824	5.17974	IVANOVA_HEMATOPOIESIS_EARLY_PROGENITOR
1124	ZBED3	Zbed3	chr13:96095192-96107796	4.88325	0.284968	0.43502	1.27882	3825	1.1829	JAATINEN_HEMATOPOIETIC_STEM_CELL_UP
1125	ARL6IP1	Arl6ip1	chr7:125262405-125273139	0.142947	0.285421	0.43502	-1.27736	3829	9.70616	BYSTRYKH_HEMATOPOIESIS_STEM_CELL_QTL_CIS,BYSTRYKH_HEMATOPOIESIS_STEM_CELL_AND_BRAIN_QTL_CIS
1126	CD9	Cd9	chr6:125410284-125444773	0.168584	0.28557	0.43502	-1.27688	3831	8.53285	KEGG_HEMATOPOIETIC_CELL_LINEAGE,OSWALD_HEMATOPOIETIC_STEM_CELL_IN_COLLAGEN_GEL_DN
1127	CCDC88C	Ccdc88c	chr12:102150910-102267193	3.56001	0.285779	0.43502	1.27621	3835	2.98442	OSWALD_HEMATOPOIETIC_STEM_CELL_IN_COLLAGEN_GEL_DN
1128	MTMR10	Mtmr10	chr7:71432556-71485692	7.13701	0.286536	0.43502	1.27379	3839	2.58506	IVANOVA_HEMATOPOIESIS_STEM_CELL_AND_PROGENITOR
1129	MYBBP1A	Mybbp1a	chr11:72254880-72265052	0.474698	0.286582	0.43502	-1.27364	3841	3.82017	LIANG_HEMATOPOIESIS_STEM_CELL_NUMBER_LARGE_VS_TINY_DN,LIANG_HEMATOPOIESIS_STEM_CELL_NUMBER_SMALL_VS_HUGE_UP,IVANOVA_HEMATOPOIESIS_STEM_CELL_AND_PROGENITOR,LIANG_HEMATOPOIESIS_STEM_CELL_NUMBER_QTL
1130	ASAP1	Asap1	chr15:63920101-64214481	1.23475	0.286644	0.43502	1.27344	3843	6.30316	IVANOVA_HEMATOPOIESIS_LATE_PROGENITOR
1131	IL21R	Il21r	chr7:132746943-132777084	0.585463	0.286661	0.43502	-1.27338	3844	1.94297	JAATINEN_HEMATOPOIETIC_STEM_CELL_DN
1132	SLC12A6	Slc12a6	chr2:112124845-112203320	1.36094	0.286684	0.43502	1.27331	3845	5.65927	IVANOVA_HEMATOPOIESIS_EARLY_PROGENITOR
1133	CSNK1D	Csnk1d	chr11:120823055-120852647	1.4367	0.286963	0.43502	1.27242	3848	5.43303	BYSTRYKH_HEMATOPOIESIS_STEM_CELL_QTL_TRANS,IVANOVA_HEMATOPOIESIS_STEM_CELL
1134	IGJ	Igj	chr5:88948835-88956922	0.11009	0.286978	0.43502	-1.27237	3850	9.19656	OSWALD_HEMATOPOIETIC_STEM_CELL_IN_COLLAGEN_GEL_DN
1135	CCPG1	Ccpg1	chr9:72833358-72861745	0.220426	0.287485	0.43502	-1.27076	3854	6.44749	OSWALD_HEMATOPOIETIC_STEM_CELL_IN_COLLAGEN_GEL_DN
1136	PLEKHA1	Plekha1	chr7:138009424-138056816	0.157292	0.287849	0.43502	-1.26959	3864	1.67901	IVANOVA_HEMATOPOIESIS_STEM_CELL_LONG_TERM
1137	FCGR1A	Fcgr1	chr3:96086832-96097892	0.649619	0.288039	0.43502	-1.26899	3869	4.1327	KEGG_HEMATOPOIETIC_CELL_LINEAGE,BYSTRYKH_HEMATOPOIESIS_STEM_CELL_QTL_TRANS,IVANOVA_HEMATOPOIESIS_LATE_PROGENITOR
1138	AP1S2	Ap1s2	chrX:160347092-160367478	1.58228	0.288383	0.43502	1.2679	3873	3.12461	IVANOVA_HEMATOPOIESIS_LATE_PROGENITOR
1139	UBR2	Ubr2	chr17:47065240-47147442	1.29217	0.288594	0.43502	1.26723	3876	3.7918	OSWALD_HEMATOPOIETIC_STEM_CELL_IN_COLLAGEN_GEL_DN
1140	NLN	Nln	chr13:104813519-104899694	0.105105	0.288672	0.43502	-1.26698	3878	0.436823	IVANOVA_HEMATOPOIESIS_EARLY_PROGENITOR
1141	RSRC1	Rsrc1	chr3:66789594-67162325	1.26949	0.288689	0.43502	1.26692	3879	4.68147	IVANOVA_HEMATOPOIESIS_EARLY_PROGENITOR
1142	DICER1	Dicer1	chr12:105925952-105990162	0.131615	0.288744	0.43502	-1.26675	3880	1.40933	BYSTRYKH_HEMATOPOIESIS_STEM_CELL_QTL_TRANS,IVANOVA_HEMATOPOIESIS_EARLY_PROGENITOR,IVANOVA_HEMATOPOIESIS_STEM_CELL_AND_PROGENITOR
1143	SPIB	Spib	chr7:51781365-51787441	0.559574	0.288881	0.43502	-1.26631	3881	4.77381	RIZ_ERYTHROID_DIFFERENTIATION_12HR
1144	MYO5A	Myo5a	chr9:74919013-75071494	0.107004	0.288927	0.43502	-1.26617	3882	3.17088	BYSTRYKH_HEMATOPOIESIS_STEM_CELL_QTL_CIS,BYSTRYKH_HEMATOPOIESIS_STEM_CELL_QTL_TRANS
1145	PSTPIP2	Pstpip2	chr18:78033289-78121618	1.54117	0.289146	0.43502	1.26548	3886	3.71343	IVANOVA_HEMATOPOIESIS_LATE_PROGENITOR
1146	ARL3	Arl3	chr19:46605599-46647575	0.734462	0.289225	0.43502	-1.26522	3890	3.43442	IVANOVA_HEMATOPOIESIS_STEM_CELL_AND_PROGENITOR
1147	DCUN1D2	Dcun1d2	chr8:13255963-13288126	1.52404	0.289421	0.43502	1.2646	3895	5.14125	IVANOVA_HEMATOPOIESIS_STEM_CELL_LONG_TERM
1148	CETN3	Cetn3	chr13:81922291-81936156	0.748337	0.289438	0.43502	-1.26455	3897	6.74431	IVANOVA_HEMATOPOIESIS_LATE_PROGENITOR
1149	C1orf21	1700025G04Rik	chr1:153731654-153937450	1.51971	0.289571	0.43502	1.26413	3902	1.41473	IVANOVA_HEMATOPOIESIS_STEM_CELL_AND_PROGENITOR
1150	MRPS25	Mrps25	chr6:92119517-92134017	0.349375	0.289804	0.43502	-1.26339	3905	5.49099	IVANOVA_HEMATOPOIESIS_INTERMEDIATE_PROGENITOR
1151	GGA2	Gga2	chr7:129130236-129164712	0.230721	0.290012	0.43502	-1.26274	3910	3.49861	IVANOVA_HEMATOPOIESIS_LATE_PROGENITOR
1152	MSMO1	Sc4mol	chr8:67196942-67212375	0.40227	0.290163	0.43502	-1.26226	3914	5.36645	OSWALD_HEMATOPOIETIC_STEM_CELL_IN_COLLAGEN_GEL_DN,IVANOVA_HEMATOPOIESIS_LATE_PROGENITOR
1153	MYO1B	Myo1b	chr1:51806616-51972818	1.45353	0.290175	0.43502	1.26222	3916	2.38253	BYSTRYKH_HEMATOPOIESIS_STEM_CELL_QTL_TRANS
1154	PSMC5	Psmc5	chr11:106117499-106124426	0.280955	0.290358	0.43502	-1.26164	3920	7.58464	IVANOVA_HEMATOPOIESIS_STEM_CELL_AND_PROGENITOR
1155	STAR	Star	chr8:26918985-26926454	3.79125	0.290384	0.43502	1.26156	3921	1.30859	BYSTRYKH_HEMATOPOIESIS_STEM_CELL_QTL_TRANS
1156	C9orf85	1110059E24Rik	chr19:21671803-21727281	0.809183	0.290563	0.43502	-1.261	3927	6.02793	IVANOVA_HEMATOPOIESIS_EARLY_PROGENITOR
1157	TOP2A	Top2a	chr11:98854261-98885503	0.140769	0.290649	0.43502	-1.26072	3929	7.02315	RIZ_ERYTHROID_DIFFERENTIATION
1158	RCAN3	Rcan3	chr4:134968224-134989720	1.41752	0.29091	0.43502	1.2599	3933	2.11931	JAATINEN_HEMATOPOIETIC_STEM_CELL_DN
1159	SNRNP40	Snrnp40	chr4:130037379-130067278	1.23491	0.290994	0.43502	1.25964	3935	5.11736	BYSTRYKH_HEMATOPOIESIS_STEM_CELL_QTL_TRANS
1160	ELL2	Ell2	chr13:75844932-75909806	5.91539	0.291038	0.43502	1.2595	3936	5.43399	RIZ_ERYTHROID_DIFFERENTIATION_HEMGN
1161	KLHDC4	Klhdc4	chr8:124320208-124353469	0.768797	0.291202	0.43502	-1.25899	3939	3.98483	IVANOVA_HEMATOPOIESIS_INTERMEDIATE_PROGENITOR
1162	POLD4	Pold4	chr19:4231937-4233631	0.757971	0.291558	0.43502	-1.25786	3945	4.08349	OSWALD_HEMATOPOIETIC_STEM_CELL_IN_COLLAGEN_GEL_DN,BYSTRYKH_HEMATOPOIESIS_STEM_CELL_SCP2_QTL_TRANS
1163	TNFAIP8L2	Tnfaip8l2	chr3:94943443-94946282	0.796742	0.291803	0.43502	-1.25709	3949	5.93695	IVANOVA_HEMATOPOIESIS_LATE_PROGENITOR
1164	TERF2	Terf2	chr8:109593302-109620445	1.60838	0.291851	0.43502	1.25694	3950	4.15344	RIZ_ERYTHROID_DIFFERENTIATION,BYSTRYKH_HEMATOPOIESIS_STEM_CELL_QTL_TRANS,IVANOVA_HEMATOPOIESIS_STEM_CELL_AND_PROGENITOR
1165	PSMG1	Psmg1	chr16:96201542-96212510	0.632809	0.292197	0.43502	-1.25586	3957	1.5528	JAATINEN_HEMATOPOIETIC_STEM_CELL_UP
1166	CDKAL1	Cdkal1	chr13:29417175-29947457	0.58346	0.292282	0.43502	-1.25559	3958	4.13736	OSWALD_HEMATOPOIETIC_STEM_CELL_IN_COLLAGEN_GEL_DN,IVANOVA_HEMATOPOIESIS_STEM_CELL
1167	C11orf57	AU019823	chr9:50413345-50425569	0.314799	0.292759	0.43502	-1.2541	3961	3.21049	IVANOVA_HEMATOPOIESIS_STEM_CELL_AND_PROGENITOR
1168	MRPS18C	Mrps18c	chr5:101227778-101233486	0.480995	0.292902	0.43502	-1.25365	3962	5.8043	IVANOVA_HEMATOPOIESIS_EARLY_PROGENITOR
1169	VPS37A	Vps37a	chr8:41597137-41636488	0.0815338	0.293315	0.43502	-1.25236	3969	1.21289	IVANOVA_HEMATOPOIESIS_STEM_CELL
1170	ENC1	Enc1	chr13:98011125-98022989	0.202969	0.293539	0.43502	-1.25166	3972	1.5263	BYSTRYKH_HEMATOPOIESIS_STEM_CELL_QTL_TRANS
1171	PRKDC	Prkdc	chr16:15637959-15842332	1.36012	0.293942	0.43502	1.2504	3976	2.78245	GAZDA_DIAMOND_BLACKFAN_ANEMIA_PROGENITOR_DN,IVANOVA_HEMATOPOIESIS_EARLY_PROGENITOR
1172	TPI1	Tpi1	chr6:124760610-124764314	0.542308	0.294532	0.43502	-1.24857	3986	7.56937	OSWALD_HEMATOPOIETIC_STEM_CELL_IN_COLLAGEN_GEL_DN
1173	NOP58	Nop58	chr1:59741850-59768354	0.715156	0.294648	0.43502	-1.24821	3991	6.34276	BYSTRYKH_HEMATOPOIESIS_STEM_CELL_AND_BRAIN_QTL_TRANS,IVANOVA_HEMATOPOIESIS_STEM_CELL_AND_PROGENITOR
1174	HP	Hp	chr8:112099028-112103072	0.0656253	0.294847	0.43502	-1.24759	3995	9.50026	BYSTRYKH_HEMATOPOIESIS_STEM_CELL_AND_BRAIN_QTL_TRANS,IVANOVA_HEMATOPOIESIS_LATE_PROGENITOR
1175	IFT122	Ift122	chr6:115803548-115876708	0.140212	0.295044	0.43502	-1.24697	3996	-0.33915	IVANOVA_HEMATOPOIESIS_STEM_CELL_LONG_TERM
1176	RASGRP2	Rasgrp2	chr19:6400583-6415216	0.787645	0.295118	0.43502	-1.24674	3998	5.33458	LIANG_HEMATOPOIESIS_STEM_CELL_NUMBER_LARGE_VS_TINY_UP,LIANG_HEMATOPOIESIS_STEM_CELL_NUMBER_SMALL_VS_HUGE_DN,LIANG_HEMATOPOIESIS_STEM_CELL_NUMBER_QTL
1177	GRSF1	Grsf1	chr5:89088262-89104605	0.428519	0.295151	0.43502	-1.24664	3999	2.8108	IVANOVA_HEMATOPOIESIS_STEM_CELL
1178	KDELR1	Kdelr1	chr7:53128210-53139096	0.273476	0.295295	0.43502	-1.2462	4001	2.7219	BYSTRYKH_HEMATOPOIESIS_STEM_CELL_QTL_TRANS,IVANOVA_HEMATOPOIESIS_STEM_CELL_AND_PROGENITOR
1179	AHCY	Ahcy	chr2:154885048-154900162	0.783538	0.295505	0.43502	-1.24554	4004	6.56726	BYSTRYKH_HEMATOPOIESIS_STEM_CELL_AND_BRAIN_QTL_TRANS,BYSTRYKH_HEMATOPOIESIS_STEM_CELL_QTL_TRANS,IVANOVA_HEMATOPOIESIS_EARLY_PROGENITOR,IVANOVA_HEMATOPOIESIS_INTERMEDIATE_PROGENITOR
1180	MAPKAPK5	Mapkapk5	chr5:121975060-121995901	1.92946	0.295614	0.43502	1.24521	4005	3.78078	BYSTRYKH_HEMATOPOIESIS_STEM_CELL_QTL_TRANS
1181	RGS2	Rgs2	chr1:145846468-145851279	0.826453	0.295756	0.43502	-1.24477	4010	7.53732	OSWALD_HEMATOPOIETIC_STEM_CELL_IN_COLLAGEN_GEL_UP
1182	GOLIM4	Golim4	chr3:75680306-75760753	1.26893	0.295786	0.43502	1.24467	4011	5.15285	JAATINEN_HEMATOPOIETIC_STEM_CELL_UP
1183	PPP1R12C	Ppp1r12c	chr7:4433123-4453282	0.569271	0.295792	0.43502	-1.24466	4012	2.29803	RIZ_ERYTHROID_DIFFERENTIATION_HEMGN,BYSTRYKH_HEMATOPOIESIS_STEM_CELL_QTL_TRANS
1184	TUBGCP5	Tubgcp5	chr7:63049518-63086817	3.21506	0.295949	0.43502	1.24417	4015	5.1417	IVANOVA_HEMATOPOIESIS_EARLY_PROGENITOR
1185	UROD	Urod	chr4:116662822-116666980	0.75487	0.296433	0.43502	-1.24267	4019	8.3551	IVANOVA_HEMATOPOIESIS_LATE_PROGENITOR
1186	ZC3H11A	Zc3h11a	chr1:135516448-135557957	1.26579	0.296547	0.43502	1.24232	4021	6.39101	BYSTRYKH_HEMATOPOIESIS_STEM_CELL_QTL_CIS
1187	ZSCAN12	Zscan12	chr13:21454689-21464171	2.73621	0.296629	0.43502	1.24207	4022	1.65931	OSWALD_HEMATOPOIETIC_STEM_CELL_IN_COLLAGEN_GEL_DN
1188	CHST13	Chst13	chr6:90258345-90275179	0.149174	0.296736	0.43502	-1.24174	4027	-0.481422	JAATINEN_HEMATOPOIETIC_STEM_CELL_UP
1189	ITIH5	Itih5	chr2:10075170-10178156	1.37789	0.296873	0.43502	1.24131	4031	4.49461	IVANOVA_HEMATOPOIESIS_STEM_CELL
1190	SELK	Selk	chr14:30781566-30788260	0.254261	0.297148	0.43502	-1.24046	4037	7.4808	BYSTRYKH_HEMATOPOIESIS_STEM_CELL_QTL_TRANS
1191	PLAA	Plaa	chr4:94231830-94269938	1.27484	0.297179	0.43502	1.24037	4038	4.28833	IVANOVA_HEMATOPOIESIS_INTERMEDIATE_PROGENITOR
1192	ITGAM	Itgam	chr7:135206154-135262005	0.117325	0.297192	0.43502	-1.24033	4039	6.97027	KEGG_HEMATOPOIETIC_CELL_LINEAGE,JAATINEN_HEMATOPOIETIC_STEM_CELL_DN
1193	WDR48	Wdr48	chr9:119804013-119835697	0.273623	0.297338	0.43502	-1.23988	4044	3.94003	LIANG_HEMATOPOIESIS_STEM_CELL_NUMBER_SMALL_VS_HUGE_DN,IVANOVA_HEMATOPOIESIS_STEM_CELL_AND_PROGENITOR
1194	PHLDA1	Phlda1	chr10:110943342-110945705	9.36505	0.297596	0.43502	1.23909	4048	2.46633	OSWALD_HEMATOPOIETIC_STEM_CELL_IN_COLLAGEN_GEL_UP
1195	TTLL4	Ttll4	chr1:74708328-74744547	1.79283	0.297652	0.43502	1.23891	4049	1.35594	IVANOVA_HEMATOPOIESIS_EARLY_PROGENITOR
1196	TBC1D15	Tbc1d15	chr10:114634927-114688549	0.206643	0.298381	0.43502	-1.23667	4059	6.58959	BYSTRYKH_HEMATOPOIESIS_STEM_CELL_AND_BRAIN_QTL_TRANS,BYSTRYKH_HEMATOPOIESIS_STEM_CELL_QTL_TRANS
1197	ERG	Erg	chr16:95581811-95751972	1.63168	0.298611	0.43502	1.23597	4061	0.425467	JAATINEN_HEMATOPOIETIC_STEM_CELL_UP
1198	ACOT2	Acot2	chr12:85328811-85334823	0.230759	0.298775	0.43502	-1.23546	4063	1.85608	IVANOVA_HEMATOPOIESIS_STEM_CELL_AND_PROGENITOR
1199	PCM1	Pcm1	chr8:42325113-42419441	6.1945	0.299205	0.43502	1.23415	4069	4.57015	OSWALD_HEMATOPOIETIC_STEM_CELL_IN_COLLAGEN_GEL_DN
1200	IRAK1	Irak1	chrX:71259257-71269260	1.25978	0.299709	0.43502	1.2326	4076	7.09505	IVANOVA_HEMATOPOIESIS_STEM_CELL_AND_PROGENITOR
1201	SHMT1	Shmt1	chr11:60602399-60624767	0.601007	0.299727	0.43502	-1.23255	4077	4.67498	IVANOVA_HEMATOPOIESIS_EARLY_PROGENITOR
1202	FKBP1A	Fkbp1a	chr2:151368235-151387427	1.41385	0.299896	0.43502	1.23203	4081	2.95206	LIANG_HEMATOPOIESIS_STEM_CELL_NUMBER_LARGE_VS_TINY_UP,IVANOVA_HEMATOPOIESIS_STEM_CELL_AND_PROGENITOR
1203	RHOA	Rhoa	chr9:108208536-108240270	3.2506	0.299962	0.43502	1.23183	4084	9.34254	IVANOVA_HEMATOPOIESIS_LATE_PROGENITOR
1204	SPN	Spn	chr7:134277216-134281331	0.520993	0.299973	0.43502	-1.2318	4085	5.52285	IVANOVA_HEMATOPOIESIS_EARLY_PROGENITOR
1205	IPCEF1	Ipcef1	chr10:3323356-3434998	0.262721	0.300273	0.43502	-1.23088	4089	-0.328758	IVANOVA_HEMATOPOIESIS_LATE_PROGENITOR
1206	RABGAP1	Rabgap1	chr2:37298805-37421957	1.57132	0.300581	0.43502	1.22994	4093	4.00129	OSWALD_HEMATOPOIETIC_STEM_CELL_IN_COLLAGEN_GEL_DN
1207	FTSJ3	Ftsj3	chr11:106110458-106117116	2.33106	0.300856	0.43502	1.22911	4101	6.56161	BYSTRYKH_HEMATOPOIESIS_STEM_CELL_QTL_TRANS
1208	ERLIN1	Erlin1	chr19:44109437-44144016	1.32606	0.301036	0.43502	1.22856	4102	4.61801	IVANOVA_HEMATOPOIESIS_INTERMEDIATE_PROGENITOR
1209	FANCC	Fancc	chr13:63412847-63533053	0.357739	0.301054	0.43502	-1.2285	4103	2.87846	REACTOME_FANCONI_ANEMIA_PATHWAY,IVANOVA_HEMATOPOIESIS_STEM_CELL_AND_PROGENITOR
1210	NMI	Nmi	chr2:51804019-51828728	0.741422	0.301264	0.43502	-1.22786	4104	5.92402	BYSTRYKH_HEMATOPOIESIS_STEM_CELL_QTL_TRANS
1211	KIF3A	Kif3a	chr11:53380881-53417746	0.66588	0.301272	0.43502	-1.22784	4105	2.81425	IVANOVA_HEMATOPOIESIS_STEM_CELL_AND_PROGENITOR
1212	GRIA3	Gria3	chrX:38754481-39031778	1.4422	0.301353	0.43502	1.22759	4107	4.44477	IVANOVA_HEMATOPOIESIS_EARLY_PROGENITOR
1213	CPOX	Cpox	chr16:58670321-58680502	0.707276	0.301445	0.43502	-1.22731	4108	5.82074	ADDYA_ERYTHROID_DIFFERENTIATION_BY_HEMIN,IVANOVA_HEMATOPOIESIS_LATE_PROGENITOR
1214	GPN1	Gpn1	chr5:31797134-31814000	0.494176	0.301525	0.43502	-1.22707	4112	6.02094	IVANOVA_HEMATOPOIESIS_STEM_CELL_AND_PROGENITOR
1215	ZNF593	Zfp593	chr4:133799221-133801506	1.46359	0.301756	0.43502	1.22637	4116	1.07299	IVANOVA_HEMATOPOIESIS_STEM_CELL_LONG_TERM
1216	COX7A2L	Cox7a2l	chr17:83901257-83913673	0.803205	0.301833	0.43502	-1.22614	4119	7.17697	BYSTRYKH_HEMATOPOIESIS_STEM_CELL_QTL_TRANS
1217	NASP	Nasp	chr4:116273657-116300102	0.812526	0.302222	0.43502	-1.22496	4129	7.35894	JAATINEN_HEMATOPOIETIC_STEM_CELL_UP
1218	CA13	Car13	chr3:14641727-14663002	0.623844	0.302238	0.43502	-1.22491	4130	1.93027	IVANOVA_HEMATOPOIESIS_STEM_CELL_AND_PROGENITOR
1219	EML4	Eml4	chr17:83750271-83879699	1.42639	0.302708	0.43502	1.22348	4133	2.62688	IVANOVA_HEMATOPOIESIS_STEM_CELL_LONG_TERM
1220	AAGAB	Aagab	chr9:63450462-63489696	0.409861	0.303175	0.43502	-1.22207	4136	6.6063	IVANOVA_HEMATOPOIESIS_INTERMEDIATE_PROGENITOR
1221	GADD45A	Gadd45a	chr6:66985090-66987401	1.7516	0.303489	0.43502	1.22112	4140	4.97149	OSWALD_HEMATOPOIETIC_STEM_CELL_IN_COLLAGEN_GEL_DN
1222	AKR1B1	Akr1b3	chr6:34253930-34267489	0.24322	0.303881	0.43502	-1.21994	4149	1.46157	BYSTRYKH_HEMATOPOIESIS_STEM_CELL_QTL_TRANS
1223	STX11	Stx11	chr10:12659787-12684065	2.49213	0.304215	0.43502	1.21894	4152	4.13773	JAATINEN_HEMATOPOIETIC_STEM_CELL_DN,IVANOVA_HEMATOPOIESIS_LATE_PROGENITOR
1224	MRPS30	Mrps30	chr13:119168917-119176059	0.268837	0.304344	0.43502	-1.21855	4157	1.48704	IVANOVA_HEMATOPOIESIS_EARLY_PROGENITOR
1225	TXNDC15	Txndc15	chr13:55816011-55827588	0.552072	0.304785	0.43502	-1.21722	4161	2.02237	IVANOVA_HEMATOPOIESIS_INTERMEDIATE_PROGENITOR
1226	SH2D5	Sh2d5	chr4:137806326-137816883	1.50947	0.304839	0.43502	1.21706	4164	3.63656	IVANOVA_HEMATOPOIESIS_EARLY_PROGENITOR
1227	NFIL3	Nfil3	chr13:53062578-53076408	0.18384	0.30487	0.43502	-1.21697	4166	2.22201	RIZ_ERYTHROID_DIFFERENTIATION_6HR
1228	ATXN3	Atxn3	chr12:103157764-103196392	2.05763	0.30492	0.43502	1.21681	4168	4.8092	IVANOVA_HEMATOPOIESIS_STEM_CELL_AND_PROGENITOR
1229	PRMT5	Prmt5	chr14:55126019-55136307	0.398947	0.304933	0.43502	-1.21678	4169	6.25717	JAATINEN_HEMATOPOIETIC_STEM_CELL_UP,BYSTRYKH_HEMATOPOIESIS_STEM_CELL_QTL_TRANS
1230	FBXO21	Fbxo21	chr5:118426779-118460200	0.116426	0.305423	0.43502	-1.21531	4173	0.45778	IVANOVA_HEMATOPOIESIS_STEM_CELL_AND_PROGENITOR
1231	DNM1L	Dnm1l	chr16:16312326-16359123	1.44003	0.305906	0.43502	1.21386	4178	6.33124	IVANOVA_HEMATOPOIESIS_STEM_CELL_AND_PROGENITOR
1232	NFKBIE	Nfkbie	chr17:45692665-45700117	0.67563	0.306308	0.43502	-1.21265	4186	1.95619	BYSTRYKH_HEMATOPOIESIS_STEM_CELL_QTL_TRANS,IVANOVA_HEMATOPOIESIS_STEM_CELL
1233	DDA1	Dda1	chr8:73993093-74000334	0.317165	0.306417	0.43502	-1.21233	4188	1.51622	BYSTRYKH_HEMATOPOIESIS_STEM_CELL_AND_BRAIN_QTL_TRANS,BYSTRYKH_HEMATOPOIESIS_STEM_CELL_AND_BRAIN_QTL_CIS,BYSTRYKH_HEMATOPOIESIS_STEM_CELL_QTL_TRANS
1234	KIAA0753	4933427D14Rik	chr11:71967599-72016873	4.18228	0.30653	0.43502	1.21199	4189	3.38582	IVANOVA_HEMATOPOIESIS_STEM_CELL_AND_PROGENITOR
1235	PCYT1A	Pcyt1a	chr16:32431007-32475151	1.32801	0.306913	0.43502	1.21085	4194	6.08292	BYSTRYKH_HEMATOPOIESIS_STEM_CELL_QTL_TRANS
1236	HDAC5	Hdac5	chr11:102057061-102091486	2.73523	0.307095	0.43502	1.21031	4199	1.92775	RIZ_ERYTHROID_DIFFERENTIATION_12HR
1237	CD22	Cd22	chr7:31650423-31665361	0.199588	0.307198	0.43502	-1.21	4201	3.63402	KEGG_HEMATOPOIETIC_CELL_LINEAGE
1238	OGDH	Ogdh	chr11:6191600-6259096	0.119214	0.307289	0.43502	-1.20973	4205	7.08409	BYSTRYKH_HEMATOPOIESIS_STEM_CELL_QTL_TRANS
1239	PAFAH2	Pafah2	chr4:133952275-133983325	1.43499	0.30743	0.43502	1.20931	4210	3.96107	IVANOVA_HEMATOPOIESIS_STEM_CELL_AND_PROGENITOR
1240	KIAA1009	4922501C03Rik	chr9:87086798-87150367	0.142958	0.307442	0.43502	-1.20927	4211	-0.142468	IVANOVA_HEMATOPOIESIS_LATE_PROGENITOR
1241	ZMYND11	Zmynd11	chr13:9684082-9764454	0.22203	0.307805	0.43502	-1.20819	4221	4.39494	IVANOVA_HEMATOPOIESIS_STEM_CELL_LONG_TERM
1242	TOB1	Tob1	chr11:94072768-94076806	0.0937104	0.307817	0.43502	-1.20815	4223	3.25004	JAATINEN_HEMATOPOIETIC_STEM_CELL_DN
1243	VAMP1	Vamp1	chr6:125165599-125172324	4.15177	0.308258	0.43502	1.20684	4231	1.37372	BYSTRYKH_HEMATOPOIESIS_STEM_CELL_AND_BRAIN_QTL_TRANS
1244	GTF2IRD2	Gtf2ird2	chr5:134659908-134694013	4.87902	0.30849	0.43502	1.20615	4234	3.07724	IVANOVA_HEMATOPOIESIS_STEM_CELL
1245	AP3S1	Ap3s1	chr18:46901571-46950480	1.26691	0.308502	0.43502	1.20612	4236	6.49935	IVANOVA_HEMATOPOIESIS_LATE_PROGENITOR
1246	PSKH1	Pskh1	chr8:108424374-108455702	0.30427	0.308899	0.43502	-1.20494	4244	2.88055	IVANOVA_HEMATOPOIESIS_STEM_CELL_AND_PROGENITOR
1247	CDK5R1	Cdk5r1	chr11:80290548-80294681	0.71554	0.309237	0.43502	-1.20394	4249	2.11476	OSWALD_HEMATOPOIETIC_STEM_CELL_IN_COLLAGEN_GEL_UP,JAATINEN_HEMATOPOIETIC_STEM_CELL_DN
1248	FRMD6	Frmd6	chr12:71926501-72003221	12.4788	0.309342	0.43502	1.20363	4250	2.65852	JAATINEN_HEMATOPOIETIC_STEM_CELL_UP
1249	RPS15A	Rps15a	chr7:125247890-125259661	2.68145	0.309429	0.43502	1.20337	4252	8.88874	JAATINEN_HEMATOPOIETIC_STEM_CELL_UP
1250	COASY	Coasy	chr11:100943939-100947933	2.15676	0.310269	0.43502	1.20089	4263	3.86774	BYSTRYKH_HEMATOPOIESIS_STEM_CELL_QTL_TRANS,IVANOVA_HEMATOPOIESIS_STEM_CELL_AND_PROGENITOR
1251	LCLAT1	Lclat1	chr17:73457334-73592706	1.4651	0.310306	0.43502	1.20078	4265	3.14395	IVANOVA_HEMATOPOIESIS_EARLY_PROGENITOR
1252	ERCC8	Ercc8	chr13:108948932-108985175	0.551847	0.311289	0.43502	-1.19788	4274	3.70919	IVANOVA_HEMATOPOIESIS_INTERMEDIATE_PROGENITOR
1253	GMCL1	Gmcl1	chr6:86641762-86683372	2.33961	0.311334	0.43502	1.19775	4275	4.69047	IVANOVA_HEMATOPOIESIS_LATE_PROGENITOR
1254	ITGAV	Itgav	chr2:83564554-83647073	1.38629	0.311754	0.43502	1.19651	4281	3.58622	BYSTRYKH_HEMATOPOIESIS_STEM_CELL_QTL_TRANS
1255	HM13	H13	chr2:152495197-152534404	0.777574	0.312207	0.43502	-1.19518	4289	4.38071	IVANOVA_HEMATOPOIESIS_STEM_CELL_LONG_TERM
1256	BMPR1A	Bmpr1a	chr14:35224254-35315732	0.129433	0.312252	0.43502	-1.19505	4290	0.208627	BYSTRYKH_HEMATOPOIESIS_STEM_CELL_QTL_TRANS
1257	NR2C2	Nr2c2	chr6:92088988-92117953	4.61931	0.312267	0.43502	1.19501	4292	3.17039	BYSTRYKH_HEMATOPOIESIS_STEM_CELL_QTL_TRANS
1258	ANKFY1	Ankfy1	chr11:72503504-72585648	0.261314	0.312698	0.43502	-1.19374	4295	5.62332	RIZ_ERYTHROID_DIFFERENTIATION
1259	SLTM	Sltm	chr9:70390677-70440039	1.26776	0.312832	0.43502	1.19335	4297	4.56252	IVANOVA_HEMATOPOIESIS_STEM_CELL_LONG_TERM
1260	CXCL3	Cxcl2	chr5:91332925-91334964	0.185847	0.313422	0.43502	-1.19163	4306	4.44597	OSWALD_HEMATOPOIETIC_STEM_CELL_IN_COLLAGEN_GEL_UP
1261	ID2	Id2	chr12:25778664-25780957	0.474837	0.313903	0.43502	-1.19022	4311	6.88927	BYSTRYKH_HEMATOPOIESIS_STEM_CELL_QTL_TRANS,ADDYA_ERYTHROID_DIFFERENTIATION_BY_HEMIN
1262	DPY19L3	Dpy19l3	chr7:36470521-36539473	1.76018	0.314136	0.43502	1.18954	4314	2.1159	JAATINEN_HEMATOPOIETIC_STEM_CELL_UP
1263	LIPE	Lipe	chr7:26164546-26175125	0.288558	0.314208	0.43502	-1.18933	4315	0.112648	BYSTRYKH_HEMATOPOIESIS_STEM_CELL_QTL_TRANS
1264	PLXDC1	Plxdc1	chr11:97784551-97847760	3.791	0.314512	0.43502	1.18844	4318	2.94059	JAATINEN_HEMATOPOIETIC_STEM_CELL_DN
1265	ZFP36L1	Zfp36l1	chr12:81208747-81214000	4.59365	0.314568	0.43502	1.18828	4319	4.20515	OSWALD_HEMATOPOIETIC_STEM_CELL_IN_COLLAGEN_GEL_UP,JAATINEN_HEMATOPOIETIC_STEM_CELL_DN,BYSTRYKH_HEMATOPOIESIS_STEM_CELL_QTL_TRANS
1266	ZNF12	Zfp12	chr5:143996887-144009649	3.56246	0.315138	0.43502	1.18662	4327	4.39037	IVANOVA_HEMATOPOIESIS_STEM_CELL_AND_PROGENITOR
1267	NCAM1	Ncam1	chr9:49310251-49607174	0.0766809	0.315374	0.43502	-1.18594	4329	4.81939	BYSTRYKH_HEMATOPOIESIS_STEM_CELL_QTL_TRANS
1268	ANKRD6	Ankrd6	chr4:32891010-33037801	1.52845	0.315579	0.43502	1.18534	4334	0.848578	OSWALD_HEMATOPOIETIC_STEM_CELL_IN_COLLAGEN_GEL_DN,JAATINEN_HEMATOPOIETIC_STEM_CELL_UP
1269	MEF2A	Mef2a	chr7:74378717-74517744	2.03752	0.315745	0.43502	1.18486	4338	2.07255	OSWALD_HEMATOPOIETIC_STEM_CELL_IN_COLLAGEN_GEL_DN
1270	FAM73A	Fam73a	chr3:151936426-152003371	1.45326	0.31575	0.43502	1.18485	4339	1.11068	IVANOVA_HEMATOPOIESIS_STEM_CELL_AND_PROGENITOR
1271	SLC10A7	Slc10a7	chr8:81033234-81257904	4.40152	0.315771	0.43502	1.18479	4340	4.24921	IVANOVA_HEMATOPOIESIS_EARLY_PROGENITOR
1272	PTPN22	Ptpn22	chr3:103664215-103716170	1.28736	0.315969	0.43502	1.18421	4344	6.07061	OSWALD_HEMATOPOIETIC_STEM_CELL_IN_COLLAGEN_GEL_DN
1273	IPO4	Ipo4	chr14:56244466-56254515	1.88123	0.316188	0.43502	1.18358	4348	3.43327	IVANOVA_HEMATOPOIESIS_STEM_CELL_AND_PROGENITOR
1274	LIN9	Lin9	chr1:182571465-182620818	1.31382	0.316215	0.43502	1.1835	4349	5.33354	IVANOVA_HEMATOPOIESIS_LATE_PROGENITOR
1275	C1orf63	D4Wsu53e	chr4:134479540-134483285	0.777721	0.316686	0.43502	-1.18213	4354	4.81669	OSWALD_HEMATOPOIETIC_STEM_CELL_IN_COLLAGEN_GEL_DN
1276	MMRN1	Mmrn1	chr6:60894311-60939372	0.102731	0.316717	0.43502	-1.18205	4356	0.82517	OSWALD_HEMATOPOIETIC_STEM_CELL_IN_COLLAGEN_GEL_DN
1277	FGD4	Fgd4	chr16:16422071-16560242	1.36297	0.316809	0.43502	1.18178	4358	4.16348	IVANOVA_HEMATOPOIESIS_LATE_PROGENITOR
1278	ATR	Atr	chr9:95758016-95852063	1.30002	0.316864	0.43502	1.18162	4360	3.78099	REACTOME_REGULATION_OF_THE_FANCONI_ANEMIA_PATHWAY,REACTOME_FANCONI_ANEMIA_PATHWAY
1279	ARMC10	Armc10	chr5:21151802-21168410	0.514106	0.317592	0.43502	-1.17952	4365	3.06376	IVANOVA_HEMATOPOIESIS_STEM_CELL_AND_PROGENITOR
1280	PRKCH	Prkch	chr12:74686028-74879171	2.4795	0.317602	0.43502	1.17949	4366	2.71205	IVANOVA_HEMATOPOIESIS_STEM_CELL_AND_PROGENITOR
1281	MRPL13	Mrpl13	chr15:55365650-55388867	0.771156	0.317615	0.43502	-1.17945	4367	6.22777	BYSTRYKH_HEMATOPOIESIS_STEM_CELL_QTL_TRANS
1282	TES	Tes	chr6:17015149-17055825	0.39283	0.317626	0.43502	-1.17942	4368	5.80894	IVANOVA_HEMATOPOIESIS_STEM_CELL_AND_PROGENITOR
1283	STK35	Stk35	chr2:129626253-129658019	1.67657	0.317642	0.43502	1.17937	4369	0.390254	IVANOVA_HEMATOPOIESIS_STEM_CELL_LONG_TERM
1284	KIFAP3	Kifap3	chr1:165709810-165847231	1.40373	0.317653	0.43502	1.17934	4370	2.10851	IVANOVA_HEMATOPOIESIS_STEM_CELL_AND_PROGENITOR
1285	FLT3LG	Flt3l	chr7:52386559-52391802	0.49408	0.317694	0.43502	-1.17922	4371	0.0553329	KEGG_HEMATOPOIETIC_CELL_LINEAGE
1286	FTSJD1	Ftsjd1	chr8:112741860-112748389	0.218608	0.317935	0.43502	-1.17853	4376	1.75759	IVANOVA_HEMATOPOIESIS_EARLY_PROGENITOR
1287	TMEM50B	Tmem50b	chr16:91574753-91597925	1.18398	0.318276	0.43502	1.17755	4381	7.94178	IVANOVA_HEMATOPOIESIS_LATE_PROGENITOR
1288	TXNRD1	Txnrd1	chr10:82321951-82360469	0.183863	0.318311	0.43502	-1.17745	4382	3.32646	ADDYA_ERYTHROID_DIFFERENTIATION_BY_HEMIN
1289	ATP6V0A2	Atp6v0a2	chr5:125079648-125202517	0.180398	0.318351	0.43502	-1.17733	4384	0.77361	JAATINEN_HEMATOPOIETIC_STEM_CELL_UP
1290	FAM149B1	Fam149b	chr14:21167444-21202713	2.0531	0.318389	0.43502	1.17722	4386	4.29228	GAZDA_DIAMOND_BLACKFAN_ANEMIA_PROGENITOR_DN,IVANOVA_HEMATOPOIESIS_INTERMEDIATE_PROGENITOR
1291	CPSF3	Cpsf3	chr12:21292158-21320917	0.36752	0.318696	0.43502	-1.17634	4391	7.11682	JAATINEN_HEMATOPOIETIC_STEM_CELL_UP,IVANOVA_HEMATOPOIESIS_EARLY_PROGENITOR
1292	PGM3	Pgm3	chr9:86446083-86465449	0.604417	0.318713	0.43502	-1.17629	4392	4.1463	OSWALD_HEMATOPOIETIC_STEM_CELL_IN_COLLAGEN_GEL_DN,IVANOVA_HEMATOPOIESIS_EARLY_PROGENITOR
1293	SKP2	Skp2	chr15:9041742-9070207	1.31328	0.318714	0.43502	1.17628	4393	5.15122	OSWALD_HEMATOPOIETIC_STEM_CELL_IN_COLLAGEN_GEL_UP
1294	ABL2	Abl2	chr1:158488918-158579750	1.40877	0.318793	0.43502	1.17606	4396	2.57147	IVANOVA_HEMATOPOIESIS_EARLY_PROGENITOR
1295	LAMP2	Lamp2	chrX:35772686-35809632	1.7749	0.319025	0.43502	1.17539	4400	8.67953	GAZDA_DIAMOND_BLACKFAN_ANEMIA_PROGENITOR_DN
1296	TTC26	Ttc26	chr6:38331524-38377647	4.61038	0.319583	0.43502	1.17379	4405	1.80576	IVANOVA_HEMATOPOIESIS_STEM_CELL_AND_PROGENITOR
1297	ASXL2	Asxl2	chr12:3426884-3506849	0.393598	0.31961	0.43502	-1.17371	4407	3.77394	IVANOVA_HEMATOPOIESIS_STEM_CELL_LONG_TERM,IVANOVA_HEMATOPOIESIS_STEM_CELL_AND_PROGENITOR
1298	IGBP1	Igbp1	chrX:97689684-97711340	0.806604	0.320077	0.43502	-1.17238	4415	6.27209	IVANOVA_HEMATOPOIESIS_STEM_CELL_AND_PROGENITOR
1299	DCUN1D5	Dcun1d5	chr9:7184566-7207031	0.352198	0.320172	0.43502	-1.1721	4416	3.89841	BYSTRYKH_HEMATOPOIESIS_STEM_CELL_QTL_TRANS
1300	SH2D1B	Sh2d1b1	chr1:172207455-172215793	0.691408	0.320199	0.43502	-1.17203	4417	2.98328	JAATINEN_HEMATOPOIETIC_STEM_CELL_DN
1301	SNX12	Snx12	chrX:98407300-98417902	0.766159	0.32023	0.43502	-1.17194	4420	4.60778	BYSTRYKH_HEMATOPOIESIS_STEM_CELL_QTL_TRANS
1302	APPBP2	Appbp2	chr11:85004812-85048622	0.671817	0.320419	0.43502	-1.1714	4425	4.71263	OSWALD_HEMATOPOIETIC_STEM_CELL_IN_COLLAGEN_GEL_DN
1303	STAMBPL1	Stambpl1	chr19:34266760-34314818	0.761328	0.320431	0.43502	-1.17136	4426	4.57105	IVANOVA_HEMATOPOIESIS_LATE_PROGENITOR
1304	SPHK1	Sphk1	chr11:116396054-116397984	0.633975	0.320616	0.43502	-1.17083	4433	3.36723	IVANOVA_HEMATOPOIESIS_LATE_PROGENITOR
1305	ATP5D	Atp5d	chr10:79605060-79608563	0.292416	0.320655	0.43502	-1.17072	4434	4.45897	BYSTRYKH_HEMATOPOIESIS_STEM_CELL_QTL_TRANS
1306	ITGA4	Itga4	chr2:79095583-79173271	1.20041	0.320692	0.43502	1.17062	4435	5.88209	KEGG_HEMATOPOIETIC_CELL_LINEAGE
1307	VPS33B	Vps33b	chr7:87414541-87436465	5.46353	0.320716	0.43502	1.17055	4436	5.37508	IVANOVA_HEMATOPOIESIS_EARLY_PROGENITOR
1308	RIOK3	Riok3	chr18:12287359-12315876	1.22901	0.320774	0.43502	1.17038	4438	7.03018	OSWALD_HEMATOPOIETIC_STEM_CELL_IN_COLLAGEN_GEL_DN
1309	MATR3	Matr3	chr18:35721812-35751699	1.37239	0.321014	0.43502	1.1697	4441	7.20517	BYSTRYKH_HEMATOPOIESIS_STEM_CELL_QTL_TRANS,IVANOVA_HEMATOPOIESIS_STEM_CELL_SHORT_TERM
1310	METTL9	Mettl9	chr7:128177959-128220349	2.99212	0.32113	0.43502	1.16937	4443	7.77913	IVANOVA_HEMATOPOIESIS_STEM_CELL_LONG_TERM
1311	DHRS7	Dhrs7	chr12:73751341-73765815	0.260311	0.321211	0.43502	-1.16914	4446	7.63767	IVANOVA_HEMATOPOIESIS_LATE_PROGENITOR
1312	CCNE1	Ccne1	chr7:38883003-38892509	2.4815	0.321314	0.43502	1.16884	4449	5.21826	BAKER_HEMATOPOESIS_STAT5_TARGETS
1313	POGZ	Pogz	chr3:94641635-94684729	1.35647	0.32172	0.43502	1.16768	4456	2.55421	JAATINEN_HEMATOPOIETIC_STEM_CELL_UP
1314	GORASP2	Gorasp2	chr2:70499566-70529782	1.25036	0.321831	0.43502	1.16737	4458	5.64379	IVANOVA_HEMATOPOIESIS_EARLY_PROGENITOR
1315	DDX51	Ddx51	chr5:111082470-111089515	3.44957	0.321988	0.43502	1.16692	4459	2.93941	IVANOVA_HEMATOPOIESIS_EARLY_PROGENITOR
1316	HLA-G	H2-M3	chr17:37407179-37411430	0.799229	0.322862	0.43502	-1.16444	4471	6.2411	GAZDA_DIAMOND_BLACKFAN_ANEMIA_PROGENITOR_UP
1317	SLC4A1AP	Slc4a1ap	chr5:31829368-31856411	6.50638	0.323218	0.43502	1.16343	4477	3.57465	IVANOVA_HEMATOPOIESIS_STEM_CELL_AND_PROGENITOR
1318	RAP1B	Rap1b	chr10:117251653-117283030	0.210798	0.323445	0.43502	-1.16278	4481	6.32952	BYSTRYKH_HEMATOPOIESIS_STEM_CELL_AND_BRAIN_QTL_TRANS
1319	ITGB2	Itgb2	chr10:76993093-77028419	0.281641	0.32393	0.43502	-1.16141	4489	9.78679	JAATINEN_HEMATOPOIETIC_STEM_CELL_DN
1320	CUX1	Cux1	chr5:136724005-137043275	0.281244	0.324028	0.43502	-1.16113	4497	4.96713	RIZ_ERYTHROID_DIFFERENTIATION_HBZ,RIZ_ERYTHROID_DIFFERENTIATION_HEMGN,RIZ_ERYTHROID_DIFFERENTIATION_6HR,BYSTRYKH_HEMATOPOIESIS_STEM_CELL_QTL_CIS,BYSTRYKH_HEMATOPOIESIS_STEM_CELL_AND_BRAIN_QTL_CIS,IVANOVA_HEMATOPOIESIS_EARLY_PROGENITOR
1321	HIBADH	Hibadh	chr6:52496224-52590294	6.28062	0.324084	0.43502	1.16098	4498	5.08244	IVANOVA_HEMATOPOIESIS_EARLY_PROGENITOR
1322	KLF4	Klf4	chr4:55540009-55545347	1.24383	0.324614	0.43502	1.15948	4501	5.51071	OSWALD_HEMATOPOIETIC_STEM_CELL_IN_COLLAGEN_GEL_UP,JAATINEN_HEMATOPOIETIC_STEM_CELL_DN,IVANOVA_HEMATOPOIESIS_STEM_CELL_AND_PROGENITOR
1323	USP19	Usp19	chr9:108393079-108404030	3.65399	0.324783	0.43502	1.159	4506	4.25992	BYSTRYKH_HEMATOPOIESIS_STEM_CELL_QTL_TRANS
1324	KLF5	Klf5	chr14:99697910-99712628	1.4697	0.324801	0.43502	1.15895	4507	1.92068	RIZ_ERYTHROID_DIFFERENTIATION_HEMGN
1325	KEAP1	Keap1	chr9:21034174-21043776	0.366523	0.324932	0.43502	-1.15858	4510	1.39937	RIZ_ERYTHROID_DIFFERENTIATION_12HR,BYSTRYKH_HEMATOPOIESIS_STEM_CELL_QTL_TRANS
1326	FRYL	Fryl	chr5:73411430-73647857	2.42944	0.324937	0.43502	1.15857	4511	6.07967	BYSTRYKH_HEMATOPOIESIS_STEM_CELL_QTL_TRANS
1327	RPN1	Rpn1	chr6:88034510-88055298	0.2736	0.325061	0.43502	-1.15822	4513	5.26415	BYSTRYKH_HEMATOPOIESIS_STEM_CELL_AND_BRAIN_QTL_TRANS,IVANOVA_HEMATOPOIESIS_INTERMEDIATE_PROGENITOR
1328	LCOR	Lcor	chr19:41624129-41634271	1.59942	0.325479	0.43502	1.15704	4515	2.48412	RIZ_ERYTHROID_DIFFERENTIATION_APOBEC2
1329	BRCA1	Brca1	chr11:101350078-101413269	1.71131	0.325637	0.43502	1.1566	4516	4.70359	REACTOME_FANCONI_ANEMIA_PATHWAY,RIZ_ERYTHROID_DIFFERENTIATION
1330	MTMR4	Mtmr4	chr11:87405719-87429798	0.17399	0.325662	0.43502	-1.15652	4517	2.1662	IVANOVA_HEMATOPOIESIS_EARLY_PROGENITOR
1331	NRIP1	Nrip1	chr16:76291107-76373294	1.40704	0.325729	0.43502	1.15634	4518	3.04434	JAATINEN_HEMATOPOIETIC_STEM_CELL_UP
1332	DIP2C	Dip2c	chr13:9275772-9668171	4.90785	0.325832	0.43502	1.15605	4522	2.41496	IVANOVA_HEMATOPOIESIS_STEM_CELL_AND_PROGENITOR
1333	JOSD2	Josd2	chr7:51723426-51727021	0.58786	0.326066	0.43502	-1.15539	4528	2.13646	BYSTRYKH_HEMATOPOIESIS_STEM_CELL_QTL_TRANS
1334	AKAP13	Akap13	chr7:82600420-82899495	0.385438	0.326257	0.43502	-1.15485	4531	5.74936	OSWALD_HEMATOPOIETIC_STEM_CELL_IN_COLLAGEN_GEL_UP
1335	ZFYVE16	Zfyve16	chr13:93257704-93300765	0.117402	0.326828	0.43502	-1.15325	4534	0.539463	BYSTRYKH_HEMATOPOIESIS_STEM_CELL_AND_BRAIN_QTL_TRANS
1336	MCL1	Mcl1	chr3:95462643-95467101	1.27093	0.326864	0.43502	1.15315	4535	7.38798	OSWALD_HEMATOPOIETIC_STEM_CELL_IN_COLLAGEN_GEL_UP,BAKER_HEMATOPOIESIS_STAT3_TARGETS,ADDYA_ERYTHROID_DIFFERENTIATION_BY_HEMIN
1337	STAT3	Stat3	chr11:100748124-100800825	0.294275	0.327364	0.43502	-1.15175	4538	4.24687	BYSTRYKH_HEMATOPOIESIS_STEM_CELL_QTL_TRANS
1338	CRISPLD2	Crispld2	chr8:122516370-122576693	0.307644	0.327521	0.43502	-1.15131	4540	4.95177	JAATINEN_HEMATOPOIETIC_STEM_CELL_DN
1339	DCTN2	Dctn2	chr10:126703455-126718863	0.270033	0.32755	0.43502	-1.15123	4541	4.91031	IVANOVA_HEMATOPOIESIS_EARLY_PROGENITOR
1340	ATP11A	Atp11a	chr8:12757016-12868728	0.316435	0.327718	0.43502	-1.15076	4543	2.91852	OSWALD_HEMATOPOIETIC_STEM_CELL_IN_COLLAGEN_GEL_UP
1341	MCM2	Mcm2	chr6:88833468-88848774	0.437926	0.328043	0.43502	-1.14985	4547	5.50719	RIZ_ERYTHROID_DIFFERENTIATION,IVANOVA_HEMATOPOIESIS_LATE_PROGENITOR
1342	DNMT3L	Dnmt3l	chr10:77512587-77526360	3.11101	0.328538	0.43502	1.14847	4555	2.57863	IVANOVA_HEMATOPOIESIS_LATE_PROGENITOR
1343	LTF	Ltf	chr9:110921796-110945270	0.0681528	0.328672	0.43502	-1.14809	4558	12.0332	JAATINEN_HEMATOPOIETIC_STEM_CELL_DN
1344	PAQR4	Paqr4	chr17:23873153-23877297	0.704478	0.328733	0.43502	-1.14792	4560	1.48165	IVANOVA_HEMATOPOIESIS_STEM_CELL_AND_PROGENITOR
1345	LXN	Lxn	chr3:67261921-67267829	0.827252	0.328868	0.43502	-1.14755	4565	5.35522	LIANG_HEMATOPOIESIS_STEM_CELL_NUMBER_LARGE_VS_TINY_DN,LIANG_HEMATOPOIESIS_STEM_CELL_NUMBER_SMALL_VS_HUGE_UP,IVANOVA_HEMATOPOIESIS_EARLY_PROGENITOR,LIANG_HEMATOPOIESIS_STEM_CELL_NUMBER_QTL
1346	INSR	Insr	chr8:3150922-3279617	0.422601	0.328897	0.43502	-1.14747	4566	2.79117	IVANOVA_HEMATOPOIESIS_STEM_CELL_AND_PROGENITOR
1347	WBP5	Wbp5	chrX:132779619-132781678	0.794663	0.328945	0.43502	-1.14733	4569	6.68828	JAATINEN_HEMATOPOIETIC_STEM_CELL_UP
1348	CLINT1	Clint1	chr11:45665466-45724127	0.385543	0.329096	0.43502	-1.14691	4575	3.9434	IVANOVA_HEMATOPOIESIS_LATE_PROGENITOR
1349	SMC5	Smc5	chr19:23283222-23348367	1.33837	0.3292	0.43502	1.14662	4580	3.34176	GAZDA_DIAMOND_BLACKFAN_ANEMIA_PROGENITOR_DN,IVANOVA_HEMATOPOIESIS_STEM_CELL
1350	CAPN2	Capn2	chr1:184397390-184447614	1.32216	0.329294	0.43502	1.14636	4583	3.24371	BYSTRYKH_HEMATOPOIESIS_STEM_CELL_QTL_TRANS
1351	GABARAPL1	Gabarapl1	chr6:129483210-129492349	0.313689	0.329347	0.43502	-1.14621	4584	4.3027	JAATINEN_HEMATOPOIETIC_STEM_CELL_DN
1352	TOX4	Tox4	chr14:52898821-52915184	0.474027	0.329387	0.43502	-1.1461	4585	5.97893	BYSTRYKH_HEMATOPOIESIS_STEM_CELL_AND_BRAIN_QTL_CIS
1353	DHRS9	Dhrs9	chr2:69218519-69241143	1.32609	0.329409	0.43502	1.14604	4586	4.16965	OSWALD_HEMATOPOIETIC_STEM_CELL_IN_COLLAGEN_GEL_UP
1354	TNS3	Tns3	chr11:8331655-8564538	2.29784	0.329963	0.43502	1.1445	4591	2.24957	JAATINEN_HEMATOPOIETIC_STEM_CELL_UP,IVANOVA_HEMATOPOIESIS_INTERMEDIATE_PROGENITOR
1355	CISD2	Cisd2	chr3:135069377-135086397	1.65631	0.330103	0.43502	1.14411	4592	5.85583	IVANOVA_HEMATOPOIESIS_LATE_PROGENITOR
1356	TMEM129	Tmem129	chr5:33995865-34000481	1.707	0.330193	0.43502	1.14386	4594	6.38097	BYSTRYKH_HEMATOPOIESIS_STEM_CELL_QTL_TRANS
1357	SH2B1	Sh2b1	chr7:133610513-133618644	4.62763	0.330511	0.43502	1.14298	4598	3.94129	IVANOVA_HEMATOPOIESIS_STEM_CELL_AND_PROGENITOR
1358	RAB23	Rab23	chr1:33776741-33799407	1.35522	0.330542	0.43502	1.14289	4599	2.27701	BYSTRYKH_HEMATOPOIESIS_STEM_CELL_QTL_TRANS
1359	FUK	Fuk	chr8:113406368-113426359	4.11641	0.330578	0.43502	1.14279	4600	1.42933	IVANOVA_HEMATOPOIESIS_EARLY_PROGENITOR
1360	PRKAA1	Prkaa1	chr15:5093861-5131899	1.28138	0.331663	0.43502	1.13979	4617	6.59355	IVANOVA_HEMATOPOIESIS_STEM_CELL
1361	MAPKAPK3	Mapkapk3	chr9:107157258-107192208	0.554307	0.33201	0.43502	-1.13883	4622	4.6318	IVANOVA_HEMATOPOIESIS_INTERMEDIATE_PROGENITOR
1362	PEX1	Pex1	chr5:3596066-3637101	4.10316	0.332043	0.43502	1.13874	4623	3.1775	IVANOVA_HEMATOPOIESIS_STEM_CELL_AND_PROGENITOR
1363	MPP1	Mpp1	chrX:72355072-72376288	0.821067	0.332071	0.43502	-1.13866	4624	9.50276	BYSTRYKH_HEMATOPOIESIS_STEM_CELL_QTL_TRANS
1364	FBXO11	Fbxo11	chr17:88390199-88464625	1.34205	0.332161	0.43502	1.13841	4626	5.90476	OSWALD_HEMATOPOIETIC_STEM_CELL_IN_COLLAGEN_GEL_UP
1365	CYBB	Cybb	chrX:9012378-9046450	1.40376	0.332171	0.43502	1.13838	4627	10.2201	JAATINEN_HEMATOPOIETIC_STEM_CELL_DN,IVANOVA_HEMATOPOIESIS_LATE_PROGENITOR
1366	ABLIM1	Ablim1	chr19:57107754-57193499	1.45207	0.332311	0.43502	1.138	4629	4.61528	IVANOVA_HEMATOPOIESIS_STEM_CELL_LONG_TERM
1367	ADPGK	Adpgk	chr9:59139379-59164007	0.251143	0.332467	0.43502	-1.13757	4631	6.30401	BYSTRYKH_HEMATOPOIESIS_STEM_CELL_QTL_CIS
1368	TCEA2	Tcea2	chr2:181415015-181422756	1.49168	0.332568	0.43502	1.13729	4632	1.11674	IVANOVA_HEMATOPOIESIS_STEM_CELL_AND_PROGENITOR
1369	SMARCB1	Smarcb1	chr10:75359514-75384359	0.259581	0.332708	0.43502	-1.1369	4633	4.23222	RIZ_ERYTHROID_DIFFERENTIATION_CCNE1
1370	PCK2	Pck2	chr14:56159103-56168854	1.49094	0.333093	0.43502	1.13584	4636	6.81499	BYSTRYKH_HEMATOPOIESIS_STEM_CELL_AND_BRAIN_QTL_TRANS
1371	SERPINE2	Serpine2	chr1:79790899-79855240	1.54377	0.333847	0.43502	1.13377	4649	4.11074	LIANG_HEMATOPOIESIS_STEM_CELL_NUMBER_LARGE_VS_TINY_UP
1372	SGCB	Sgcb	chr5:74023988-74038970	0.152023	0.334014	0.43502	-1.13331	4651	1.36029	IVANOVA_HEMATOPOIESIS_EARLY_PROGENITOR
1373	TLR1	Tlr1	chr5:65316073-65323938	1.60402	0.334561	0.43502	1.13181	4659	2.92721	IVANOVA_HEMATOPOIESIS_LATE_PROGENITOR
1374	C3AR1	C3ar1	chr6:122797158-122806175	2.46718	0.335667	0.43502	1.12878	4672	3.26187	OSWALD_HEMATOPOIETIC_STEM_CELL_IN_COLLAGEN_GEL_UP
1375	NUPL2	Nupl2	chr5:23670781-23689826	0.289517	0.336059	0.43502	-1.12771	4679	-0.410078	IVANOVA_HEMATOPOIESIS_EARLY_PROGENITOR
1376	NKIRAS1	Nkiras1	chr14:19103656-19116514	2.07339	0.336091	0.43502	1.12763	4680	3.02313	BYSTRYKH_HEMATOPOIESIS_STEM_CELL_QTL_TRANS
1377	DOCK8	Dock8	chr19:25074019-25276922	1.34062	0.336276	0.43502	1.12712	4682	6.5312	IVANOVA_HEMATOPOIESIS_STEM_CELL_LONG_TERM
1378	EIF3M	Eif3m	chr2:104839814-104857184	0.821186	0.336424	0.43502	-1.12672	4684	7.8718	OSWALD_HEMATOPOIETIC_STEM_CELL_IN_COLLAGEN_GEL_UP
1379	PPIF	Ppif	chr14:26513656-26519952	0.211757	0.336458	0.43502	-1.12663	4685	1.22217	IVANOVA_HEMATOPOIESIS_EARLY_PROGENITOR
1380	DNAJC8	Dnajc8	chr4:132091474-132109657	0.836706	0.336683	0.43502	-1.12601	4689	8.40475	OSWALD_HEMATOPOIETIC_STEM_CELL_IN_COLLAGEN_GEL_UP
1381	KIT	Kit	chr5:75971016-76052746	0.134616	0.337297	0.43502	-1.12434	4694	3.86442	KEGG_HEMATOPOIETIC_CELL_LINEAGE,JAATINEN_HEMATOPOIETIC_STEM_CELL_UP,IVANOVA_HEMATOPOIESIS_STEM_CELL_AND_PROGENITOR
1382	SPARC	Sparc	chr11:55208003-55233582	1.84954	0.337315	0.43502	1.12429	4695	5.06166	BYSTRYKH_HEMATOPOIESIS_STEM_CELL_SCP2_QTL_TRANS
1383	PBK	Pbk	chr14:66424748-66436659	0.855256	0.337785	0.43502	-1.12302	4700	8.47643	IVANOVA_HEMATOPOIESIS_LATE_PROGENITOR
1384	TCTA	Tcta	chr9:108205289-108208282	3.33459	0.337794	0.43502	1.12299	4701	5.66342	IVANOVA_HEMATOPOIESIS_STEM_CELL
1385	SAMM50	Samm50	chr15:84022663-84044733	0.726089	0.337866	0.43502	-1.1228	4704	3.05644	BYSTRYKH_HEMATOPOIESIS_STEM_CELL_AND_BRAIN_QTL_TRANS
1386	HIF1AN	Hif1an	chr19:44637344-44650764	1.34903	0.338448	0.43502	1.12122	4711	3.50438	IVANOVA_HEMATOPOIESIS_EARLY_PROGENITOR
1387	EHD2	Ehd2	chr7:16534336-16552884	0.6164	0.338686	0.43502	-1.12057	4715	1.25807	IVANOVA_HEMATOPOIESIS_LATE_PROGENITOR
1388	FAM175B	Fam175b	chr7:140050908-140076794	0.457635	0.338758	0.43502	-1.12038	4718	5.70058	OSWALD_HEMATOPOIETIC_STEM_CELL_IN_COLLAGEN_GEL_DN
1389	SOS1	Sos1	chr17:80793092-80879793	1.29583	0.338763	0.43502	1.12036	4719	3.33919	IVANOVA_HEMATOPOIESIS_STEM_CELL
1390	POLG2	Polg2	chr11:106629518-106640829	6.80319	0.340018	0.43502	1.11697	4736	4.15197	RIZ_ERYTHROID_DIFFERENTIATION,LIANG_HEMATOPOIESIS_STEM_CELL_NUMBER_SMALL_VS_HUGE_DN
1391	GALNT10	Galnt10	chr11:57458944-57601002	0.577507	0.3402	0.43502	-1.11648	4737	2.43263	IVANOVA_HEMATOPOIESIS_LATE_PROGENITOR
1392	PGAM1	Pgam1	chr19:41986361-41993155	1.21612	0.340644	0.43502	1.11528	4747	6.87051	LIANG_HEMATOPOIESIS_STEM_CELL_NUMBER_LARGE_VS_TINY_UP,IVANOVA_HEMATOPOIESIS_INTERMEDIATE_PROGENITOR
1393	CD44	Cd44	chr2:102651300-102741822	1.21085	0.341144	0.43502	1.11394	4752	8.17275	KEGG_HEMATOPOIETIC_CELL_LINEAGE,OSWALD_HEMATOPOIETIC_STEM_CELL_IN_COLLAGEN_GEL_UP
1394	IGF1R	Igf1r	chr7:75097143-75378553	0.451734	0.341326	0.43502	-1.11345	4754	4.09532	IVANOVA_HEMATOPOIESIS_STEM_CELL_LONG_TERM
1395	MRPS5	Mrps5	chr2:127413162-127429722	0.740796	0.341446	0.43502	-1.11313	4757	3.72083	BYSTRYKH_HEMATOPOIESIS_STEM_CELL_AND_BRAIN_QTL_TRANS
1396	GEMIN5	Gemin5	chr11:57934792-57981975	3.66054	0.341606	0.43502	1.11269	4758	3.99316	BYSTRYKH_HEMATOPOIESIS_STEM_CELL_QTL_CIS,BYSTRYKH_HEMATOPOIESIS_STEM_CELL_AND_BRAIN_QTL_CIS,IVANOVA_HEMATOPOIESIS_STEM_CELL_AND_PROGENITOR
1397	PDCD7	Pdcd7	chr9:65193875-65207450	0.203603	0.341615	0.43502	-1.11267	4760	0.699783	LIANG_HEMATOPOIESIS_STEM_CELL_NUMBER_SMALL_VS_HUGE_DN
1398	RANBP9	Ranbp9	chr13:43498042-43576342	0.307563	0.342345	0.43502	-1.11071	4767	3.94511	BYSTRYKH_HEMATOPOIESIS_STEM_CELL_AND_BRAIN_QTL_TRANS
1399	YWHAG	Ywhag	chr5:136384249-136410511	0.486756	0.342433	0.43502	-1.11048	4769	2.99102	BYSTRYKH_HEMATOPOIESIS_STEM_CELL_QTL_TRANS
1400	KIF1B	Kif1b	chr4:148550430-148681807	1.30009	0.34274	0.43502	1.10965	4774	3.89677	IVANOVA_HEMATOPOIESIS_LATE_PROGENITOR
1401	SOX6	Sox6	chr7:122614858-123182258	2.01766	0.343441	0.43502	1.10778	4787	6.27541	RIZ_ERYTHROID_DIFFERENTIATION_APOBEC2
1402	ATP1A1	Atp1a1	chr3:101380146-101408580	0.757528	0.343531	0.43502	-1.10754	4789	3.3588	BYSTRYKH_HEMATOPOIESIS_STEM_CELL_QTL_TRANS
1403	SDC1	Sdc1	chr12:8778202-8800493	10.7472	0.34355	0.43502	1.10749	4791	3.94784	BYSTRYKH_HEMATOPOIESIS_STEM_CELL_AND_BRAIN_QTL_TRANS,IVANOVA_HEMATOPOIESIS_STEM_CELL
1404	PRDX4	Prdx4	chrX:151758463-151772997	0.837287	0.343584	0.43502	-1.1074	4793	7.16106	JAATINEN_HEMATOPOIETIC_STEM_CELL_UP
1405	METTL6	Mettl6	chr14:32291984-32308163	0.401827	0.343658	0.43502	-1.1072	4797	5.74864	IVANOVA_HEMATOPOIESIS_EARLY_PROGENITOR
1406	PLA2G12A	Pla2g12a	chr3:129584102-129598739	0.788673	0.343745	0.43502	-1.10697	4799	6.62014	JAATINEN_HEMATOPOIETIC_STEM_CELL_UP
1407	CLPX	Clpx	chr9:65142102-65178465	0.5423	0.344177	0.43502	-1.10582	4807	3.69015	BYSTRYKH_HEMATOPOIESIS_STEM_CELL_QTL_TRANS
1408	C9orf9	1700026L06Rik	chr2:28547600-28555171	0.652219	0.344909	0.43502	-1.10386	4814	2.43527	IVANOVA_HEMATOPOIESIS_STEM_CELL_AND_PROGENITOR
1409	MEIS1	Meis1	chr11:18780431-18918683	0.272719	0.345042	0.43502	-1.10351	4815	1.82224	JAATINEN_HEMATOPOIETIC_STEM_CELL_UP,IVANOVA_HEMATOPOIESIS_STEM_CELL_AND_PROGENITOR
1410	SLC43A2	Slc43a2	chr11:75345212-75388543	2.89654	0.345065	0.43502	1.10345	4816	2.9036	IVANOVA_HEMATOPOIESIS_STEM_CELL_LONG_TERM,IVANOVA_HEMATOPOIESIS_STEM_CELL_AND_PROGENITOR
1411	SRP9	Srp9	chr1:184054868-184062546	1.17989	0.345885	0.43502	1.10127	4827	6.64082	BYSTRYKH_HEMATOPOIESIS_STEM_CELL_QTL_CIS,BYSTRYKH_HEMATOPOIESIS_STEM_CELL_AND_BRAIN_QTL_CIS
1412	GINS1	Gins1	chr2:150735330-150757014	0.793253	0.345976	0.43502	-1.10103	4828	6.01101	IVANOVA_HEMATOPOIESIS_STEM_CELL_AND_PROGENITOR
1413	RNASEH1	Rnaseh1	chr12:29334467-29344454	2.16949	0.346077	0.43502	1.10076	4830	2.75941	IVANOVA_HEMATOPOIESIS_EARLY_PROGENITOR
1414	S100A11	S100a11	chr3:93324418-93330210	0.795191	0.346372	0.43502	-1.09998	4832	10.8059	LIANG_HEMATOPOIESIS_STEM_CELL_NUMBER_LARGE_VS_TINY_DN,LIANG_HEMATOPOIESIS_STEM_CELL_NUMBER_SMALL_VS_HUGE_UP,LIANG_HEMATOPOIESIS_STEM_CELL_NUMBER_QTL
1415	FNBP4	Fnbp4	chr2:90585527-90621177	1.2247	0.346471	0.43502	1.09972	4834	4.89407	IVANOVA_HEMATOPOIESIS_STEM_CELL_AND_PROGENITOR
1416	RILPL1	Rilpl1	chr5:124943089-124981400	8.56628	0.346561	0.43502	1.09948	4836	1.47044	IVANOVA_HEMATOPOIESIS_STEM_CELL
1417	SEPP1	Sepp1	chr15:3220977-3230508	0.869266	0.346719	0.43502	-1.09906	4837	8.35161	JAATINEN_HEMATOPOIETIC_STEM_CELL_UP
1418	PAPSS2	Papss2	chr19:32694495-32741677	1.37011	0.34691	0.43502	1.09855	4841	4.08652	IVANOVA_HEMATOPOIESIS_INTERMEDIATE_PROGENITOR
1419	RFWD3	Rfwd3	chr8:113794844-113824122	0.352069	0.347017	0.43502	-1.09827	4842	6.25755	IVANOVA_HEMATOPOIESIS_LATE_PROGENITOR
1420	NSD1	Nsd1	chr13:55311143-55419686	0.336782	0.347401	0.43502	-1.09726	4848	5.72449	BYSTRYKH_HEMATOPOIESIS_STEM_CELL_AND_BRAIN_QTL_TRANS
1421	GNA15	Gna15	chr10:80965059-80986970	0.705303	0.347901	0.43502	-1.09594	4852	1.26291	JAATINEN_HEMATOPOIETIC_STEM_CELL_UP,LIANG_HEMATOPOIESIS_STEM_CELL_NUMBER_LARGE_VS_TINY_DN,IVANOVA_HEMATOPOIESIS_EARLY_PROGENITOR
1422	MSI2	Msi2	chr11:88152884-88579543	0.657733	0.348014	0.43502	-1.09564	4854	2.04487	JAATINEN_HEMATOPOIETIC_STEM_CELL_UP,IVANOVA_HEMATOPOIESIS_STEM_CELL,IVANOVA_HEMATOPOIESIS_STEM_CELL_AND_PROGENITOR
1423	GATA1	Gata1	chrX:7536386-7544941	0.858541	0.348194	0.43502	-1.09516	4855	7.35755	RIZ_ERYTHROID_DIFFERENTIATION,RIZ_ERYTHROID_DIFFERENTIATION_CCNE1,BYSTRYKH_HEMATOPOIESIS_STEM_CELL_IL3RA
1424	DNAJB6	Dnajb6	chr5:30062438-30093641	0.263118	0.348584	0.43502	-1.09413	4862	4.5577	BYSTRYKH_HEMATOPOIESIS_STEM_CELL_AND_BRAIN_QTL_TRANS
1425	GNB1	Gnb1	chr4:154865470-154933377	1.20662	0.349006	0.43502	1.09302	4867	7.01622	BYSTRYKH_HEMATOPOIESIS_STEM_CELL_QTL_CIS,BYSTRYKH_HEMATOPOIESIS_STEM_CELL_AND_BRAIN_QTL_CIS
1426	SLC25A36	Slc25a36	chr9:96977430-97011460	0.25635	0.349183	0.43502	-1.09256	4870	0.754397	IVANOVA_HEMATOPOIESIS_STEM_CELL_AND_PROGENITOR
1427	SNRPC	Snrpc	chr17:27977032-27988912	0.68699	0.349204	0.43502	-1.0925	4871	2.73431	IVANOVA_HEMATOPOIESIS_EARLY_PROGENITOR
1428	SEMA4D	Sema4d	chr13:51796617-51889013	0.245437	0.349292	0.43502	-1.09227	4873	4.42801	GAZDA_DIAMOND_BLACKFAN_ANEMIA_PROGENITOR_UP,IVANOVA_HEMATOPOIESIS_LATE_PROGENITOR
1429	LRRFIP1	Lrrfip1	chr1:92950021-93013899	1.25722	0.350546	0.43502	1.08898	4892	6.48467	OSWALD_HEMATOPOIETIC_STEM_CELL_IN_COLLAGEN_GEL_DN
1430	RPS6KB1	Rps6kb1	chr11:86312513-86358309	0.714204	0.350726	0.43502	-1.08851	4896	5.51655	BYSTRYKH_HEMATOPOIESIS_STEM_CELL_QTL_TRANS
1431	PIK3CD	Pik3cd	chr4:149023279-149037425	1.20123	0.350782	0.43502	1.08836	4897	5.2732	BYSTRYKH_HEMATOPOIESIS_STEM_CELL_QTL_TRANS
1432	MYCT1	Myct1	chr10:4739752-4752813	3.38715	0.350787	0.43502	1.08835	4898	2.25593	JAATINEN_HEMATOPOIETIC_STEM_CELL_UP
1433	MAP2K6	Map2k6	chr11:110260436-110374951	0.45965	0.350825	0.43502	-1.08825	4899	1.60223	BYSTRYKH_HEMATOPOIESIS_STEM_CELL_FGF3
1434	HERPUD1	Herpud1	chr8:96910400-96919258	0.292833	0.350852	0.43502	-1.08818	4901	6.19337	ADDYA_ERYTHROID_DIFFERENTIATION_BY_HEMIN
1435	ESPL1	Espl1	chr15:102126724-102154787	0.702224	0.35087	0.43502	-1.08813	4902	2.8482	IVANOVA_HEMATOPOIESIS_LATE_PROGENITOR
1436	EIF4A2	Eif4a2	chr16:23107552-23114205	0.860056	0.351018	0.43502	-1.08774	4904	7.86708	RIZ_ERYTHROID_DIFFERENTIATION_CCNE1
1437	FHL1	Fhl1	chrX:53984964-54046523	1.43217	0.351122	0.43502	1.08747	4906	1.93885	JAATINEN_HEMATOPOIETIC_STEM_CELL_UP
1438	BCAT1	Bcat1	chr6:144942356-145024677	3.80811	0.351961	0.43502	1.08528	4915	3.79535	JAATINEN_HEMATOPOIETIC_STEM_CELL_UP
1439	GLS	Gls	chr1:52242125-52290076	1.27513	0.352232	0.43502	1.08457	4919	5.49744	IVANOVA_HEMATOPOIESIS_STEM_CELL_LONG_TERM
1440	CREBZF	Crebzf	chr7:97591291-97596229	2.07039	0.352744	0.43502	1.08324	4922	3.05434	JAATINEN_HEMATOPOIETIC_STEM_CELL_UP
1441	MAST2	Mast2	chr4:115979367-116136788	1.27721	0.352772	0.43502	1.08316	4924	3.57208	IVANOVA_HEMATOPOIESIS_STEM_CELL_LONG_TERM
1442	FGR	Fgr	chr4:132530010-132557797	1.22262	0.352856	0.43502	1.08295	4927	8.90337	JAATINEN_HEMATOPOIETIC_STEM_CELL_DN
1443	PTRF	Ptrf	chr11:100818051-100831931	3.0389	0.352877	0.43502	1.08289	4928	1.72933	GAZDA_DIAMOND_BLACKFAN_ANEMIA_PROGENITOR_UP,RIZ_ERYTHROID_DIFFERENTIATION_12HR,ADDYA_ERYTHROID_DIFFERENTIATION_BY_HEMIN
1444	DNAJC2	Dnajc2	chr5:21263095-21290983	9.92943	0.353043	0.43502	1.08246	4932	4.58776	IVANOVA_HEMATOPOIESIS_STEM_CELL_AND_PROGENITOR
1445	ATP2A1	Atp2a1	chr7:133589374-133606587	1.98414	0.35306	0.43502	1.08241	4933	1.501	BYSTRYKH_HEMATOPOIESIS_STEM_CELL_QTL_TRANS
1446	STAT5B	Stat5b	chr11:100642045-100711899	1.45997	0.353182	0.43502	1.0821	4935	3.12972	RIZ_ERYTHROID_DIFFERENTIATION
1447	SUV420H2	Suv420h2	chr7:4691729-4699116	3.92013	0.353826	0.43502	1.08042	4951	2.25279	BYSTRYKH_HEMATOPOIESIS_STEM_CELL_QTL_TRANS
1448	SLC35B2	Slc35b2	chr17:45701101-45704618	1.23213	0.354318	0.43502	1.07915	4960	4.04422	IVANOVA_HEMATOPOIESIS_EARLY_PROGENITOR,IVANOVA_HEMATOPOIESIS_INTERMEDIATE_PROGENITOR
1449	TCN2	Tcn2	chr11:3817083-3832081	0.805018	0.354721	0.43502	-1.0781	4965	7.47211	IVANOVA_HEMATOPOIESIS_INTERMEDIATE_PROGENITOR
1450	MAP3K12	Map3k12	chr15:102328078-102347435	1.40659	0.354806	0.43502	1.07788	4968	1.39974	BYSTRYKH_HEMATOPOIESIS_STEM_CELL_AND_BRAIN_QTL_TRANS
1451	KLHL5	Klhl5	chr5:65522470-65559381	0.254907	0.35571	0.43502	-1.07554	4974	3.79827	IVANOVA_HEMATOPOIESIS_EARLY_PROGENITOR
1452	EXT2	Ext2	chr2:93535788-93662725	0.716542	0.356037	0.43502	-1.0747	4976	1.82369	IVANOVA_HEMATOPOIESIS_STEM_CELL_LONG_TERM
1453	TRIM13	Trim13	chr14:62218393-62224780	0.705312	0.356044	0.43502	-1.07468	4977	2.19331	IVANOVA_HEMATOPOIESIS_EARLY_PROGENITOR
1454	FLCN	Flcn	chr11:59605253-59623275	6.9476	0.356775	0.43502	1.0728	4983	4.3706	BYSTRYKH_HEMATOPOIESIS_STEM_CELL_AND_BRAIN_QTL_TRANS
1455	HS1BP3	Hs1bp3	chr12:8320239-8350630	3.49309	0.35709	0.43502	1.07198	4985	2.49873	LIANG_HEMATOPOIESIS_STEM_CELL_NUMBER_SMALL_VS_HUGE_DN,IVANOVA_HEMATOPOIESIS_STEM_CELL_AND_PROGENITOR
1456	ZFP36	Zfp36	chr7:29161803-29164247	0.291625	0.357826	0.43502	-1.07009	4996	6.02338	OSWALD_HEMATOPOIETIC_STEM_CELL_IN_COLLAGEN_GEL_UP
1457	MET	Met	chr6:17413957-17523980	16.3546	0.358174	0.43502	1.0692	4999	4.10591	IVANOVA_HEMATOPOIESIS_LATE_PROGENITOR,IVANOVA_HEMATOPOIESIS_STEM_CELL_LONG_TERM
1458	SEC24C	Sec24c	chr14:21493565-21514072	0.271222	0.358244	0.43502	-1.06902	5003	5.32586	IVANOVA_HEMATOPOIESIS_STEM_CELL_AND_PROGENITOR
1459	ATP2C2	Atp2c2	chr8:122223909-122281618	0.658975	0.358255	0.43502	-1.06899	5004	1.17666	IVANOVA_HEMATOPOIESIS_STEM_CELL_LONG_TERM
1460	MSH2	Msh2	chr17:88071897-88123053	1.41131	0.358527	0.43502	1.06829	5006	4.24189	IVANOVA_HEMATOPOIESIS_STEM_CELL_AND_PROGENITOR
1461	CLUAP1	Cluap1	chr16:3909009-3941147	0.827521	0.358661	0.43502	-1.06795	5008	4.58181	IVANOVA_HEMATOPOIESIS_INTERMEDIATE_PROGENITOR
1462	ZCCHC8	Zcchc8	chr5:124148311-124171053	3.15612	0.358981	0.43502	1.06713	5013	3.66933	IVANOVA_HEMATOPOIESIS_LATE_PROGENITOR
1463	INTS4	Ints4	chr7:104629532-104689904	0.477649	0.358985	0.43502	-1.06712	5014	5.24549	IVANOVA_HEMATOPOIESIS_LATE_PROGENITOR
1464	ITGB1BP1	Itgb1bp1	chr12:21275667-21292098	2.79524	0.359023	0.43502	1.06702	5015	5.72918	LIANG_HEMATOPOIESIS_STEM_CELL_NUMBER_LARGE_VS_TINY_UP
1465	WDR43	Wdr43	chr17:71965555-72008371	1.25959	0.35904	0.43502	1.06698	5016	5.33171	BYSTRYKH_HEMATOPOIESIS_STEM_CELL_QTL_TRANS
1466	NR1D2	Nr1d2	chr14:19036570-19071620	26.301	0.359061	0.43502	1.06692	5018	3.46983	BYSTRYKH_HEMATOPOIESIS_STEM_CELL_QTL_TRANS
1467	SLC7A6	Slc7a6	chr8:108692775-108722604	0.300355	0.359404	0.43502	-1.06605	5023	2.67683	IVANOVA_HEMATOPOIESIS_STEM_CELL_AND_PROGENITOR
1468	RECQL	Recql	chr6:142310420-142335607	0.640725	0.359832	0.43502	-1.06495	5033	5.9719	BYSTRYKH_HEMATOPOIESIS_STEM_CELL_QTL_TRANS
1469	OSBPL3	Osbpl3	chr6:50243326-50332836	21.93	0.359891	0.43502	1.0648	5034	4.31718	IVANOVA_HEMATOPOIESIS_STEM_CELL_AND_PROGENITOR
1470	MBOAT2	Mboat2	chr12:25516464-25645164	2.24833	0.359994	0.43502	1.06454	5036	3.44657	IVANOVA_HEMATOPOIESIS_STEM_CELL_LONG_TERM
1471	ATP5SL	Atp5sl	chr7:26404512-26410569	0.501507	0.360416	0.43502	-1.06346	5041	2.5177	IVANOVA_HEMATOPOIESIS_EARLY_PROGENITOR
1472	TRAM1	Tram1	chr1:13554783-13579945	1.23572	0.360624	0.43502	1.06293	5044	7.20475	LIANG_HEMATOPOIESIS_STEM_CELL_NUMBER_SMALL_VS_HUGE_DN
1473	GART	Gart	chr16:91621642-91647217	1.2586	0.360716	0.43502	1.06269	5045	6.2287	IVANOVA_HEMATOPOIESIS_EARLY_PROGENITOR
1474	ANKLE2	Ankle2	chr5:110660060-110685667	0.3818	0.361334	0.43502	-1.06112	5055	5.32964	IVANOVA_HEMATOPOIESIS_EARLY_PROGENITOR
1475	GYS1	Gys1	chr7:52690209-52711987	11.2841	0.361441	0.43502	1.06085	5057	5.31825	BYSTRYKH_HEMATOPOIESIS_STEM_CELL_QTL_TRANS,IVANOVA_HEMATOPOIESIS_INTERMEDIATE_PROGENITOR
1476	UFM1	Ufm1	chr3:53659131-53667729	0.834216	0.361585	0.43502	-1.06048	5060	6.27205	IVANOVA_HEMATOPOIESIS_EARLY_PROGENITOR
1477	BPTF	Bptf	chr11:106894395-106993236	1.91108	0.361625	0.43502	1.06038	5062	5.52777	OSWALD_HEMATOPOIETIC_STEM_CELL_IN_COLLAGEN_GEL_DN,IVANOVA_HEMATOPOIESIS_STEM_CELL_SHORT_TERM
1478	SLC25A30	Slc25a30	chr14:76161806-76186844	1.38516	0.36168	0.43502	1.06024	5065	2.56842	IVANOVA_HEMATOPOIESIS_STEM_CELL
1479	NEU1	Neu1	chr17:35068198-35074242	1.24352	0.361757	0.43502	1.06004	5066	4.81613	BYSTRYKH_HEMATOPOIESIS_STEM_CELL_QTL_TRANS
1480	ADCY9	Adcy9	chr16:4287545-4419587	1.52347	0.361782	0.43502	1.05998	5067	0.883362	BYSTRYKH_HEMATOPOIESIS_STEM_CELL_QTL_TRANS,IVANOVA_HEMATOPOIESIS_STEM_CELL_LONG_TERM
1481	NEK4	Nek4	chr14:31764674-31800587	15.8838	0.36185	0.43502	1.05981	5068	2.75139	IVANOVA_HEMATOPOIESIS_EARLY_PROGENITOR
1482	GTPBP8	Gtpbp8	chr16:44738994-44746476	0.715704	0.361897	0.43502	-1.05969	5070	1.68054	IVANOVA_HEMATOPOIESIS_INTERMEDIATE_PROGENITOR
1483	LTBR	Ltbr	chr6:125256589-125263888	0.708858	0.362047	0.43502	-1.05931	5072	1.57756	IVANOVA_HEMATOPOIESIS_STEM_CELL_AND_PROGENITOR
1484	DAD1	Dad1	chr14:54855160-54873604	0.596117	0.362336	0.43502	-1.05857	5077	7.95601	BYSTRYKH_HEMATOPOIESIS_STEM_CELL_AND_BRAIN_QTL_TRANS,BYSTRYKH_HEMATOPOIESIS_STEM_CELL_RUNX1,BYSTRYKH_HEMATOPOIESIS_STEM_CELL_QTL_TRANS,IVANOVA_HEMATOPOIESIS_LATE_PROGENITOR
1485	DUSP7	Dusp7	chr9:106270963-106278052	8.42767	0.362491	0.43502	1.05818	5079	2.54659	IVANOVA_HEMATOPOIESIS_STEM_CELL_AND_PROGENITOR
1486	SLC2A3	Slc2a3	chr6:122677844-122692537	0.288655	0.362772	0.43502	-1.05747	5083	6.03445	GAZDA_DIAMOND_BLACKFAN_ANEMIA_PROGENITOR_UP,OSWALD_HEMATOPOIETIC_STEM_CELL_IN_COLLAGEN_GEL_DN,JAATINEN_HEMATOPOIETIC_STEM_CELL_DN
1487	BMS1	Bms1	chr6:118333399-118369435	0.408338	0.362798	0.43502	-1.0574	5085	2.72225	IVANOVA_HEMATOPOIESIS_STEM_CELL_AND_PROGENITOR
1488	TNFAIP3	Tnfaip3	chr10:18720722-18735173	0.210688	0.363005	0.43502	-1.05688	5087	2.55526	OSWALD_HEMATOPOIETIC_STEM_CELL_IN_COLLAGEN_GEL_UP,JAATINEN_HEMATOPOIETIC_STEM_CELL_DN
1489	CSF3R	Csf3r	chr4:125701903-125721684	1.28631	0.364019	0.43502	1.05431	5095	8.83609	KEGG_HEMATOPOIETIC_CELL_LINEAGE,BYSTRYKH_HEMATOPOIESIS_STEM_CELL_RUNX1
1490	SOCS6	Socs6	chr18:89037272-89063599	0.754083	0.364056	0.43502	-1.05422	5096	2.83197	JAATINEN_HEMATOPOIETIC_STEM_CELL_UP,IVANOVA_HEMATOPOIESIS_EARLY_PROGENITOR
1491	MEA1	Mea1	chr17:46818086-46820054	0.816488	0.364747	0.43502	-1.05247	5108	6.52569	BYSTRYKH_HEMATOPOIESIS_STEM_CELL_QTL_TRANS
1492	DYNLL2	Dynll2	chr11:87793035-87801007	4.56985	0.365164	0.43502	1.05142	5113	3.48411	BYSTRYKH_HEMATOPOIESIS_STEM_CELL_QTL_CIS,BYSTRYKH_HEMATOPOIESIS_STEM_CELL_AND_BRAIN_QTL_CIS
1493	AUH	Auh	chr13:52930479-53025046	2.01184	0.365183	0.43502	1.05137	5114	2.35903	IVANOVA_HEMATOPOIESIS_LATE_PROGENITOR
1494	CDKN2D	Cdkn2d	chr9:21092908-21095653	0.415356	0.36527	0.43502	-1.05115	5116	3.89142	JAATINEN_HEMATOPOIETIC_STEM_CELL_DN
1495	RAD17	Rad17	chr13:101387119-101421014	3.32781	0.365688	0.43502	1.0501	5119	5.57105	BYSTRYKH_HEMATOPOIESIS_STEM_CELL_QTL_TRANS
1496	CDKN3	Cdkn3	chr14:47380216-47391199	0.797148	0.366037	0.43502	-1.04922	5121	6.41234	LIANG_HEMATOPOIESIS_STEM_CELL_NUMBER_LARGE_VS_TINY_UP,BYSTRYKH_HEMATOPOIESIS_STEM_CELL_QTL_TRANS
1497	NAGK	Nagk	chr6:83745051-83752549	0.714617	0.366257	0.43502	-1.04867	5123	4.37488	BYSTRYKH_HEMATOPOIESIS_STEM_CELL_QTL_TRANS
1498	P2RX4	P2rx4	chr5:123157566-123179051	0.414685	0.366404	0.43502	-1.0483	5125	3.90921	IVANOVA_HEMATOPOIESIS_STEM_CELL_LONG_TERM
1499	CST3	Cst3	chr2:148697468-148701204	0.827739	0.366498	0.43502	-1.04806	5127	8.87025	BYSTRYKH_HEMATOPOIESIS_STEM_CELL_QTL_CIS
1500	FAM206A	BC026590	chr4:56815201-56822477	1.32023	0.366718	0.43502	1.04751	5130	2.82243	IVANOVA_HEMATOPOIESIS_EARLY_PROGENITOR
1501	MTMR9	Mtmr9	chr14:64142447-64162790	1.25518	0.366825	0.43502	1.04724	5132	3.88359	BYSTRYKH_HEMATOPOIESIS_STEM_CELL_QTL_CIS
1502	STMN1	Stmn1	chr4:134024326-134029754	0.836456	0.367009	0.43502	-1.04678	5138	9.91558	JAATINEN_HEMATOPOIETIC_STEM_CELL_UP
1503	CLGN	Clgn	chr8:85913790-85950728	7.39159	0.36704	0.43502	1.0467	5139	2.08612	GAZDA_DIAMOND_BLACKFAN_ANEMIA_PROGENITOR_DN
1504	SNX20	Snx20	chr8:91150727-91160027	0.699168	0.367242	0.43502	-1.0462	5144	2.52425	IVANOVA_HEMATOPOIESIS_LATE_PROGENITOR
1505	HCFC2	Hcfc2	chr10:82161752-82204137	4.40484	0.36774	0.43502	1.04495	5155	4.387	IVANOVA_HEMATOPOIESIS_LATE_PROGENITOR
1506	CHEK1	Chek1	chr9:36516067-36534212	3.53307	0.36786	0.43502	1.04465	5158	5.97043	OSWALD_HEMATOPOIETIC_STEM_CELL_IN_COLLAGEN_GEL_UP
1507	ZBTB44	Zbtb44	chr9:30838229-30883470	0.367805	0.368229	0.43502	-1.04373	5164	3.08047	GAZDA_DIAMOND_BLACKFAN_ANEMIA_PROGENITOR_UP
1508	SNX1	Snx1	chr9:65935934-65972693	3.1458	0.368409	0.43502	1.04328	5169	6.4354	IVANOVA_HEMATOPOIESIS_LATE_PROGENITOR
1509	VEZT	Vezt	chr10:93430845-93498493	0.519318	0.369189	0.43502	-1.04133	5175	3.35092	IVANOVA_HEMATOPOIESIS_EARLY_PROGENITOR
1510	MTIF2	Mtif2	chr11:29426457-29445255	4.55036	0.369552	0.43502	1.04042	5180	5.46077	BYSTRYKH_HEMATOPOIESIS_STEM_CELL_QTL_CIS,BYSTRYKH_HEMATOPOIESIS_STEM_CELL_AND_BRAIN_QTL_CIS
1511	HP1BP3	Hp1bp3	chr4:137772542-137799085	1.20669	0.369576	0.43502	1.04036	5182	6.38289	IVANOVA_HEMATOPOIESIS_STEM_CELL_LONG_TERM,IVANOVA_HEMATOPOIESIS_STEM_CELL_AND_PROGENITOR
1512	IL2RA	Il2ra	chr2:11564419-11614820	0.629503	0.369861	0.43502	-1.03965	5185	2.78411	KEGG_HEMATOPOIETIC_CELL_LINEAGE
1513	ZNF180	Zfp180	chr7:24866963-24892234	0.310542	0.370135	0.43502	-1.03897	5189	2.50121	IVANOVA_HEMATOPOIESIS_EARLY_PROGENITOR
1514	ARHGEF2	Arhgef2	chr3:88425028-88451974	1.29856	0.370545	0.43502	1.03795	5197	3.16998	IVANOVA_HEMATOPOIESIS_STEM_CELL_AND_PROGENITOR
1515	GSTM1	Gstm2	chr3:107784620-107789354	1.60239	0.370612	0.43502	1.03779	5199	0.601996	IVANOVA_HEMATOPOIESIS_STEM_CELL_AND_PROGENITOR
1516	KIAA0825	2210408I21Rik	chr13:77274797-77333166	2.60441	0.370634	0.43502	1.03773	5200	1.74209	IVANOVA_HEMATOPOIESIS_INTERMEDIATE_PROGENITOR
1517	SNX8	Snx8	chr5:140816257-140865201	5.05778	0.370645	0.43502	1.0377	5201	2.01844	IVANOVA_HEMATOPOIESIS_LATE_PROGENITOR
1518	PALB2	Palb2	chr7:129250779-129276460	3.63055	0.370924	0.43502	1.03701	5206	4.41849	REACTOME_FANCONI_ANEMIA_PATHWAY
1519	MNT	Mnt	chr11:74644426-74659227	0.51845	0.371201	0.43502	-1.03632	5208	2.2451	BYSTRYKH_HEMATOPOIESIS_STEM_CELL_AND_BRAIN_QTL_TRANS
1520	C12orf5	9630033F20Rik	chr6:127035140-127059554	6.06462	0.371877	0.43502	1.03465	5214	3.84939	IVANOVA_HEMATOPOIESIS_EARLY_PROGENITOR
1521	TMEM186	Tmem186	chr16:8633824-8637794	0.799655	0.372056	0.43502	-1.0342	5215	4.57416	IVANOVA_HEMATOPOIESIS_INTERMEDIATE_PROGENITOR
1522	UBE2Z	Ube2z	chr11:95908750-95926678	2.51962	0.372474	0.43502	1.03317	5220	4.31228	BYSTRYKH_HEMATOPOIESIS_STEM_CELL_QTL_TRANS
1523	MGAT2	Mgat2	chr12:70285145-70287760	0.595144	0.372517	0.43502	-1.03306	5221	3.17705	IVANOVA_HEMATOPOIESIS_EARLY_PROGENITOR
1524	IPO5	Ipo5	chr14:121310416-121347266	1.26	0.372561	0.43502	1.03295	5223	6.50531	IVANOVA_HEMATOPOIESIS_STEM_CELL_SHORT_TERM
1525	RABGGTB	Rabggtb	chr3:153570253-153575930	0.77227	0.373039	0.43502	-1.03177	5229	5.50672	LIANG_HEMATOPOIESIS_STEM_CELL_NUMBER_LARGE_VS_TINY_DN
1526	NAPG	Napg	chr18:63137570-63159104	1.27949	0.373084	0.43502	1.03166	5230	4.32636	IVANOVA_HEMATOPOIESIS_LATE_PROGENITOR
1527	ETV3	Etv3	chr3:87329500-87344078	1.31574	0.373559	0.43502	1.03049	5240	2.30249	IVANOVA_HEMATOPOIESIS_STEM_CELL
1528	TCEB3	Tceb3	chr4:135559285-135577564	1.17758	0.373795	0.43502	1.0299	5243	6.54237	BYSTRYKH_HEMATOPOIESIS_STEM_CELL_QTL_CIS,BYSTRYKH_HEMATOPOIESIS_STEM_CELL_AND_BRAIN_QTL_CIS
1529	PRKCA	Prkca	chr11:107794701-108205202	0.160144	0.37397	0.43502	-1.02947	5246	0.211833	JAATINEN_HEMATOPOIETIC_STEM_CELL_DN,IVANOVA_HEMATOPOIESIS_STEM_CELL_SHORT_TERM
1530	CGGBP1	Cggbp1	chr16:64851911-64859317	1.2786	0.374298	0.43502	1.02867	5250	6.29562	BYSTRYKH_HEMATOPOIESIS_STEM_CELL_QTL_TRANS
1531	ZFR	Zfr	chr15:12047606-12115205	1.41947	0.374366	0.43502	1.0285	5251	5.19853	OSWALD_HEMATOPOIETIC_STEM_CELL_IN_COLLAGEN_GEL_DN
1532	STAT4	Stat4	chr1:52065088-52164028	1.17093	0.374949	0.43502	1.02706	5262	5.94039	GAZDA_DIAMOND_BLACKFAN_ANEMIA_PROGENITOR_UP
1533	PIGA	Piga	chrX:160857719-160871847	1.24155	0.375152	0.43502	1.02657	5265	4.89959	BYSTRYKH_HEMATOPOIESIS_STEM_CELL_AND_BRAIN_QTL_TRANS
1534	CEBPG	Cebpg	chr7:35831441-35841585	0.6204	0.375295	0.43502	-1.02621	5266	3.12081	BYSTRYKH_HEMATOPOIESIS_STEM_CELL_QTL_TRANS,ADDYA_ERYTHROID_DIFFERENTIATION_BY_HEMIN
1535	CXCL16	Cxcl16	chr11:70267736-70273486	0.298682	0.375637	0.43502	-1.02537	5270	-0.299184	JAATINEN_HEMATOPOIETIC_STEM_CELL_DN
1536	SCFD2	Scfd2	chr5:74600841-74927774	2.06154	0.375719	0.43502	1.02517	5272	1.67655	IVANOVA_HEMATOPOIESIS_STEM_CELL
1537	TMEM38B	Tmem38b	chr4:53838934-53873461	1.21293	0.375754	0.43502	1.02509	5274	4.83492	JAATINEN_HEMATOPOIETIC_STEM_CELL_UP
1538	XK	Xk	chrX:8849910-8890371	1.21692	0.375885	0.43502	1.02476	5275	4.26148	JAATINEN_HEMATOPOIETIC_STEM_CELL_DN
1539	ETV1	Etv1	chr12:39506845-39594793	11.606	0.376139	0.43502	1.02414	5279	3.26622	IVANOVA_HEMATOPOIESIS_STEM_CELL
1540	PDCD4	Pdcd4	chr19:53966721-54004341	1.23459	0.37681	0.43502	1.0225	5283	4.98853	IVANOVA_HEMATOPOIESIS_STEM_CELL_AND_PROGENITOR
1541	ZNRD1	Znrd1	chr17:37091303-37095373	0.747342	0.377304	0.43502	-1.02129	5291	3.91019	IVANOVA_HEMATOPOIESIS_EARLY_PROGENITOR
1542	ARL6IP4	Arl6ip4	chr5:124566117-124568204	0.408891	0.377371	0.43502	-1.02113	5294	1.70536	BYSTRYKH_HEMATOPOIESIS_STEM_CELL_QTL_TRANS
1543	CDK2AP1	Cdk2ap1	chr5:124795448-124804637	2.11917	0.377411	0.43502	1.02103	5295	5.2758	JAATINEN_HEMATOPOIETIC_STEM_CELL_UP
1544	RBCK1	Rbck1	chr2:152142070-152158375	0.76886	0.377458	0.43502	-1.02091	5297	3.07456	IVANOVA_HEMATOPOIESIS_EARLY_PROGENITOR
1545	RDX	Rdx	chr9:51855255-51896843	0.279433	0.37769	0.43502	-1.02035	5301	4.90846	JAATINEN_HEMATOPOIETIC_STEM_CELL_UP
1546	MID1	Mid1	chrX:166123179-166428729	0.540696	0.377819	0.43502	-1.02003	5304	0.0820775	RIZ_ERYTHROID_DIFFERENTIATION,IVANOVA_HEMATOPOIESIS_STEM_CELL_SHORT_TERM
1547	LCK	Lck	chr4:129225588-129250885	1.17074	0.378134	0.43502	1.01926	5309	6.3328	JAATINEN_HEMATOPOIETIC_STEM_CELL_DN
1548	PIK3IP1	Pik3ip1	chr11:3230734-3242974	1.9523	0.3782	0.43502	1.0191	5310	1.95348	IVANOVA_HEMATOPOIESIS_STEM_CELL_AND_PROGENITOR
1549	VAMP2	Vamp2	chr11:68902030-68905883	0.385187	0.37854	0.43502	-1.01827	5316	2.91204	IVANOVA_HEMATOPOIESIS_STEM_CELL
1550	COBLL1	Cobll1	chr2:64926396-65076683	1.60047	0.378633	0.43502	1.01805	5320	1.69846	IVANOVA_HEMATOPOIESIS_STEM_CELL
1551	PRKCD	Prkcd	chr14:31408555-31423498	0.460384	0.37891	0.43502	-1.01737	5326	5.97098	BYSTRYKH_HEMATOPOIESIS_STEM_CELL_AND_BRAIN_QTL_TRANS
1552	SLC25A33	Slc25a33	chr4:149118145-149148376	1.52853	0.379023	0.43502	1.0171	5329	0.823142	IVANOVA_HEMATOPOIESIS_LATE_PROGENITOR
1553	C12orf10	Myg1	chr15:102162140-102168569	0.812119	0.379372	0.43502	-1.01625	5337	7.18953	IVANOVA_HEMATOPOIESIS_INTERMEDIATE_PROGENITOR
1554	JUNB	Junb	chr8:87500811-87502617	0.230183	0.379531	0.43508	-1.01586	5338	1.30568	OSWALD_HEMATOPOIETIC_STEM_CELL_IN_COLLAGEN_GEL_UP
1555	NDST2	Ndst2	chr14:21542952-21553784	0.773535	0.379627	0.43508	-1.01563	5339	3.99677	BYSTRYKH_HEMATOPOIESIS_STEM_CELL_QTL_TRANS
1556	DUS1L	Dus1l	chr11:120650516-120657709	0.534551	0.379638	0.43508	-1.0156	5340	2.82997	BYSTRYKH_HEMATOPOIESIS_STEM_CELL_QTL_TRANS
1557	ITSN1	Itsn1	chr16:91729616-91871900	0.785582	0.379929	0.435097	-1.01489	5343	3.81447	BYSTRYKH_HEMATOPOIESIS_STEM_CELL_QTL_TRANS
1558	SGK196	4930444A02Rik	chr8:27091076-27104593	0.746995	0.380225	0.435097	-1.01418	5347	3.72605	IVANOVA_HEMATOPOIESIS_LATE_PROGENITOR
1559	C10orf76	9130011E15Rik	chr19:45892634-46072978	1.47777	0.380903	0.435097	1.01253	5355	2.84096	OSWALD_HEMATOPOIETIC_STEM_CELL_IN_COLLAGEN_GEL_DN,IVANOVA_HEMATOPOIESIS_STEM_CELL_AND_PROGENITOR
1560	MAPK3	Mapk3	chr7:133903140-133909330	0.36687	0.381416	0.43511	-1.01129	5364	4.08146	OSWALD_HEMATOPOIETIC_STEM_CELL_IN_COLLAGEN_GEL_UP
1561	KIAA1109	4932438A13Rik	chr3:36762028-36951955	1.267	0.381546	0.43511	1.01098	5366	4.12512	OSWALD_HEMATOPOIETIC_STEM_CELL_IN_COLLAGEN_GEL_DN
1562	TMEM218	Tmem218	chr9:37015918-37030796	2.23153	0.381655	0.43511	1.01071	5368	2.64426	IVANOVA_HEMATOPOIESIS_EARLY_PROGENITOR
1563	HIPK2	Hipk2	chr6:38647909-38787223	2.11521	0.382281	0.435327	1.0092	5373	3.03047	BYSTRYKH_HEMATOPOIESIS_STEM_CELL_QTL_TRANS
1564	PEX14	Pex14	chr4:148334644-148473921	0.733455	0.382633	0.435414	-1.00835	5378	1.54576	BYSTRYKH_HEMATOPOIESIS_STEM_CELL_QTL_TRANS
1565	POLD1	Pold1	chr7:51788114-51804185	0.608921	0.382732	0.435446	-1.00811	5379	3.35306	RIZ_ERYTHROID_DIFFERENTIATION,IVANOVA_HEMATOPOIESIS_LATE_PROGENITOR
1566	B3GALT6	B3galt6	chr4:155363575-155366787	14.0369	0.383379	0.435656	1.00655	5385	1.92489	IVANOVA_HEMATOPOIESIS_EARLY_PROGENITOR
1567	AIP	Aip	chr19:4114446-4125827	0.843563	0.383878	0.435818	-1.00535	5390	5.57102	BYSTRYKH_HEMATOPOIESIS_STEM_CELL_AND_BRAIN_QTL_TRANS
1568	SURF6	Surf6	chr2:26746292-26758333	0.705814	0.384751	0.435872	-1.00326	5399	1.67794	IVANOVA_HEMATOPOIESIS_INTERMEDIATE_PROGENITOR
1569	GAK	Gak	chr5:108998433-109058758	1.18779	0.384932	0.435872	1.00282	5400	5.34079	IVANOVA_HEMATOPOIESIS_LATE_PROGENITOR
1570	ITGA9	Itga9	chr9:118620810-118810121	2.30549	0.384967	0.435872	1.00274	5402	1.28011	JAATINEN_HEMATOPOIETIC_STEM_CELL_UP,IVANOVA_HEMATOPOIESIS_STEM_CELL
1571	EGLN3	Egln3	chr12:55279969-55304835	8.10318	0.385389	0.435872	1.00172	5407	2.97802	OSWALD_HEMATOPOIETIC_STEM_CELL_IN_COLLAGEN_GEL_DN,IVANOVA_HEMATOPOIESIS_STEM_CELL_AND_PROGENITOR
1572	AFAP1	Afap1	chr5:36235968-36346571	0.235882	0.386656	0.435872	-0.998693	5422	2.59957	IVANOVA_HEMATOPOIESIS_INTERMEDIATE_PROGENITOR
1573	PARL	Parl	chr16:20279894-20302435	1.55705	0.387379	0.435872	0.996967	5429	4.45564	IVANOVA_HEMATOPOIESIS_INTERMEDIATE_PROGENITOR
1574	RASA4	Rasa4	chr5:136559786-136587726	5.34304	0.387648	0.435872	0.996325	5430	3.00736	BYSTRYKH_HEMATOPOIESIS_STEM_CELL_QTL_TRANS
1575	UMPS	Umps	chr16:33955098-33967089	1.16782	0.387682	0.435872	0.996243	5431	7.43384	IVANOVA_HEMATOPOIESIS_EARLY_PROGENITOR,IVANOVA_HEMATOPOIESIS_STEM_CELL_AND_PROGENITOR
1576	MAGOH	Magoh	chr4:107552418-107560003	0.78524	0.388038	0.435872	-0.995396	5437	5.79271	BYSTRYKH_HEMATOPOIESIS_STEM_CELL_QTL_TRANS,IVANOVA_HEMATOPOIESIS_LATE_PROGENITOR
1577	GINS4	Gins4	chr8:24337082-24348140	2.40099	0.388444	0.435872	0.994429	5439	3.70229	IVANOVA_HEMATOPOIESIS_STEM_CELL_SHORT_TERM
1578	UBA2	Uba2	chr7:34925716-34953548	0.434341	0.388479	0.435872	-0.994345	5440	5.33301	GAZDA_DIAMOND_BLACKFAN_ANEMIA_PROGENITOR_DN
1579	TLE4	Tle4	chr19:14522562-14672473	1.29537	0.388703	0.435872	0.993814	5447	4.24309	OSWALD_HEMATOPOIETIC_STEM_CELL_IN_COLLAGEN_GEL_UP,IVANOVA_HEMATOPOIESIS_STEM_CELL_AND_PROGENITOR
1580	TLN1	Tln1	chr4:43544385-43575455	1.38487	0.3891	0.435872	0.99287	5452	6.66471	IVANOVA_HEMATOPOIESIS_STEM_CELL
1581	WDR19	Wdr19	chr5:65590935-65651654	15.9714	0.389171	0.435872	0.992701	5455	2.03826	IVANOVA_HEMATOPOIESIS_STEM_CELL_AND_PROGENITOR
1582	MUM1	Mum1	chr10:79689343-79707889	4.41531	0.389496	0.435872	0.991929	5462	3.86272	JAATINEN_HEMATOPOIETIC_STEM_CELL_UP
1583	RNF14	Rnf14	chr18:38456343-38477457	1.19147	0.389758	0.435872	0.991308	5463	6.65453	BYSTRYKH_HEMATOPOIESIS_STEM_CELL_QTL_TRANS
1584	RBPMS	Rbpms	chr8:34893116-35040313	6.59244	0.390053	0.435872	0.990609	5470	3.0555	JAATINEN_HEMATOPOIETIC_STEM_CELL_UP,BYSTRYKH_HEMATOPOIESIS_STEM_CELL_QTL_TRANS,IVANOVA_HEMATOPOIESIS_STEM_CELL_AND_PROGENITOR
1585	TNFSF10	Tnfsf10	chr3:27215999-27238587	1.22193	0.39011	0.435872	0.990475	5471	5.25912	IVANOVA_HEMATOPOIESIS_STEM_CELL_AND_PROGENITOR
1586	HSPB11	Hspb11	chr4:106926539-106952493	0.681145	0.390854	0.435872	-0.988713	5485	1.60491	BYSTRYKH_HEMATOPOIESIS_STEM_CELL_QTL_TRANS
1587	PRTN3	Prtn3	chr10:79342412-79345917	2.85744	0.391083	0.435872	0.98817	5490	7.12854	LIANG_HEMATOPOIESIS_STEM_CELL_NUMBER_LARGE_VS_TINY_UP,IVANOVA_HEMATOPOIESIS_EARLY_PROGENITOR
1588	CREG1	Creg1	chr1:167693911-167705435	0.722336	0.391818	0.435982	-0.986435	5499	5.93148	BYSTRYKH_HEMATOPOIESIS_STEM_CELL_QTL_CIS
1589	ACAD10	Acad10	chr5:122071038-122110519	1.63994	0.392267	0.435994	0.985374	5504	1.50938	IVANOVA_HEMATOPOIESIS_STEM_CELL_LONG_TERM
1590	TEP1	Tep1	chr14:51443736-51490229	0.46999	0.392503	0.435994	-0.984818	5507	5.34827	BYSTRYKH_HEMATOPOIESIS_STEM_CELL_SCP2_QTL_TRANS
1591	FDPS	Fdps	chr3:88897510-88905867	0.794849	0.392557	0.435994	-0.984691	5508	7.41831	IVANOVA_HEMATOPOIESIS_LATE_PROGENITOR
1592	TPM3	Tpm3	chr3:89876616-89904526	1.16736	0.392806	0.435994	0.984106	5510	7.79526	IVANOVA_HEMATOPOIESIS_STEM_CELL_AND_PROGENITOR
1593	C4orf27	2700029M09Rik	chr8:63369248-63386368	2.07024	0.392958	0.435994	0.983748	5514	4.95357	IVANOVA_HEMATOPOIESIS_LATE_PROGENITOR
1594	RETSAT	Retsat	chr6:72548622-72557482	1.31589	0.393146	0.435994	0.983305	5516	6.26323	IVANOVA_HEMATOPOIESIS_EARLY_PROGENITOR
1595	BRF2	Brf2	chr8:28234304-28239104	2.99904	0.393167	0.435994	0.983256	5517	1.36877	IVANOVA_HEMATOPOIESIS_STEM_CELL_AND_PROGENITOR
1596	CHD1	Chd1	chr17:15841931-15909576	1.19794	0.393233	0.435994	0.9831	5518	4.85526	BYSTRYKH_HEMATOPOIESIS_STEM_CELL_QTL_TRANS
1597	CCDC63	Ccdc63	chr5:122558065-122588071	3.37172	0.393289	0.435994	0.982968	5520	2.81514	IVANOVA_HEMATOPOIESIS_EARLY_PROGENITOR
1598	CHCHD4	Chchd4	chr6:91414270-91423417	1.59012	0.394237	0.435994	0.980742	5528	6.70966	IVANOVA_HEMATOPOIESIS_INTERMEDIATE_PROGENITOR
1599	POLR2G	Polr2g	chr19:8867619-8873047	0.81543	0.394325	0.435994	-0.980535	5529	6.78717	BYSTRYKH_HEMATOPOIESIS_STEM_CELL_QTL_TRANS
1600	RAB5B	Rab5b	chr10:128114241-128133324	0.563856	0.394529	0.435994	-0.980057	5533	6.87138	BYSTRYKH_HEMATOPOIESIS_STEM_CELL_FLI1
1601	NUMB	Numb	chr12:85136389-85183293	0.431302	0.394616	0.435994	-0.979852	5534	3.62938	BYSTRYKH_HEMATOPOIESIS_STEM_CELL_QTL_TRANS
1602	LYSMD4	Lysmd4	chr7:74367494-74373342	2.72464	0.395421	0.436234	0.977966	5545	0.987844	IVANOVA_HEMATOPOIESIS_EARLY_PROGENITOR
1603	DNA2	Dna2	chr10:62409801-62436925	0.575708	0.395776	0.436234	-0.977135	5549	4.52535	IVANOVA_HEMATOPOIESIS_LATE_PROGENITOR
1604	SMYD5	Smyd5	chr6:85381970-85396423	0.621787	0.396194	0.436234	-0.976158	5552	4.88018	IVANOVA_HEMATOPOIESIS_STEM_CELL_AND_PROGENITOR
1605	TTF2	Ttf2	chr3:100742784-100773586	1.27585	0.396552	0.436234	0.975323	5558	4.01284	IVANOVA_HEMATOPOIESIS_EARLY_PROGENITOR
1606	FGL2	Fgl2	chr5:20878491-20884204	0.47073	0.396965	0.436234	-0.974358	5567	3.13834	JAATINEN_HEMATOPOIETIC_STEM_CELL_DN,IVANOVA_HEMATOPOIESIS_LATE_PROGENITOR
1607	CD2	Cd2	chr3:101079831-101091862	0.841383	0.397039	0.436234	-0.974186	5568	5.54394	KEGG_HEMATOPOIETIC_CELL_LINEAGE,JAATINEN_HEMATOPOIETIC_STEM_CELL_DN
1608	CD86	Cd86	chr16:36603955-36666163	0.797471	0.397097	0.436234	-0.974051	5570	4.86216	JAATINEN_HEMATOPOIETIC_STEM_CELL_DN
1609	GLTP	Gltp	chr5:115119511-115140944	0.402715	0.398083	0.436433	-0.971754	5577	3.69289	BYSTRYKH_HEMATOPOIESIS_STEM_CELL_QTL_TRANS
1610	L3MBTL3	L3mbtl3	chr10:25995258-26094991	3.87102	0.398097	0.436433	0.971723	5578	2.55354	IVANOVA_HEMATOPOIESIS_EARLY_PROGENITOR
1611	CEP170	Cep170	chr1:178663784-178737255	1.2826	0.398328	0.436433	0.971185	5582	3.68335	JAATINEN_HEMATOPOIETIC_STEM_CELL_UP
1612	RAB1A	Rab1	chr11:20101605-20126859	0.472115	0.398982	0.436433	-0.969666	5592	4.97833	RIZ_ERYTHROID_DIFFERENTIATION
1613	PKP4	Pkp4	chr2:58998907-59193262	1.37776	0.399239	0.436433	0.96907	5597	2.89563	OSWALD_HEMATOPOIETIC_STEM_CELL_IN_COLLAGEN_GEL_UP,OSWALD_HEMATOPOIETIC_STEM_CELL_IN_COLLAGEN_GEL_DN,IVANOVA_HEMATOPOIESIS_STEM_CELL_AND_PROGENITOR
1614	DDX56	Ddx56	chr11:6157548-6167732	1.91224	0.399702	0.436433	0.967995	5604	5.47402	BYSTRYKH_HEMATOPOIESIS_STEM_CELL_QTL_TRANS
1615	VAV1	Vav1	chr17:57418523-57468659	1.23489	0.400044	0.436433	0.967203	5609	5.48009	BYSTRYKH_HEMATOPOIESIS_STEM_CELL_QTL_TRANS
1616	BTG1	Btg1	chr10:96079635-96085443	0.0814615	0.400213	0.436472	-0.966813	5611	7.72946	BYSTRYKH_HEMATOPOIESIS_STEM_CELL_QTL_TRANS
1617	GMDS	Gmds	chr13:31911455-32430413	1.78009	0.400355	0.436472	0.966483	5613	1.64002	IVANOVA_HEMATOPOIESIS_EARLY_PROGENITOR
1618	C19orf77	2210404O07Rik	chr10:80855809-80857824	0.722556	0.400786	0.436472	-0.965486	5617	2.36435	JAATINEN_HEMATOPOIETIC_STEM_CELL_UP
1619	RRN3	Rrn3	chr16:13780792-13814934	1.40749	0.400818	0.436472	0.965412	5618	4.53242	BYSTRYKH_HEMATOPOIESIS_STEM_CELL_QTL_TRANS
1620	TMEM37	Tmem37	chr1:121963954-121970357	0.739128	0.401237	0.436472	-0.964443	5623	1.4748	IVANOVA_HEMATOPOIESIS_STEM_CELL_LONG_TERM
1621	PSMB7	Psmb7	chr2:38443566-38499426	0.802043	0.401339	0.436472	-0.964209	5625	7.02997	BYSTRYKH_HEMATOPOIESIS_STEM_CELL_QTL_TRANS
1622	LMAN2	Lman2	chr13:55445194-55464144	0.398841	0.4014	0.436472	-0.964068	5626	5.34882	IVANOVA_HEMATOPOIESIS_INTERMEDIATE_PROGENITOR
1623	SLC35E1	Slc35e1	chr8:75001894-75016513	0.387482	0.401927	0.436472	-0.962851	5631	4.60031	IVANOVA_HEMATOPOIESIS_LATE_PROGENITOR
1624	WHSC1L1	Whsc1l1	chr8:26712778-26788444	1.2406	0.402527	0.436472	0.96147	5639	4.84887	IVANOVA_HEMATOPOIESIS_LATE_PROGENITOR,IVANOVA_HEMATOPOIESIS_STEM_CELL
1625	CCL4	Ccl4	chr11:83476086-83478185	1.58875	0.402583	0.436472	0.96134	5641	6.38698	OSWALD_HEMATOPOIETIC_STEM_CELL_IN_COLLAGEN_GEL_UP,JAATINEN_HEMATOPOIETIC_STEM_CELL_DN,BYSTRYKH_HEMATOPOIESIS_STEM_CELL_QTL_TRANS
1626	PDXDC1	Pdxdc1	chr16:13834023-13903228	1.24009	0.402795	0.436472	0.960853	5643	4.53293	BYSTRYKH_HEMATOPOIESIS_STEM_CELL_QTL_CIS,BYSTRYKH_HEMATOPOIESIS_STEM_CELL_AND_BRAIN_QTL_TRANS,BYSTRYKH_HEMATOPOIESIS_STEM_CELL_AND_BRAIN_QTL_CIS,BYSTRYKH_HEMATOPOIESIS_STEM_CELL_QTL_TRANS
1627	TXNRD3	Txnrd3	chr6:89593982-89625523	0.215874	0.403053	0.436472	-0.960259	5648	-0.655532	JAATINEN_HEMATOPOIETIC_STEM_CELL_UP,BYSTRYKH_HEMATOPOIESIS_STEM_CELL_QTL_TRANS
1628	MEGF9	Megf9	chr4:70092961-70195962	1.31268	0.404629	0.436472	0.95664	5667	2.42831	JAATINEN_HEMATOPOIETIC_STEM_CELL_DN
1629	GAS2	Gas2	chr7:59134515-59249828	3.07007	0.404659	0.436472	0.956571	5669	3.28481	LIANG_HEMATOPOIESIS_STEM_CELL_NUMBER_SMALL_VS_HUGE_UP
1630	CXorf21	5430427O19Rik	chrX:83115612-83136838	0.808351	0.404855	0.436472	-0.956122	5670	4.80489	IVANOVA_HEMATOPOIESIS_LATE_PROGENITOR
1631	DEF8	Def8	chr8:125966886-125987799	0.470284	0.405364	0.436472	-0.954956	5681	5.41391	IVANOVA_HEMATOPOIESIS_STEM_CELL
1632	TGFBI	Tgfbi	chr13:56710964-56740700	0.50992	0.405519	0.436472	-0.954602	5685	6.15419	JAATINEN_HEMATOPOIETIC_STEM_CELL_DN
1633	CDADC1	Cdadc1	chr14:60182813-60216781	1.21089	0.406063	0.436472	0.953359	5688	6.0802	IVANOVA_HEMATOPOIESIS_INTERMEDIATE_PROGENITOR
1634	ATRN	Atrn	chr2:130732232-130856062	1.26109	0.406147	0.436472	0.953166	5691	4.15692	IVANOVA_HEMATOPOIESIS_LATE_PROGENITOR
1635	ANXA5	Anxa5	chr3:36347848-36374809	1.31421	0.4063	0.436472	0.952817	5692	9.6769	GAZDA_DIAMOND_BLACKFAN_ANEMIA_PROGENITOR_UP
1636	ZNF436	Zfp46	chr4:135841984-135849857	1.31627	0.406377	0.436472	0.952642	5695	2.01619	RIZ_ERYTHROID_DIFFERENTIATION_HBZ,RIZ_ERYTHROID_DIFFERENTIATION_HEMGN,BYSTRYKH_HEMATOPOIESIS_STEM_CELL_QTL_TRANS
1637	COX11	Cox11	chr11:90499498-90507291	3.35848	0.406571	0.436472	0.952199	5698	2.96603	IVANOVA_HEMATOPOIESIS_LATE_PROGENITOR
1638	KCTD14	Kctd14	chr7:104601714-104608066	1.85888	0.406598	0.436472	0.952137	5699	4.92475	IVANOVA_HEMATOPOIESIS_LATE_PROGENITOR
1639	SIAE	Siae	chr9:37421432-37455903	2.08904	0.406804	0.436472	0.951666	5702	4.83647	IVANOVA_HEMATOPOIESIS_STEM_CELL_AND_PROGENITOR
1640	PPP1R9A	Ppp1r9a	chr6:4853320-5115661	1.58882	0.407028	0.436472	0.951156	5705	0.955469	IVANOVA_HEMATOPOIESIS_STEM_CELL
1641	SLC16A3	Slc16a3	chr11:120810381-120820314	4.01047	0.407177	0.436472	0.950817	5708	1.87031	OSWALD_HEMATOPOIETIC_STEM_CELL_IN_COLLAGEN_GEL_DN
1642	SNX10	Snx10	chr6:51473902-51540669	1.65661	0.407307	0.436472	0.950521	5710	7.46716	OSWALD_HEMATOPOIETIC_STEM_CELL_IN_COLLAGEN_GEL_DN,BYSTRYKH_HEMATOPOIESIS_STEM_CELL_QTL_TRANS
1643	ATG10	Atg10	chr13:91074954-91363592	2.82715	0.407435	0.436472	0.950229	5712	4.23966	IVANOVA_HEMATOPOIESIS_EARLY_PROGENITOR
1644	ATPAF1	Atpaf1	chr4:115457590-115484896	1.36087	0.407554	0.436472	0.949957	5713	0.929791	IVANOVA_HEMATOPOIESIS_EARLY_PROGENITOR
1645	DOK3	Dok3	chr13:55624596-55629899	1.50918	0.407598	0.436472	0.949858	5715	3.46225	IVANOVA_HEMATOPOIESIS_LATE_PROGENITOR
1646	MBD3	Mbd3	chr10:79855286-79862224	7.00341	0.407903	0.436584	0.949164	5717	3.01043	BYSTRYKH_HEMATOPOIESIS_STEM_CELL_QTL_TRANS
1647	GIMAP5	Gimap3	chr6:48714463-48720850	2.89299	0.408007	0.4366	0.948926	5719	3.94122	IVANOVA_HEMATOPOIESIS_STEM_CELL_AND_PROGENITOR
1648	RBM42	Rbm42	chr7:31426014-31435247	3.79933	0.408273	0.436661	0.948321	5722	2.17741	IVANOVA_HEMATOPOIESIS_STEM_CELL_AND_PROGENITOR
1649	SRD5A3	Srd5a3	chr5:76569302-76584496	1.25502	0.40864	0.436824	0.947487	5725	3.8901	JAATINEN_HEMATOPOIETIC_STEM_CELL_UP
1650	MEST	Mest	chr6:30688063-30698457	7.72127	0.409556	0.436963	0.94541	5736	2.44298	JAATINEN_HEMATOPOIETIC_STEM_CELL_UP
1651	FKBP9	Fkbp9	chr6:56782053-56829354	6.62316	0.409646	0.436984	0.945204	5737	3.35821	BYSTRYKH_HEMATOPOIESIS_STEM_CELL_QTL_TRANS
1652	C6orf203	1700021F05Rik	chr10:43244927-43260800	4.01424	0.410249	0.437246	0.943838	5742	6.51708	BYSTRYKH_HEMATOPOIESIS_STEM_CELL_AND_BRAIN_QTL_TRANS
1653	MYOM1	Myom1	chr17:71368897-71476196	1.35371	0.410787	0.437298	0.942622	5748	1.06154	BYSTRYKH_HEMATOPOIESIS_STEM_CELL_QTL_CIS,IVANOVA_HEMATOPOIESIS_STEM_CELL_LONG_TERM
1654	RABL5	Rabl5	chr5:137384020-137389114	0.793526	0.411401	0.437594	-0.941234	5753	3.78836	IVANOVA_HEMATOPOIESIS_STEM_CELL_AND_PROGENITOR
1655	TTC7B	Ttc7b	chr12:101538980-101759032	1.31423	0.411817	0.437594	0.940295	5758	2.8004	BYSTRYKH_HEMATOPOIESIS_STEM_CELL_QTL_CIS
1656	TMEM106C	Tmem106c	chr15:97794710-97800706	0.828178	0.412278	0.437594	-0.939257	5762	4.45508	IVANOVA_HEMATOPOIESIS_STEM_CELL_AND_PROGENITOR
1657	ABCB4	Abcb4	chr5:8893721-8959226	3.50791	0.412507	0.437594	0.938741	5766	4.28483	IVANOVA_HEMATOPOIESIS_LATE_PROGENITOR
1658	GEM	Gem	chr4:11631531-11642140	1.43006	0.412531	0.437594	0.938686	5768	1.70918	IVANOVA_HEMATOPOIESIS_STEM_CELL
1659	PTP4A3	Ptp4a3	chr15:73578842-73589196	0.797667	0.412542	0.437594	-0.938662	5769	3.85402	ADDYA_ERYTHROID_DIFFERENTIATION_BY_HEMIN
1660	SMARCD2	Smarcd2	chr11:106124485-106128946	0.495124	0.412649	0.437594	-0.93842	5771	4.46211	RIZ_ERYTHROID_DIFFERENTIATION_HBZ,RIZ_ERYTHROID_DIFFERENTIATION_HEMGN,BYSTRYKH_HEMATOPOIESIS_STEM_CELL_QTL_TRANS,IVANOVA_HEMATOPOIESIS_STEM_CELL_AND_PROGENITOR
1661	PDIA5	Pdia5	chr16:35397398-35490959	1.30008	0.412857	0.437738	0.937951	5772	1.64595	IVANOVA_HEMATOPOIESIS_EARLY_PROGENITOR
1662	NR2C2AP	Nr2c2ap	chr8:72655232-72657647	3.27754	0.413416	0.437816	0.936695	5775	2.82375	BYSTRYKH_HEMATOPOIESIS_STEM_CELL_QTL_TRANS
1663	SMEK2	Smek2	chr11:29072996-29119131	0.562577	0.413747	0.437816	-0.935952	5778	3.5926	OSWALD_HEMATOPOIETIC_STEM_CELL_IN_COLLAGEN_GEL_UP,IVANOVA_HEMATOPOIESIS_LATE_PROGENITOR
1664	WDR36	Wdr36	chr18:32996879-33026074	1.26885	0.414032	0.437816	0.93531	5781	4.23424	IVANOVA_HEMATOPOIESIS_EARLY_PROGENITOR
1665	CCND2	Ccnd2	chr6:127075727-127101066	0.523258	0.414053	0.437816	-0.935264	5782	6.55643	BAKER_HEMATOPOIESIS_STAT3_TARGETS,BAKER_HEMATOPOESIS_STAT5_TARGETS,BYSTRYKH_HEMATOPOIESIS_STEM_CELL_QTL_CIS,BYSTRYKH_HEMATOPOIESIS_STEM_CELL_AND_BRAIN_QTL_CIS,IVANOVA_HEMATOPOIESIS_STEM_CELL_AND_PROGENITOR
1666	TMEM43	Tmem43	chr6:91423745-91438452	1.21631	0.414186	0.437816	0.934965	5785	7.47575	IVANOVA_HEMATOPOIESIS_LATE_PROGENITOR
1667	BBS4	Bbs4	chr9:59169773-59201267	2.53851	0.414454	0.437816	0.934364	5789	3.74901	IVANOVA_HEMATOPOIESIS_EARLY_PROGENITOR
1668	CCS	Ccs	chr19:4825366-4839322	0.84438	0.414666	0.437816	-0.933889	5793	5.45902	BYSTRYKH_HEMATOPOIESIS_STEM_CELL_QTL_TRANS
1669	TCF4	Tcf4	chr18:69505375-69847621	1.2027	0.41477	0.437816	0.933655	5795	5.47383	OSWALD_HEMATOPOIETIC_STEM_CELL_IN_COLLAGEN_GEL_UP,BYSTRYKH_HEMATOPOIESIS_STEM_CELL_QTL_TRANS,IVANOVA_HEMATOPOIESIS_STEM_CELL
1670	USP38	Usp38	chr8:83504632-83538805	0.529647	0.415642	0.437816	-0.931703	5807	4.16697	BYSTRYKH_HEMATOPOIESIS_STEM_CELL_QTL_CIS,BYSTRYKH_HEMATOPOIESIS_STEM_CELL_AND_BRAIN_QTL_CIS,IVANOVA_HEMATOPOIESIS_STEM_CELL
1671	LIMD2	Limd2	chr11:106017570-106021456	1.33311	0.415758	0.437816	0.931443	5810	4.46211	IVANOVA_HEMATOPOIESIS_STEM_CELL_AND_PROGENITOR
1672	POU6F1	Pou6f1	chr15:100405749-100416796	1.5228	0.416351	0.437854	0.930117	5818	0.793178	RIZ_ERYTHROID_DIFFERENTIATION_12HR
1673	QDPR	Qdpr	chr5:45825294-45841396	2.49705	0.416666	0.437854	0.929415	5821	3.21322	LIANG_HEMATOPOIESIS_STEM_CELL_NUMBER_SMALL_VS_HUGE_UP,IVANOVA_HEMATOPOIESIS_EARLY_PROGENITOR
1674	PPFIBP1	Ppfibp1	chr6:146837036-146980545	0.221504	0.416696	0.437854	-0.929347	5823	-0.637403	IVANOVA_HEMATOPOIESIS_EARLY_PROGENITOR
1675	GAA	Gaa	chr11:119129281-119147012	6.48369	0.416909	0.437854	0.928873	5825	2.99519	IVANOVA_HEMATOPOIESIS_STEM_CELL_LONG_TERM
1676	FUS	Fus	chr7:135110993-135125545	2.65041	0.417	0.437854	0.92867	5826	4.58595	OSWALD_HEMATOPOIETIC_STEM_CELL_IN_COLLAGEN_GEL_UP,BYSTRYKH_HEMATOPOIESIS_STEM_CELL_QTL_TRANS
1677	ELL	Ell	chr8:73063574-73116757	0.538643	0.417497	0.438019	-0.927561	5833	3.19267	OSWALD_HEMATOPOIETIC_STEM_CELL_IN_COLLAGEN_GEL_DN
1678	COL4A1	Col4a1	chr8:11198423-11312826	0.535776	0.417612	0.438019	-0.927304	5834	0.333259	BYSTRYKH_HEMATOPOIESIS_STEM_CELL_QTL_TRANS,IVANOVA_HEMATOPOIESIS_STEM_CELL
1679	KDM5A	Kdm5a	chr6:120314117-120394592	0.4681	0.418408	0.438138	-0.925532	5844	6.08966	RIZ_ERYTHROID_DIFFERENTIATION_HBZ
1680	NBEAL2	Nbeal2	chr9:110527293-110556665	3.68208	0.418611	0.438158	0.925082	5846	2.58203	BYSTRYKH_HEMATOPOIESIS_STEM_CELL_QTL_TRANS
1681	C15orf39	1700017B05Rik	chr9:57100130-57110406	2.02977	0.418647	0.438158	0.925001	5847	3.50634	LIANG_HEMATOPOIESIS_STEM_CELL_NUMBER_SMALL_VS_HUGE_UP,IVANOVA_HEMATOPOIESIS_EARLY_PROGENITOR
1682	TFRC	Tfrc	chr16:32609107-32632876	1.17741	0.418695	0.438158	0.924895	5848	8.58861	KEGG_HEMATOPOIETIC_CELL_LINEAGE,BYSTRYKH_HEMATOPOIESIS_STEM_CELL_QTL_TRANS,IVANOVA_HEMATOPOIESIS_LATE_PROGENITOR
1683	CANX	Canx	chr11:50107459-50139175	0.498548	0.41932	0.43818	-0.923506	5853	8.76455	BYSTRYKH_HEMATOPOIESIS_STEM_CELL_QTL_TRANS
1684	PDGFC	Pdgfc	chr3:80840338-81017953	0.730881	0.419335	0.43818	-0.923473	5854	0.808728	JAATINEN_HEMATOPOIETIC_STEM_CELL_UP,IVANOVA_HEMATOPOIESIS_STEM_CELL_AND_PROGENITOR
1685	TMED2	Tmed2	chr5:124990800-125000512	0.449175	0.419351	0.43818	-0.923436	5855	5.13076	IVANOVA_HEMATOPOIESIS_LATE_PROGENITOR
1686	CENPB	Cenpb	chr2:131003025-131005748	1.41169	0.419906	0.43818	0.922206	5862	1.21062	RIZ_ERYTHROID_DIFFERENTIATION,RIZ_ERYTHROID_DIFFERENTIATION_CCNE1
1687	NARG2	Narg2	chr9:69245805-69280881	15.8294	0.420076	0.43818	0.92183	5867	4.8645	IVANOVA_HEMATOPOIESIS_EARLY_PROGENITOR
1688	KDM5B	Kdm5b	chr1:136456755-136529455	1.28386	0.42058	0.438211	0.920713	5872	4.04208	OSWALD_HEMATOPOIETIC_STEM_CELL_IN_COLLAGEN_GEL_DN,JAATINEN_HEMATOPOIETIC_STEM_CELL_UP
1689	PSMD2	Psmd2	chr16:20651725-20663485	1.1696	0.420704	0.438211	0.920438	5875	7.72452	BYSTRYKH_HEMATOPOIESIS_STEM_CELL_QTL_TRANS
1690	RPL10A	Rpl10a	chr17:28465416-28467978	0.818266	0.421045	0.438227	-0.919683	5879	9.78417	IVANOVA_HEMATOPOIESIS_STEM_CELL
1691	NEFH	Nefh	chr11:4838759-4848067	7.40222	0.421472	0.438516	0.918739	5882	3.05187	ADDYA_ERYTHROID_DIFFERENTIATION_BY_HEMIN
1692	SDF2L1	Sdf2l1	chr16:17130231-17132476	0.771108	0.421767	0.438556	-0.918089	5883	2.10406	IVANOVA_HEMATOPOIESIS_INTERMEDIATE_PROGENITOR
1693	LARP7	Larp7	chr3:127239632-127256267	0.833229	0.421848	0.438556	-0.91791	5885	5.55907	BYSTRYKH_HEMATOPOIESIS_STEM_CELL_QTL_TRANS,IVANOVA_HEMATOPOIESIS_STEM_CELL
1694	LRP12	Lrp12	chr15:39702149-39775303	1.50911	0.421962	0.438556	0.917659	5887	0.617714	IVANOVA_HEMATOPOIESIS_EARLY_PROGENITOR
1695	ALKBH6	Alkbh6	chr7:31093772-31099322	0.146807	0.422156	0.438556	-0.91723	5891	0.209483	IVANOVA_HEMATOPOIESIS_STEM_CELL_AND_PROGENITOR
1696	SBNO1	Sbno1	chr5:124818711-124875923	1.20683	0.422425	0.438592	0.916637	5893	6.50555	BYSTRYKH_HEMATOPOIESIS_STEM_CELL_AND_BRAIN_QTL_TRANS
1697	ATM	Atm	chr9:53245227-53344776	1.63632	0.422461	0.438592	0.916557	5894	3.83497	REACTOME_REGULATION_OF_THE_FANCONI_ANEMIA_PATHWAY,REACTOME_FANCONI_ANEMIA_PATHWAY
1698	PRMT6	Prmt6	chr3:110051464-110053916	0.703459	0.422596	0.438592	-0.916258	5896	0.306571	IVANOVA_HEMATOPOIESIS_EARLY_PROGENITOR
1699	MAP4K2	Map4k2	chr19:6341250-6353527	0.697579	0.422692	0.438592	-0.916047	5898	2.07697	IVANOVA_HEMATOPOIESIS_STEM_CELL
1700	ZXDB	Zxdb	chrX:91969908-91975530	1.66069	0.423058	0.438736	0.915241	5900	0.786549	IVANOVA_HEMATOPOIESIS_STEM_CELL,IVANOVA_HEMATOPOIESIS_STEM_CELL_AND_PROGENITOR
1701	AAAS	Aaas	chr15:102168678-102181190	0.867445	0.423118	0.438736	-0.915109	5902	6.65992	IVANOVA_HEMATOPOIESIS_STEM_CELL_LONG_TERM
1702	SAP30	Sap30	chr8:59961499-59966657	24.8921	0.423389	0.438794	0.914513	5905	3.94298	IVANOVA_HEMATOPOIESIS_LATE_PROGENITOR
1703	IL18BP	Il18bp	chr7:109163591-109166669	0.789205	0.4239	0.439041	-0.913389	5907	5.7542	BYSTRYKH_HEMATOPOIESIS_STEM_CELL_QTL_TRANS
1704	PRRC1	Prrc1	chr18:57514395-57552373	1.28806	0.423929	0.439041	0.913324	5908	3.76306	OSWALD_HEMATOPOIETIC_STEM_CELL_IN_COLLAGEN_GEL_UP
1705	RAD52	Rad52	chr6:119852732-119872840	2.83811	0.424021	0.439041	0.913123	5909	3.4643	BYSTRYKH_HEMATOPOIESIS_STEM_CELL_QTL_TRANS
1706	STX12	Stx12	chr4:132409979-132440373	1.1701	0.424213	0.439127	0.9127	5912	4.93313	BYSTRYKH_HEMATOPOIESIS_STEM_CELL_AND_BRAIN_QTL_TRANS
1707	HCK	Hck	chr2:152934244-152977172	1.16355	0.425042	0.439726	0.910881	5915	5.98898	JAATINEN_HEMATOPOIETIC_STEM_CELL_DN,IVANOVA_HEMATOPOIESIS_LATE_PROGENITOR
1708	DENND2D	Dennd2d	chr3:106288968-106303960	1.18108	0.42642	0.439924	0.907863	5932	5.34429	JAATINEN_HEMATOPOIETIC_STEM_CELL_DN,IVANOVA_HEMATOPOIESIS_STEM_CELL_AND_PROGENITOR
1709	EEF1D	Eef1d	chr15:75725230-75739770	0.803426	0.427105	0.440035	-0.906365	5939	8.23774	OSWALD_HEMATOPOIETIC_STEM_CELL_IN_COLLAGEN_GEL_UP,IVANOVA_HEMATOPOIESIS_LATE_PROGENITOR
1710	RWDD3	Rwdd3	chr3:120858320-120874613	1.28944	0.427346	0.440035	0.905839	5942	2.38637	IVANOVA_HEMATOPOIESIS_STEM_CELL_AND_PROGENITOR
1711	FH	Fh1	chr1:177531512-177555766	0.8414	0.428452	0.4405	-0.903428	5952	5.66976	OSWALD_HEMATOPOIETIC_STEM_CELL_IN_COLLAGEN_GEL_UP
1712	TXNDC12	Txndc12	chr4:108507283-108534724	0.853295	0.429136	0.440793	-0.90194	5958	5.67136	IVANOVA_HEMATOPOIESIS_EARLY_PROGENITOR
1713	SOCS2	Socs2	chr10:94874676-94879455	13.8329	0.429584	0.44081	0.900966	5964	2.5882	JAATINEN_HEMATOPOIETIC_STEM_CELL_UP,LIANG_HEMATOPOIESIS_STEM_CELL_NUMBER_SMALL_VS_HUGE_DN,ADDYA_ERYTHROID_DIFFERENTIATION_BY_HEMIN
1714	TEK	Tek	chr4:94405991-94541630	1.44915	0.430135	0.441153	0.899769	5967	0.702766	BYSTRYKH_HEMATOPOIESIS_STEM_CELL_QTL_TRANS,IVANOVA_HEMATOPOIESIS_STEM_CELL_AND_PROGENITOR
1715	AXIN1	Axin1	chr17:26275631-26332756	1.33601	0.430458	0.441263	0.899069	5970	4.55733	BYSTRYKH_HEMATOPOIESIS_STEM_CELL_QTL_TRANS
1716	PPOX	Ppox	chr1:173207123-173211317	0.854371	0.431128	0.441592	-0.897616	5973	6.35429	LIANG_HEMATOPOIESIS_STEM_CELL_NUMBER_LARGE_VS_TINY_DN
1717	FOSB	Fosb	chr7:19888045-19895394	1.35772	0.431705	0.441592	0.896368	5978	3.47921	OSWALD_HEMATOPOIETIC_STEM_CELL_IN_COLLAGEN_GEL_UP,RIZ_ERYTHROID_DIFFERENTIATION_HBZ,RIZ_ERYTHROID_DIFFERENTIATION_HEMGN
1718	ITPA	Itpa	chr2:130493577-130507350	0.831937	0.431742	0.441592	-0.896287	5980	5.83141	IVANOVA_HEMATOPOIESIS_LATE_PROGENITOR
1719	HIPK1	Hipk1	chr3:103543738-103595198	1.13605	0.431958	0.441592	0.895821	5982	7.35512	OSWALD_HEMATOPOIETIC_STEM_CELL_IN_COLLAGEN_GEL_UP
1720	IL4R	Il4ra	chr7:132695796-132722988	0.72121	0.432144	0.441592	-0.895418	5983	3.0565	KEGG_HEMATOPOIETIC_CELL_LINEAGE
1721	UBTF	Ubtf	chr11:102165874-102178601	7.25508	0.432312	0.441592	0.895054	5986	4.9747	BYSTRYKH_HEMATOPOIESIS_STEM_CELL_QTL_TRANS
1722	EIF5B	Eif5b	chr1:38054855-38112424	1.2529	0.432373	0.441592	0.894923	5988	5.34441	BYSTRYKH_HEMATOPOIESIS_STEM_CELL_AND_BRAIN_QTL_TRANS,BYSTRYKH_HEMATOPOIESIS_STEM_CELL_QTL_TRANS
1723	DTL	Dtl	chr1:193361244-193399413	1.38975	0.432625	0.441592	0.89438	5990	6.16635	JAATINEN_HEMATOPOIETIC_STEM_CELL_UP,IVANOVA_HEMATOPOIESIS_LATE_PROGENITOR
1724	FKBP7	Fkbp7	chr2:76501091-76511155	0.684879	0.433284	0.441592	-0.892957	6002	0.743653	IVANOVA_HEMATOPOIESIS_STEM_CELL_LONG_TERM
1725	UPP1	Upp1	chr11:9018510-9036172	1.67798	0.433362	0.441592	0.892788	6005	3.58767	JAATINEN_HEMATOPOIETIC_STEM_CELL_DN
1726	NDFIP2	Ndfip2	chr14:105658021-105708490	1.3598	0.433411	0.441592	0.892684	6006	3.17061	BYSTRYKH_HEMATOPOIESIS_STEM_CELL_QTL_TRANS,IVANOVA_HEMATOPOIESIS_LATE_PROGENITOR
1727	KRTCAP2	Krtcap2	chr3:89050360-89053644	0.811464	0.433593	0.441592	-0.892291	6009	6.30426	IVANOVA_HEMATOPOIESIS_EARLY_PROGENITOR
1728	TNIK	Tnik	chr3:28162136-28569506	1.4584	0.434305	0.44199	0.890757	6013	0.560577	IVANOVA_HEMATOPOIESIS_STEM_CELL_AND_PROGENITOR
1729	TXN2	Txn2	chr15:77745481-77759424	0.838497	0.434393	0.44199	-0.890569	6014	7.18806	OSWALD_HEMATOPOIETIC_STEM_CELL_IN_COLLAGEN_GEL_DN
1730	TEC	Tec	chr5:73146962-73259687	0.577034	0.435568	0.442602	-0.888042	6022	5.73434	BYSTRYKH_HEMATOPOIESIS_STEM_CELL_QTL_TRANS
1731	EIF4G1	Eif4g1	chr16:20672822-20692956	0.778439	0.43608	0.442602	-0.886945	6029	1.8561	BYSTRYKH_HEMATOPOIESIS_STEM_CELL_AND_BRAIN_QTL_TRANS
1732	ANGEL2	Angel2	chr1:192752424-192769617	1.28094	0.436179	0.442605	0.886733	6031	4.1885	OSWALD_HEMATOPOIETIC_STEM_CELL_IN_COLLAGEN_GEL_UP
1733	GDA	Gda	chr19:21465797-21547151	1.1457	0.437193	0.443194	0.88456	6035	7.06704	IVANOVA_HEMATOPOIESIS_LATE_PROGENITOR
1734	CXADR	Cxadr	chr16:78301936-78360030	0.717668	0.437393	0.443194	-0.884133	6037	0.966476	IVANOVA_HEMATOPOIESIS_LATE_PROGENITOR
1735	MTDH	Mtdh	chr15:34012474-34072140	1.18052	0.437434	0.443194	0.884044	6038	4.61589	IVANOVA_HEMATOPOIESIS_STEM_CELL_LONG_TERM
1736	ARHGAP35	Grlf1	chr7:17079822-17200342	0.466081	0.437579	0.443194	-0.883735	6041	0.532429	IVANOVA_HEMATOPOIESIS_STEM_CELL_AND_PROGENITOR
1737	MRPS10	Mrps10	chr17:47505836-47515627	0.793536	0.437719	0.443194	-0.883435	6042	4.21997	IVANOVA_HEMATOPOIESIS_LATE_PROGENITOR
1738	SLC25A44	Slc25a44	chr3:88214420-88229061	1.23156	0.437749	0.443194	0.883371	6043	5.96643	BYSTRYKH_HEMATOPOIESIS_STEM_CELL_QTL_TRANS
1739	PLA2G6	Pla2g6	chr15:79116658-79158598	1.51557	0.43847	0.443194	0.881832	6050	0.985183	RIZ_ERYTHROID_DIFFERENTIATION,RIZ_ERYTHROID_DIFFERENTIATION_CCNE1,IVANOVA_HEMATOPOIESIS_STEM_CELL_AND_PROGENITOR
1740	TBXAS1	Tbxas1	chr6:38868985-39034578	0.509745	0.438481	0.443194	-0.881808	6051	4.61186	BYSTRYKH_HEMATOPOIESIS_STEM_CELL_QTL_TRANS
1741	MED14	Med14	chrX:12252497-12339099	1.24392	0.438728	0.443194	0.88128	6053	4.15738	IVANOVA_HEMATOPOIESIS_EARLY_PROGENITOR
1742	RBM25	Rbm25	chr12:84973184-85024073	0.75675	0.439254	0.443194	-0.880161	6064	7.17735	OSWALD_HEMATOPOIETIC_STEM_CELL_IN_COLLAGEN_GEL_DN
1743	TRADD	Tradd	chr8:107782475-107788494	0.575803	0.439398	0.443194	-0.879854	6066	-0.0249621	OSWALD_HEMATOPOIETIC_STEM_CELL_IN_COLLAGEN_GEL_DN
1744	SRRM1	Srrm1	chr4:134876399-134909129	0.864734	0.439925	0.443288	-0.878731	6073	6.26485	OSWALD_HEMATOPOIETIC_STEM_CELL_IN_COLLAGEN_GEL_UP,BYSTRYKH_HEMATOPOIESIS_STEM_CELL_QTL_TRANS
1745	HCFC1	Hcfc1	chrX:71188134-71211654	1.16312	0.44061	0.44344	0.877274	6078	6.53621	LIANG_HEMATOPOIESIS_STEM_CELL_NUMBER_LARGE_VS_TINY_DN,BYSTRYKH_HEMATOPOIESIS_STEM_CELL_QTL_TRANS
1746	PYGM	Pygm	chr19:6384429-6398459	1.41827	0.440948	0.44344	0.876557	6083	0.156689	IVANOVA_HEMATOPOIESIS_STEM_CELL
1747	TOX	Tox	chr4:6614533-6917870	1.41382	0.441257	0.44344	0.875901	6089	2.32102	IVANOVA_HEMATOPOIESIS_EARLY_PROGENITOR
1748	USP1	Usp1	chr4:98590501-98602224	1.15801	0.441436	0.44344	0.875521	6091	5.77656	REACTOME_REGULATION_OF_THE_FANCONI_ANEMIA_PATHWAY,REACTOME_FANCONI_ANEMIA_PATHWAY
1749	FCGRT	Fcgrt	chr7:52348363-52359192	11.4668	0.441494	0.44344	0.875397	6093	5.59624	IVANOVA_HEMATOPOIESIS_LATE_PROGENITOR
1750	BRI3BP	Bri3bp	chr5:125921938-125941255	0.652298	0.442445	0.443594	-0.873382	6104	3.45116	IVANOVA_HEMATOPOIESIS_EARLY_PROGENITOR,IVANOVA_HEMATOPOIESIS_STEM_CELL_AND_PROGENITOR
1751	HSH2D	Hsh2d	chr8:74713567-74724857	2.39855	0.442722	0.443708	0.872796	6105	4.15577	JAATINEN_HEMATOPOIETIC_STEM_CELL_UP
1752	DRAM1	Dram1	chr10:87785549-87819820	0.666588	0.443145	0.443708	-0.871901	6108	5.55751	IVANOVA_HEMATOPOIESIS_LATE_PROGENITOR
1753	GPAA1	Gpaa1	chr15:76161724-76165329	1.24385	0.443304	0.443708	0.871565	6111	2.72035	LIANG_HEMATOPOIESIS_STEM_CELL_NUMBER_LARGE_VS_TINY_UP,BYSTRYKH_HEMATOPOIESIS_STEM_CELL_QTL_TRANS
1754	RBM10	Rbm10	chrX:20197122-20228015	0.800628	0.443382	0.443708	-0.8714	6112	3.50107	JAATINEN_HEMATOPOIETIC_STEM_CELL_UP
1755	ATXN2	Atxn2	chr5:122161618-122264959	0.63288	0.443422	0.443708	-0.871315	6114	3.81838	BYSTRYKH_HEMATOPOIESIS_STEM_CELL_SCP2_QTL_TRANS
1756	ATP2A3	Atp2a3	chr11:72774671-72806545	0.388153	0.443451	0.443708	-0.871254	6115	5.76311	OSWALD_HEMATOPOIETIC_STEM_CELL_IN_COLLAGEN_GEL_DN,LIANG_HEMATOPOIESIS_STEM_CELL_NUMBER_SMALL_VS_HUGE_DN
1757	ZWILCH	Zwilch	chr9:63984953-64020738	8.52505	0.443574	0.443708	0.870995	6118	6.04007	OSWALD_HEMATOPOIETIC_STEM_CELL_IN_COLLAGEN_GEL_UP
1758	ACTR2	Actr2	chr11:19962307-20012916	0.228448	0.444335	0.444105	-0.869387	6122	10.5022	OSWALD_HEMATOPOIETIC_STEM_CELL_IN_COLLAGEN_GEL_DN
1759	RAB7A	Rab7	chr6:87950429-87963684	1.61351	0.444658	0.444133	0.868705	6125	5.28732	RIZ_ERYTHROID_DIFFERENTIATION,RIZ_ERYTHROID_DIFFERENTIATION_CCNE1,IVANOVA_HEMATOPOIESIS_LATE_PROGENITOR
1760	LAS1L	Las1l	chrX:93130652-93152298	0.851786	0.444933	0.444133	-0.868126	6127	5.25932	OSWALD_HEMATOPOIETIC_STEM_CELL_IN_COLLAGEN_GEL_UP
1761	KIF16B	Kif16b	chr2:142444081-142727200	1.27723	0.445001	0.444133	0.867983	6131	2.04825	IVANOVA_HEMATOPOIESIS_STEM_CELL_SHORT_TERM
1762	IMPAD1	Impad1	chr4:4691501-4720453	1.30746	0.445536	0.444136	0.866855	6133	3.72287	IVANOVA_HEMATOPOIESIS_STEM_CELL_SHORT_TERM
1763	GZMB	Gzmb	chr14:56877695-56881097	0.67512	0.445682	0.444136	-0.86655	6134	2.43319	JAATINEN_HEMATOPOIETIC_STEM_CELL_DN
1764	SPOPL	Spopl	chr2:23365574-23427574	0.752362	0.44573	0.444136	-0.866449	6135	1.28242	IVANOVA_HEMATOPOIESIS_LATE_PROGENITOR
1765	STARD10	Stard10	chr7:108469833-108494826	1.72288	0.445914	0.444136	0.866062	6137	1.62566	IVANOVA_HEMATOPOIESIS_STEM_CELL_LONG_TERM
1766	DNTT	Dntt	chr19:41103765-41134015	0.827338	0.446013	0.444136	-0.865854	6138	5.16235	KEGG_HEMATOPOIETIC_CELL_LINEAGE,BYSTRYKH_HEMATOPOIESIS_STEM_CELL_QTL_TRANS,IVANOVA_HEMATOPOIESIS_STEM_CELL_SHORT_TERM
1767	CD59	Cd59b	chr2:103911167-103925114	0.639157	0.446323	0.444136	-0.865201	6139	0.591062	KEGG_HEMATOPOIETIC_CELL_LINEAGE
1768	PDE10A	Pde10a	chr17:8994610-9179513	1.45163	0.446361	0.444136	0.865121	6140	1.58684	GAZDA_DIAMOND_BLACKFAN_ANEMIA_PROGENITOR_UP
1769	TUBA1A	Tuba1a	chr15:98780278-98783932	1.1389	0.446383	0.444136	0.865075	6142	7.55426	LIANG_HEMATOPOIESIS_STEM_CELL_NUMBER_LARGE_VS_TINY_UP,LIANG_HEMATOPOIESIS_STEM_CELL_NUMBER_SMALL_VS_HUGE_DN,BYSTRYKH_HEMATOPOIESIS_STEM_CELL_QTL_TRANS,LIANG_HEMATOPOIESIS_STEM_CELL_NUMBER_QTL
1770	EDEM3	Edem3	chr1:153602504-153669458	1.31548	0.446727	0.444136	0.864353	6146	3.46977	OSWALD_HEMATOPOIETIC_STEM_CELL_IN_COLLAGEN_GEL_UP
1771	ZFP2	Zfp2	chr11:50712214-50729663	0.713242	0.446806	0.444136	-0.864187	6149	0.272324	IVANOVA_HEMATOPOIESIS_EARLY_PROGENITOR
1772	CTNNBIP1	Ctnnbip1	chr4:148919226-148940546	1.35741	0.446967	0.444136	0.863849	6154	0.87067	BYSTRYKH_HEMATOPOIESIS_STEM_CELL_QTL_TRANS
1773	KCTD7	Kctd7	chr5:130620758-130631678	1.72331	0.448363	0.444225	0.860922	6175	3.71277	IVANOVA_HEMATOPOIESIS_LATE_PROGENITOR
1774	CRY2	Cry2	chr2:92243804-92274226	1.28573	0.448473	0.444225	0.860691	6177	1.2842	BYSTRYKH_HEMATOPOIESIS_STEM_CELL_QTL_TRANS
1775	HSDL2	Hsdl2	chr4:59594463-59631566	0.811207	0.449153	0.444225	-0.859271	6186	4.29872	GAZDA_DIAMOND_BLACKFAN_ANEMIA_PROGENITOR_DN
1776	ZNF703	Zfp703	chr8:28087808-28091934	3.87743	0.449918	0.444287	0.857672	6194	2.67003	BYSTRYKH_HEMATOPOIESIS_STEM_CELL_QTL_TRANS
1777	RTN3	Rtn3	chr19:7500391-7557771	0.853752	0.449954	0.444287	-0.857598	6195	5.35485	BYSTRYKH_HEMATOPOIESIS_STEM_CELL_QTL_TRANS
1778	MAOA	Maoa	chrX:16196824-16264938	1.32555	0.45011	0.444287	0.857271	6198	3.9993	IVANOVA_HEMATOPOIESIS_INTERMEDIATE_PROGENITOR
1779	ZFAND5	Zfand5	chr19:21346768-21356779	1.22477	0.450165	0.444287	0.857157	6200	5.09128	BYSTRYKH_HEMATOPOIESIS_STEM_CELL_AND_BRAIN_QTL_CIS
1780	HNRNPD	Hnrnpd	chr5:100384955-100407957	1.18612	0.450563	0.444287	0.856327	6203	5.42627	BYSTRYKH_HEMATOPOIESIS_STEM_CELL_QTL_TRANS,IVANOVA_HEMATOPOIESIS_STEM_CELL_AND_PROGENITOR
1781	AKAP9	Akap9	chr5:3928186-4080204	1.25945	0.450657	0.444287	0.856131	6206	3.67671	IVANOVA_HEMATOPOIESIS_EARLY_PROGENITOR,IVANOVA_HEMATOPOIESIS_STEM_CELL_LONG_TERM
1782	ORMDL2	Ormdl2	chr10:128254513-128258687	2.98556	0.450972	0.444287	0.855474	6208	6.39659	IVANOVA_HEMATOPOIESIS_LATE_PROGENITOR
1783	C11orf54	4931406C07Rik	chr9:15087783-15106000	2.28215	0.451557	0.444287	0.854256	6215	2.5598	JAATINEN_HEMATOPOIETIC_STEM_CELL_UP,IVANOVA_HEMATOPOIESIS_STEM_CELL_LONG_TERM
1784	ELF1	Elf1	chr14:79881001-79982283	1.34367	0.451679	0.444287	0.854002	6216	6.4183	RIZ_ERYTHROID_DIFFERENTIATION_6HR
1785	NRBF2	Nrbf2	chr10:66729437-66748029	0.725453	0.452292	0.444287	-0.852729	6227	1.81694	IVANOVA_HEMATOPOIESIS_EARLY_PROGENITOR
1786	IMPDH1	Impdh1	chr6:29150440-29162271	2.05577	0.452485	0.444287	0.852329	6230	2.28595	BYSTRYKH_HEMATOPOIESIS_STEM_CELL_QTL_TRANS
1787	MT1H	Mt2	chr8:96696518-96697467	1.61557	0.452658	0.444287	0.851969	6233	6.09406	OSWALD_HEMATOPOIETIC_STEM_CELL_IN_COLLAGEN_GEL_DN
1788	ASRGL1	Asrgl1	chr19:9186209-9210056	0.839176	0.452925	0.444287	-0.851414	6238	3.92436	IVANOVA_HEMATOPOIESIS_EARLY_PROGENITOR,IVANOVA_HEMATOPOIESIS_STEM_CELL_AND_PROGENITOR
1789	PHF5A	Phf5a	chr15:81694946-81702322	0.825408	0.453088	0.444287	-0.851076	6239	6.5213	IVANOVA_HEMATOPOIESIS_LATE_PROGENITOR
1790	HNRNPH2	Hnrnph2	chrX:131135825-131141593	1.11928	0.453435	0.444287	0.850355	6245	8.93967	BYSTRYKH_HEMATOPOIESIS_STEM_CELL_AND_BRAIN_QTL_TRANS,BYSTRYKH_HEMATOPOIESIS_STEM_CELL_QTL_TRANS
1791	AMIGO2	Amigo2	chr15:97074556-97077553	0.694897	0.454429	0.444539	-0.848297	6256	-0.0397289	OSWALD_HEMATOPOIETIC_STEM_CELL_IN_COLLAGEN_GEL_UP,IVANOVA_HEMATOPOIESIS_STEM_CELL_AND_PROGENITOR
1792	S1PR1	S1pr1	chr3:115413357-115417965	1.23452	0.455273	0.444583	0.846552	6267	4.68363	IVANOVA_HEMATOPOIESIS_STEM_CELL
1793	IFT81	Ift81	chr5:123000213-123064527	1.8552	0.45691	0.444902	0.843176	6282	1.55033	IVANOVA_HEMATOPOIESIS_STEM_CELL
1794	SGSH	Sgsh	chr11:119204803-119216824	1.56734	0.457208	0.444902	0.842562	6284	2.57357	JAATINEN_HEMATOPOIETIC_STEM_CELL_DN
1795	CCDC22	Ccdc22	chrX:7170935-7182546	0.780928	0.457216	0.444902	-0.842545	6285	3.37571	IVANOVA_HEMATOPOIESIS_EARLY_PROGENITOR
1796	NEDD4L	Nedd4l	chr18:65047410-65377480	1.26815	0.457721	0.444902	0.841507	6291	2.21968	BYSTRYKH_HEMATOPOIESIS_STEM_CELL_QTL_TRANS
1797	EBF1	Ebf1	chr11:44431636-44818674	1.84459	0.457819	0.444902	0.841306	6292	3.78226	RIZ_ERYTHROID_DIFFERENTIATION_6HR
1798	GFI1B	Gfi1b	chr2:28464971-28477502	0.798268	0.458051	0.444902	-0.840829	6295	6.77757	LIANG_HEMATOPOIESIS_STEM_CELL_NUMBER_LARGE_VS_TINY_DN,LIANG_HEMATOPOIESIS_STEM_CELL_NUMBER_SMALL_VS_HUGE_UP,ADDYA_ERYTHROID_DIFFERENTIATION_BY_HEMIN,LIANG_HEMATOPOIESIS_STEM_CELL_NUMBER_QTL
1799	DDX27	Ddx27	chr2:166840813-166860445	0.791892	0.45824	0.444902	-0.84044	6297	3.09908	IVANOVA_HEMATOPOIESIS_STEM_CELL
1800	OXCT1	Oxct1	chr15:3976428-4105344	1.15816	0.458302	0.444902	0.840313	6299	5.39862	IVANOVA_HEMATOPOIESIS_EARLY_PROGENITOR
1801	EIF3B	Eif3b	chr5:140895259-140919312	0.736189	0.458375	0.444902	-0.840163	6300	5.32687	LIANG_HEMATOPOIESIS_STEM_CELL_NUMBER_SMALL_VS_HUGE_UP,BYSTRYKH_HEMATOPOIESIS_STEM_CELL_QTL_TRANS
1802	CHML	Chml	chr1:177612369-177618484	1.35406	0.45854	0.444902	0.839823	6302	1.09104	IVANOVA_HEMATOPOIESIS_EARLY_PROGENITOR
1803	DHX37	Dhx37	chr5:125894774-125914418	1.54976	0.45861	0.444902	0.839679	6304	3.02837	IVANOVA_HEMATOPOIESIS_INTERMEDIATE_PROGENITOR
1804	ACP6	Acp6	chr3:96962700-96980499	0.843969	0.459822	0.444902	-0.837194	6317	4.57186	BYSTRYKH_HEMATOPOIESIS_STEM_CELL_QTL_TRANS,IVANOVA_HEMATOPOIESIS_STEM_CELL_AND_PROGENITOR
1805	BCL2L15	Bcl2l15	chr3:103636619-103642570	0.664152	0.460771	0.444902	-0.835252	6328	0.758686	IVANOVA_HEMATOPOIESIS_LATE_PROGENITOR
1806	ARPC5L	Arpc5l	chr2:38863659-38871392	0.873046	0.461339	0.444902	-0.834091	6334	5.41104	IVANOVA_HEMATOPOIESIS_LATE_PROGENITOR,IVANOVA_HEMATOPOIESIS_STEM_CELL_LONG_TERM
1807	CLDN15	Cldn15	chr5:137443739-137451710	0.791261	0.461636	0.444902	-0.833484	6337	5.37776	IVANOVA_HEMATOPOIESIS_LATE_PROGENITOR
1808	PTPRCAP	Ptprcap	chr19:4154646-4156710	1.68366	0.46173	0.444902	0.833291	6338	0.741285	OSWALD_HEMATOPOIETIC_STEM_CELL_IN_COLLAGEN_GEL_DN,IVANOVA_HEMATOPOIESIS_STEM_CELL_AND_PROGENITOR
1809	PCMTD1	Pcmtd1	chr1:7079001-7163709	1.23187	0.461757	0.444902	0.833236	6339	4.22334	IVANOVA_HEMATOPOIESIS_STEM_CELL_AND_PROGENITOR
1810	ADAM22	Adam22	chr5:8072352-8368081	2.71441	0.461849	0.444902	0.833049	6343	1.92631	IVANOVA_HEMATOPOIESIS_STEM_CELL_LONG_TERM
1811	HADH	Hadh	chr3:130936342-130974955	0.79402	0.461901	0.444902	-0.832943	6344	3.54742	JAATINEN_HEMATOPOIETIC_STEM_CELL_UP
1812	IL5RA	Il5ra	chr6:106660373-106699031	3.8745	0.462538	0.444902	0.831643	6355	3.51238	KEGG_HEMATOPOIETIC_CELL_LINEAGE
1813	TRAFD1	Trafd1	chr5:121821735-121835624	2.2239	0.462578	0.444902	0.831562	6357	4.28323	IVANOVA_HEMATOPOIESIS_STEM_CELL
1814	TTC21B	Ttc21b	chr2:66022386-66094674	1.3096	0.463173	0.444902	0.83035	6365	0.822274	IVANOVA_HEMATOPOIESIS_STEM_CELL_AND_PROGENITOR
1815	ARMCX2	Armcx2	chrX:131338686-131343533	1.38492	0.463421	0.444902	0.829844	6371	2.77851	JAATINEN_HEMATOPOIETIC_STEM_CELL_UP,IVANOVA_HEMATOPOIESIS_STEM_CELL_AND_PROGENITOR
1816	CEBPZ	Cebpz	chr17:79318343-79336410	1.24189	0.463821	0.444902	0.829032	6379	5.37132	IVANOVA_HEMATOPOIESIS_INTERMEDIATE_PROGENITOR,IVANOVA_HEMATOPOIESIS_STEM_CELL_AND_PROGENITOR
1817	CLASP1	Clasp1	chr1:120285635-120506039	0.767382	0.463954	0.444902	-0.828761	6381	3.03604	IVANOVA_HEMATOPOIESIS_EARLY_PROGENITOR
1818	FRMD4B	Frmd4b	chr6:97236861-97567651	0.762337	0.464786	0.445158	-0.827071	6387	1.83201	JAATINEN_HEMATOPOIETIC_STEM_CELL_UP
1819	ITM2C	Itm2c	chr1:87791085-87805273	0.782331	0.465418	0.445158	-0.825788	6396	1.7667	JAATINEN_HEMATOPOIETIC_STEM_CELL_UP
1820	TPRKB	Tprkb	chr6:85865751-85880276	1.45864	0.465458	0.445158	0.825707	6397	5.07559	IVANOVA_HEMATOPOIESIS_STEM_CELL_AND_PROGENITOR
1821	RHBDD2	Rhbdd2	chr5:136108524-136122246	1.23949	0.465591	0.445158	0.825438	6398	2.83095	IVANOVA_HEMATOPOIESIS_STEM_CELL_AND_PROGENITOR
1822	RNF219	Rnf219	chr14:104876751-104921883	1.22804	0.465705	0.445158	0.825207	6401	3.46779	IVANOVA_HEMATOPOIESIS_EARLY_PROGENITOR
1823	CRYZL1	Cryzl1	chr16:91689703-91728844	0.844584	0.465855	0.445158	-0.824901	6404	6.13393	IVANOVA_HEMATOPOIESIS_EARLY_PROGENITOR
1824	DCAF6	Dcaf6	chr1:167259634-167390594	0.810088	0.466619	0.445426	-0.823355	6411	2.56732	IVANOVA_HEMATOPOIESIS_STEM_CELL_LONG_TERM
1825	L3MBTL2	L3mbtl2	chr15:81494366-81518735	1.3409	0.467065	0.445655	0.822454	6413	5.24661	IVANOVA_HEMATOPOIESIS_LATE_PROGENITOR
1826	ASS1	Ass1	chr2:31325790-31376190	0.842627	0.467572	0.445851	-0.821429	6418	7.66461	OSWALD_HEMATOPOIETIC_STEM_CELL_IN_COLLAGEN_GEL_DN
1827	NUF2	Nuf2	chr1:171428065-171461595	0.890038	0.467936	0.446095	-0.820694	6419	7.30045	IVANOVA_HEMATOPOIESIS_LATE_PROGENITOR
1828	SEPSECS	Sepsecs	chr5:53034646-53060940	2.17409	0.468664	0.446233	0.819226	6427	1.46341	BYSTRYKH_HEMATOPOIESIS_STEM_CELL_QTL_TRANS
1829	FSTL1	Fstl1	chr16:37777141-37836602	1.27829	0.468847	0.446233	0.818856	6430	1.76737	IVANOVA_HEMATOPOIESIS_STEM_CELL_LONG_TERM
1830	IL1B	Il1b	chr2:129190316-129196856	1.38433	0.470086	0.446851	0.816361	6438	7.22925	KEGG_HEMATOPOIETIC_CELL_LINEAGE,OSWALD_HEMATOPOIETIC_STEM_CELL_IN_COLLAGEN_GEL_UP
1831	ABCB10	Abcb10	chr8:126476359-126507022	0.580561	0.470154	0.446851	-0.816225	6439	5.82362	BYSTRYKH_HEMATOPOIESIS_STEM_CELL_QTL_TRANS
1832	LYRM2	Lyrm2	chr4:32887234-32889227	0.816903	0.470525	0.447027	-0.815479	6440	4.92226	LIANG_HEMATOPOIESIS_STEM_CELL_NUMBER_SMALL_VS_HUGE_UP
1833	RUNX1	Runx1	chr16:92601711-92826311	1.20606	0.470976	0.447027	0.814574	6446	3.4913	OSWALD_HEMATOPOIETIC_STEM_CELL_IN_COLLAGEN_GEL_UP,BYSTRYKH_HEMATOPOIESIS_STEM_CELL_QTL_CIS
1834	GSPT1	Gspt1	chr16:11216334-11254418	1.19225	0.471473	0.447027	0.813576	6452	5.35692	BYSTRYKH_HEMATOPOIESIS_STEM_CELL_QTL_TRANS
1835	POLR3E	Polr3e	chr7:128061258-128090946	2.82061	0.47181	0.447027	0.8129	6458	3.05445	IVANOVA_HEMATOPOIESIS_INTERMEDIATE_PROGENITOR
1836	TOMM70A	Tomm70a	chr16:57121827-57154643	1.17974	0.471963	0.447027	0.812593	6461	4.41929	BYSTRYKH_HEMATOPOIESIS_STEM_CELL_QTL_TRANS
1837	CDC123	Cdc123	chr2:5715340-5766006	0.871142	0.472665	0.447112	-0.811187	6469	8.17987	IVANOVA_HEMATOPOIESIS_LATE_PROGENITOR
1838	NUFIP1	Nufip1	chr14:76510698-76537186	0.792789	0.473138	0.447464	-0.81024	6471	1.82796	IVANOVA_HEMATOPOIESIS_STEM_CELL_AND_PROGENITOR
1839	TRAPPC3	Trappc3	chr4:125939649-125953127	0.827099	0.473504	0.447696	-0.80951	6472	5.19359	IVANOVA_HEMATOPOIESIS_STEM_CELL_SHORT_TERM
1840	BCL7B	Bcl7b	chr5:135644242-135657722	2.07288	0.473739	0.447745	0.80904	6475	1.92508	BYSTRYKH_HEMATOPOIESIS_STEM_CELL_QTL_TRANS
1841	PDCD1	Pdcd1	chr1:95934884-95949130	1.4196	0.47442	0.447922	0.807681	6481	0.848149	BYSTRYKH_HEMATOPOIESIS_STEM_CELL_QTL_TRANS
1842	ZDHHC17	Zdhhc17	chr10:110380093-110447064	1.8578	0.474618	0.447963	0.807285	6484	3.96445	IVANOVA_HEMATOPOIESIS_STEM_CELL_LONG_TERM
1843	AKTIP	Aktip	chr8:93647398-93659395	0.690018	0.475259	0.447988	-0.806007	6490	3.48764	BYSTRYKH_HEMATOPOIESIS_STEM_CELL_QTL_TRANS
1844	SRPR	Srpr	chr9:35018788-35024588	0.635061	0.475763	0.448214	-0.805003	6496	6.85715	IVANOVA_HEMATOPOIESIS_STEM_CELL_AND_PROGENITOR
1845	OCRL	Ocrl	chrX:45265633-45319043	1.2521	0.4764	0.448284	0.803735	6501	2.62979	IVANOVA_HEMATOPOIESIS_STEM_CELL_AND_PROGENITOR
1846	CDC42EP3	Cdc42ep3	chr17:79733365-79754431	0.84852	0.476404	0.448284	-0.803729	6503	4.25528	OSWALD_HEMATOPOIETIC_STEM_CELL_IN_COLLAGEN_GEL_UP
1847	MRPS26	Mrps26	chr2:130389493-130391130	0.79991	0.477192	0.448284	-0.802162	6510	1.72917	IVANOVA_HEMATOPOIESIS_EARLY_PROGENITOR
1848	MIDN	Midn	chr10:79611035-79621112	2.53219	0.477247	0.448284	0.802053	6511	1.68428	IVANOVA_HEMATOPOIESIS_STEM_CELL_AND_PROGENITOR
1849	PGM1	Pgm2	chr4:99602056-99659899	1.2271	0.477269	0.448284	0.802009	6512	4.26578	IVANOVA_HEMATOPOIESIS_STEM_CELL_AND_PROGENITOR
1850	2014-03-02	2014-03-02	chr17:33822657-33855615	0.792334	0.478154	0.448361	-0.800253	6522	5.83519	JAATINEN_HEMATOPOIETIC_STEM_CELL_DN
1851	HSPD1	Hspd1	chr1:55134678-55144776	0.887502	0.478748	0.448541	-0.799076	6532	8.93795	JAATINEN_HEMATOPOIETIC_STEM_CELL_UP,BYSTRYKH_HEMATOPOIESIS_STEM_CELL_QTL_TRANS
1852	ABCA1	Abca1	chr4:53043661-53172767	1.21826	0.480021	0.449092	0.796557	6539	3.03746	BYSTRYKH_HEMATOPOIESIS_STEM_CELL_AND_BRAIN_QTL_TRANS
1853	TTC17	Ttc17	chr2:94140923-94246846	1.33925	0.480256	0.449092	0.796093	6541	5.27058	BYSTRYKH_HEMATOPOIESIS_STEM_CELL_AND_BRAIN_QTL_TRANS
1854	MFSD10	Mfsd10	chr5:34976296-34979763	1.74866	0.48027	0.449092	0.796065	6542	2.72897	IVANOVA_HEMATOPOIESIS_INTERMEDIATE_PROGENITOR
1855	CNKSR3	Cnksr3	chr10:3134304-3227479	0.624497	0.481472	0.449632	-0.793693	6551	1.14775	JAATINEN_HEMATOPOIETIC_STEM_CELL_UP
1856	CNRIP1	Cnrip1	chr11:16951937-16979375	3.7326	0.48152	0.449632	0.793599	6552	1.76207	IVANOVA_HEMATOPOIESIS_STEM_CELL_AND_PROGENITOR
1857	LBH	Lbh	chr17:73267645-73291286	0.729868	0.481535	0.449632	-0.79357	6553	1.1644	JAATINEN_HEMATOPOIETIC_STEM_CELL_DN
1858	PAFAH1B2	Pafah1b2	chr9:45773394-45792954	0.583567	0.481824	0.449632	-0.793001	6558	4.09526	OSWALD_HEMATOPOIETIC_STEM_CELL_IN_COLLAGEN_GEL_UP,BYSTRYKH_HEMATOPOIESIS_STEM_CELL_QTL_TRANS
1859	CKAP2L	Ckap2l	chr2:129094617-129122900	1.25111	0.482265	0.449843	0.792132	6560	6.22303	IVANOVA_HEMATOPOIESIS_LATE_PROGENITOR
1860	MRPL54	Mrpl54	chr10:80727467-80729671	0.36271	0.48263	0.449894	-0.791413	6565	2.0618	BYSTRYKH_HEMATOPOIESIS_STEM_CELL_QTL_TRANS
1861	ARSB	Arsb	chr13:94541634-94712971	0.647953	0.483378	0.450021	-0.789942	6571	4.09577	IVANOVA_HEMATOPOIESIS_EARLY_PROGENITOR
1862	RAB2A	Rab2a	chr4:8462791-8534849	1.20765	0.48358	0.450021	0.789545	6574	4.48313	RIZ_ERYTHROID_DIFFERENTIATION,RIZ_ERYTHROID_DIFFERENTIATION_CCNE1,BYSTRYKH_HEMATOPOIESIS_STEM_CELL_AND_BRAIN_QTL_TRANS,BYSTRYKH_HEMATOPOIESIS_STEM_CELL_QTL_TRANS
1863	MCCC1	Mccc1	chr3:35858231-35899600	1.16735	0.483702	0.450021	0.789306	6576	4.45182	IVANOVA_HEMATOPOIESIS_STEM_CELL_AND_PROGENITOR
1864	CTTN	Cttn	chr7:151621629-151656646	1.23031	0.483852	0.450056	0.789011	6579	2.61385	JAATINEN_HEMATOPOIETIC_STEM_CELL_DN
1865	XPNPEP1	Xpnpep1	chr19:53065673-53113032	1.14891	0.484795	0.450346	0.787161	6588	7.69571	BYSTRYKH_HEMATOPOIESIS_STEM_CELL_QTL_TRANS
1866	PBX3	Pbx3	chr2:34027429-34227556	1.31665	0.485444	0.450608	0.78589	6591	1.41834	RIZ_ERYTHROID_DIFFERENTIATION_HEMGN,RIZ_ERYTHROID_DIFFERENTIATION_12HR
1867	DNMT3B	Dnmt3b	chr2:153475190-153513466	1.22853	0.485519	0.450608	0.785743	6594	2.7846	JAATINEN_HEMATOPOIETIC_STEM_CELL_UP,IVANOVA_HEMATOPOIESIS_STEM_CELL_AND_PROGENITOR
1868	CDT1	Cdt1	chr8:125091915-125097030	2.10709	0.487594	0.451164	0.781689	6614	4.85122	IVANOVA_HEMATOPOIESIS_EARLY_PROGENITOR
1869	BCL2L11	Bcl2l11	chr2:127951774-127988283	1.17297	0.488353	0.451525	0.780209	6619	3.91725	JAATINEN_HEMATOPOIETIC_STEM_CELL_DN,IVANOVA_HEMATOPOIESIS_STEM_CELL
1870	ELP3	Elp3	chr14:66149293-66211847	1.16906	0.488991	0.451842	0.778966	6623	5.54046	IVANOVA_HEMATOPOIESIS_EARLY_PROGENITOR
1871	NDUFAF1	Ndufaf1	chr2:119481187-119488534	0.833366	0.48955	0.451913	-0.777879	6628	4.52414	BYSTRYKH_HEMATOPOIESIS_STEM_CELL_QTL_TRANS
1872	SOD2	Sod2	chr17:13200705-13210985	1.25196	0.490373	0.451959	0.77628	6640	4.91454	OSWALD_HEMATOPOIETIC_STEM_CELL_IN_COLLAGEN_GEL_UP,IVANOVA_HEMATOPOIESIS_STEM_CELL_AND_PROGENITOR
1873	MFNG	Mfng	chr15:78586313-78603875	0.814933	0.491077	0.452262	-0.774912	6644	2.03652	IVANOVA_HEMATOPOIESIS_STEM_CELL_AND_PROGENITOR
1874	IMPACT	Impact	chr18:13130761-13151457	1.34155	0.492113	0.452513	0.772906	6654	3.46404	GAZDA_DIAMOND_BLACKFAN_ANEMIA_PROGENITOR_DN
1875	CAPN7	Capn7	chr14:32149910-32185169	0.63309	0.492453	0.452513	-0.772248	6660	4.25869	BYSTRYKH_HEMATOPOIESIS_STEM_CELL_QTL_TRANS
1876	PRRG2	Prrg2	chr7:52308977-52317022	1.91569	0.492862	0.452615	0.771455	6664	2.13054	BYSTRYKH_HEMATOPOIESIS_STEM_CELL_QTL_TRANS
1877	PRPSAP1	Prpsap1	chr11:116332130-116351660	1.23005	0.494434	0.452847	0.76842	6676	2.89311	IVANOVA_HEMATOPOIESIS_EARLY_PROGENITOR
1878	FUT8	Fut8	chr12:78340008-78576974	0.790292	0.494862	0.452847	-0.767595	6684	4.95853	IVANOVA_HEMATOPOIESIS_STEM_CELL_AND_PROGENITOR
1879	GATC	Gatc	chr5:115783251-115791170	1.74543	0.494954	0.452847	0.767417	6686	3.124	IVANOVA_HEMATOPOIESIS_LATE_PROGENITOR
1880	IDH2	Idh2	chr7:87239736-87260236	0.567375	0.495508	0.452847	-0.76635	6696	3.83362	IVANOVA_HEMATOPOIESIS_EARLY_PROGENITOR
1881	CHD1L	Chd1l	chr3:97364671-97414113	1.27632	0.495582	0.452847	0.766208	6697	4.18547	BYSTRYKH_HEMATOPOIESIS_STEM_CELL_QTL_TRANS
1882	TMEM165	Tmem165	chr5:76612905-76638269	0.515059	0.495845	0.452896	-0.765701	6700	3.94132	IVANOVA_HEMATOPOIESIS_LATE_PROGENITOR
1883	ARMCX1	Armcx1	chrX:131252528-131256451	0.778882	0.496417	0.453095	-0.764601	6705	1.19436	JAATINEN_HEMATOPOIETIC_STEM_CELL_UP
1884	DPP7	Dpp7	chr2:25207810-25211852	0.838558	0.496637	0.453098	-0.764179	6707	3.88099	BYSTRYKH_HEMATOPOIESIS_STEM_CELL_QTL_CIS,BYSTRYKH_HEMATOPOIESIS_STEM_CELL_AND_BRAIN_QTL_CIS
1885	2014-09-08	2014-09-08	chr11:53333302-53357598	0.741954	0.496717	0.453098	-0.764024	6709	4.13519	OSWALD_HEMATOPOIETIC_STEM_CELL_IN_COLLAGEN_GEL_UP,IVANOVA_HEMATOPOIESIS_LATE_PROGENITOR
1886	SSR2	Ssr2	chr3:88383593-88392335	0.872431	0.49763	0.453526	-0.762271	6715	7.66311	IVANOVA_HEMATOPOIESIS_INTERMEDIATE_PROGENITOR
1887	G6PD	G6pdx	chrX:71654825-71674500	1.13202	0.498236	0.4538	0.761109	6719	9.19584	IVANOVA_HEMATOPOIESIS_LATE_PROGENITOR
1888	GSR	Gsr	chr8:34763710-34808634	0.774571	0.498673	0.4538	-0.760272	6725	6.83465	IVANOVA_HEMATOPOIESIS_LATE_PROGENITOR
1889	NEK1	Nek1	chr8:63472017-63609031	0.537481	0.499284	0.453926	-0.759101	6730	0.31865	BYSTRYKH_HEMATOPOIESIS_STEM_CELL_AND_BRAIN_QTL_TRANS,BYSTRYKH_HEMATOPOIESIS_STEM_CELL_QTL_TRANS
1890	KRT18	Krt18	chr15:101858647-101862457	0.66797	0.499593	0.453948	-0.758512	6735	0.324377	IVANOVA_HEMATOPOIESIS_STEM_CELL_AND_PROGENITOR
1891	DNAJB2	Dnajb2	chr1:75233277-75242265	0.789446	0.4998	0.453948	-0.758116	6738	4.59841	BYSTRYKH_HEMATOPOIESIS_STEM_CELL_QTL_TRANS
1892	RABEPK	Rabepk	chr2:34634186-34655311	0.846813	0.500194	0.454015	-0.757362	6740	6.18981	IVANOVA_HEMATOPOIESIS_INTERMEDIATE_PROGENITOR
1893	UFC1	Ufc1	chr1:173218695-173225113	0.857684	0.50041	0.454015	-0.756948	6743	7.49045	IVANOVA_HEMATOPOIESIS_LATE_PROGENITOR
1894	VPS35	Vps35	chr8:87784291-87823396	0.771699	0.501295	0.454174	-0.75526	6752	7.93155	BYSTRYKH_HEMATOPOIESIS_STEM_CELL_QTL_TRANS,IVANOVA_HEMATOPOIESIS_STEM_CELL_LONG_TERM
1895	ATP6AP2	Atp6ap2	chrX:12164996-12194091	1.10021	0.501489	0.454174	0.75489	6756	8.35232	IVANOVA_HEMATOPOIESIS_INTERMEDIATE_PROGENITOR
1896	OSTM1	Ostm1	chr10:42398723-42422261	1.20763	0.501749	0.454197	0.754393	6760	4.56574	IVANOVA_HEMATOPOIESIS_LATE_PROGENITOR
1897	AHCYL1	Ahcyl1	chr3:107466038-107499466	1.17368	0.501781	0.454197	0.754334	6761	5.18312	OSWALD_HEMATOPOIETIC_STEM_CELL_IN_COLLAGEN_GEL_UP
1898	SRD5A1	Srd5a1	chr13:69712327-69750341	3.83224	0.502715	0.454437	0.752554	6770	1.53137	IVANOVA_HEMATOPOIESIS_EARLY_PROGENITOR
1899	CD320	Cd320	chr17:33980036-33986719	1.40463	0.503049	0.454629	0.751918	6771	0.618059	BYSTRYKH_HEMATOPOIESIS_STEM_CELL_QTL_TRANS
1900	MAPK1	Mapk1	chr16:16983475-17047546	1.18226	0.503609	0.454892	0.750855	6773	6.68426	IVANOVA_HEMATOPOIESIS_LATE_PROGENITOR
1901	TMEM161A	Tmem161a	chr8:72696310-72707562	0.643713	0.503751	0.454892	-0.750585	6776	1.19282	IVANOVA_HEMATOPOIESIS_EARLY_PROGENITOR
1902	ICAM1	Icam1	chr9:20820404-20833240	2.49492	0.504054	0.454909	0.750008	6781	2.99177	OSWALD_HEMATOPOIETIC_STEM_CELL_IN_COLLAGEN_GEL_UP
1903	IPO7	Ipo7	chr7:117161939-117198628	1.72504	0.504165	0.454923	0.749798	6782	4.56345	JAATINEN_HEMATOPOIETIC_STEM_CELL_UP
1904	RAC1	Rac1	chr5:144266349-144288861	0.536362	0.504236	0.454923	-0.749663	6783	6.73352	BYSTRYKH_HEMATOPOIESIS_STEM_CELL_IL3RA
1905	ATP5C1	Atp5c1	chr2:9977659-10002137	0.894183	0.504317	0.454923	-0.74951	6784	9.23556	OSWALD_HEMATOPOIETIC_STEM_CELL_IN_COLLAGEN_GEL_DN
1906	HSPA13	Hspa13	chr16:75755438-75767063	1.34264	0.504587	0.454923	0.748997	6787	4.95638	IVANOVA_HEMATOPOIESIS_LATE_PROGENITOR
1907	PPIL1	Ppil1	chr17:29387780-29400916	0.872548	0.50516	0.455273	-0.747909	6790	7.11039	IVANOVA_HEMATOPOIESIS_LATE_PROGENITOR
1908	ERMP1	Ermp1	chr19:29684373-29722910	1.14824	0.505202	0.455273	0.747831	6791	4.30916	JAATINEN_HEMATOPOIETIC_STEM_CELL_UP
1909	KPNB1	Kpnb1	chr11:97021024-97049206	0.603921	0.505443	0.455341	-0.747373	6793	6.52428	OSWALD_HEMATOPOIETIC_STEM_CELL_IN_COLLAGEN_GEL_UP
1910	SSR4	Ssr4	chrX:71032401-71036161	0.825722	0.507335	0.456121	-0.743794	6807	7.98216	IVANOVA_HEMATOPOIESIS_EARLY_PROGENITOR
1911	HDGF	Hdgf	chr3:87710243-87720054	0.873488	0.508023	0.456538	-0.742495	6810	5.37625	BYSTRYKH_HEMATOPOIESIS_STEM_CELL_QTL_TRANS,IVANOVA_HEMATOPOIESIS_INTERMEDIATE_PROGENITOR
1912	CFLAR	Cflar	chr1:58770130-58815726	1.16441	0.508513	0.456644	0.74157	6815	7.69332	OSWALD_HEMATOPOIETIC_STEM_CELL_IN_COLLAGEN_GEL_UP
1913	GBA	Gba	chr3:89006850-89012601	1.14269	0.508909	0.456691	0.740823	6819	7.48933	LIANG_HEMATOPOIESIS_STEM_CELL_NUMBER_LARGE_VS_TINY_UP
1914	PLA2G4A	Pla2g4a	chr1:151676752-151808414	1.14878	0.509051	0.456691	0.740555	6821	6.21649	JAATINEN_HEMATOPOIETIC_STEM_CELL_UP
1915	TRAF1	Traf1	chr2:34798778-34817292	1.40179	0.509378	0.456691	0.739941	6824	1.64958	IVANOVA_HEMATOPOIESIS_STEM_CELL_LONG_TERM
1916	CDS2	Cds2	chr2:132088993-132137777	1.15791	0.509564	0.456691	0.739589	6825	4.23787	BYSTRYKH_HEMATOPOIESIS_STEM_CELL_QTL_TRANS
1917	BZRAP1	Bzrap1	chr11:87574043-87599430	72.5111	0.509762	0.456691	0.739216	6828	4.05332	OSWALD_HEMATOPOIETIC_STEM_CELL_IN_COLLAGEN_GEL_DN
1918	ALDH1A1	Aldh1a1	chr19:20676472-20717952	0.850768	0.509947	0.456691	-0.738869	6829	6.38973	OSWALD_HEMATOPOIETIC_STEM_CELL_IN_COLLAGEN_GEL_UP,JAATINEN_HEMATOPOIETIC_STEM_CELL_UP
1919	IL18	Il18	chr9:50373473-50389942	2.57332	0.510235	0.456691	0.738327	6831	5.81327	JAATINEN_HEMATOPOIETIC_STEM_CELL_UP
1920	DNAJB4	Dnajb4	chr3:151846919-151856807	1.15825	0.510352	0.456691	0.738108	6835	5.3458	ADDYA_ERYTHROID_DIFFERENTIATION_BY_HEMIN
1921	DIP2B	Dip2b	chr15:99984827-100049904	1.21278	0.51045	0.456691	0.737923	6837	4.58095	IVANOVA_HEMATOPOIESIS_STEM_CELL_LONG_TERM
1922	GJA1	Gja1	chr10:56097106-56110225	0.63045	0.510977	0.456691	-0.736932	6846	2.844	IVANOVA_HEMATOPOIESIS_STEM_CELL_AND_PROGENITOR
1923	UGDH	Ugdh	chr5:65804461-65827081	1.14639	0.512367	0.457353	0.734324	6856	4.80718	IVANOVA_HEMATOPOIESIS_LATE_PROGENITOR
1924	BCKDHB	Bckdhb	chr9:83842388-84017847	3.41393	0.513274	0.457707	0.732625	6862	1.37677	IVANOVA_HEMATOPOIESIS_EARLY_PROGENITOR
1925	TMEM56	Tmem56	chr3:120904928-120966234	1.1546	0.514372	0.458004	0.730572	6873	4.11293	LIANG_HEMATOPOIESIS_STEM_CELL_NUMBER_LARGE_VS_TINY_DN,LIANG_HEMATOPOIESIS_STEM_CELL_NUMBER_SMALL_VS_HUGE_UP,LIANG_HEMATOPOIESIS_STEM_CELL_NUMBER_QTL
1926	HSPA9	Hspa9	chr18:35097069-35114005	1.1602	0.514751	0.458136	0.729862	6875	5.89228	IVANOVA_HEMATOPOIESIS_EARLY_PROGENITOR,IVANOVA_HEMATOPOIESIS_STEM_CELL_AND_PROGENITOR
1927	ALAS1	Alas1	chr9:106135786-106150285	0.746543	0.514868	0.458136	-0.729644	6876	7.00257	BYSTRYKH_HEMATOPOIESIS_STEM_CELL_QTL_TRANS,IVANOVA_HEMATOPOIESIS_LATE_PROGENITOR
1928	SMARCA4	Smarca4	chr9:21420613-21507811	0.866856	0.514966	0.458136	-0.729462	6879	4.7714	GAZDA_DIAMOND_BLACKFAN_ANEMIA_PROGENITOR_DN,IVANOVA_HEMATOPOIESIS_EARLY_PROGENITOR
1929	GNG12	Gng12	chr6:66846450-66971288	0.801164	0.515386	0.458177	-0.728677	6884	5.29335	LIANG_HEMATOPOIESIS_STEM_CELL_NUMBER_LARGE_VS_TINY_UP,IVANOVA_HEMATOPOIESIS_LATE_PROGENITOR
1930	HSPBAP1	Hspbap1	chr16:35770472-35828548	0.810501	0.51611	0.458745	-0.727327	6885	2.50241	IVANOVA_HEMATOPOIESIS_LATE_PROGENITOR
1931	SF3A3	Sf3a3	chr4:124392105-124409666	0.894432	0.516463	0.458934	-0.72667	6887	6.14344	OSWALD_HEMATOPOIETIC_STEM_CELL_IN_COLLAGEN_GEL_UP
1932	CD34	Cd34	chr1:196765015-196787486	0.831208	0.517866	0.459447	-0.724058	6898	3.69722	KEGG_HEMATOPOIETIC_CELL_LINEAGE,JAATINEN_HEMATOPOIETIC_STEM_CELL_UP,BYSTRYKH_HEMATOPOIESIS_STEM_CELL_QTL_TRANS,IVANOVA_HEMATOPOIESIS_EARLY_PROGENITOR
1933	FCGR2A	Fcgr3	chr1:172981300-172989534	0.900353	0.518178	0.459524	-0.723479	6901	8.84046	JAATINEN_HEMATOPOIETIC_STEM_CELL_DN,BYSTRYKH_HEMATOPOIESIS_STEM_CELL_QTL_TRANS,ADDYA_ERYTHROID_DIFFERENTIATION_BY_HEMIN
1934	MAPRE2	Mapre2	chr18:23910834-24052362	1.13177	0.518505	0.459614	0.722872	6904	7.18049	OSWALD_HEMATOPOIETIC_STEM_CELL_IN_COLLAGEN_GEL_DN,IVANOVA_HEMATOPOIESIS_INTERMEDIATE_PROGENITOR
1935	CENPV	Cenpv	chr11:62338447-62352763	34.4374	0.518894	0.459722	0.722151	6907	3.52249	IVANOVA_HEMATOPOIESIS_EARLY_PROGENITOR
1936	ATP6V0E1	Atp6v0e	chr17:26813341-26836591	0.857723	0.51988	0.460329	-0.72032	6910	9.51291	OSWALD_HEMATOPOIETIC_STEM_CELL_IN_COLLAGEN_GEL_UP,IVANOVA_HEMATOPOIESIS_LATE_PROGENITOR
1937	TUBGCP4	Tubgcp4	chr2:120996942-121022854	1.24258	0.520239	0.460329	0.719656	6914	3.86084	BYSTRYKH_HEMATOPOIESIS_STEM_CELL_QTL_CIS,BYSTRYKH_HEMATOPOIESIS_STEM_CELL_AND_BRAIN_QTL_CIS
1938	IPO8	Ipo8	chr6:148719206-148779989	0.517841	0.520563	0.460329	-0.719056	6919	3.46174	BYSTRYKH_HEMATOPOIESIS_STEM_CELL_QTL_TRANS
1939	ACSL3	Acsl3	chr1:78654400-78704317	1.23166	0.520599	0.460329	0.71899	6921	1.79278	IVANOVA_HEMATOPOIESIS_STEM_CELL_AND_PROGENITOR
1940	PBX2	Pbx2	chr17:34729416-34734286	0.799757	0.520793	0.460362	-0.71863	6923	1.24321	RIZ_ERYTHROID_DIFFERENTIATION,RIZ_ERYTHROID_DIFFERENTIATION_CCNE1
1941	ZNF275	Zfp275	chrX:70587960-70604418	1.24606	0.520905	0.460362	0.718423	6924	1.63909	BYSTRYKH_HEMATOPOIESIS_STEM_CELL_QTL_CIS,IVANOVA_HEMATOPOIESIS_STEM_CELL_AND_PROGENITOR
1942	TGFBRAP1	Tgfbrap1	chr1:43104114-43155467	0.808997	0.521364	0.460414	-0.717575	6930	1.39601	JAATINEN_HEMATOPOIETIC_STEM_CELL_UP
1943	SORBS3	Sorbs3	chr14:70580275-70607444	0.799481	0.521874	0.460525	-0.71663	6933	1.17652	BYSTRYKH_HEMATOPOIESIS_STEM_CELL_QTL_TRANS
1944	GLE1	Gle1	chr2:29790947-29814175	0.870294	0.522115	0.460525	-0.716186	6937	5.19898	IVANOVA_HEMATOPOIESIS_STEM_CELL_LONG_TERM
1945	FKBPL	Fkbpl	chr17:34781828-34783272	0.809995	0.522383	0.460559	-0.71569	6941	2.1852	BYSTRYKH_HEMATOPOIESIS_STEM_CELL_QTL_TRANS
1946	SCD	Scd1	chr19:44468941-44482199	1.23971	0.522431	0.460559	0.715603	6942	5.55647	JAATINEN_HEMATOPOIETIC_STEM_CELL_UP,IVANOVA_HEMATOPOIESIS_STEM_CELL
1947	GALK1	Galk1	chr11:115869671-115874033	29.3326	0.522977	0.460735	0.714595	6945	3.62068	IVANOVA_HEMATOPOIESIS_INTERMEDIATE_PROGENITOR
1948	MED1	Med1	chr11:98013469-98054607	0.577073	0.522982	0.460735	-0.714585	6946	5.88871	BYSTRYKH_HEMATOPOIESIS_STEM_CELL_QTL_CIS,BYSTRYKH_HEMATOPOIESIS_STEM_CELL_AND_BRAIN_QTL_CIS
1949	IL2RB	Il2rb	chr15:78310979-78325452	0.834285	0.523194	0.460767	-0.714195	6949	3.51307	OSWALD_HEMATOPOIETIC_STEM_CELL_IN_COLLAGEN_GEL_UP,JAATINEN_HEMATOPOIETIC_STEM_CELL_DN,BYSTRYKH_HEMATOPOIESIS_STEM_CELL_QTL_TRANS
1950	NXF1	Nxf1	chr19:8831593-8845400	1.10455	0.523663	0.460915	0.71333	6953	8.18898	BYSTRYKH_HEMATOPOIESIS_STEM_CELL_AND_BRAIN_QTL_TRANS
1951	CNIH	Cnih	chr14:47395242-47408032	0.880403	0.523785	0.460956	-0.713105	6954	6.50937	BYSTRYKH_HEMATOPOIESIS_STEM_CELL_QTL_CIS
1952	ATF2	Atf2	chr2:73654579-73730685	1.23461	0.527353	0.462898	0.706549	6972	5.25268	BYSTRYKH_HEMATOPOIESIS_STEM_CELL_QTL_TRANS
1953	HIF1A	Hif1a	chr12:75008854-75048516	0.621912	0.527799	0.463208	-0.705731	6973	3.70692	BAKER_HEMATOPOIESIS_STAT3_TARGETS
1954	FXR1	Fxr1	chr3:33919001-33968266	0.901348	0.528362	0.463334	-0.704701	6977	6.5277	BYSTRYKH_HEMATOPOIESIS_STEM_CELL_QTL_TRANS
1955	EIF2B4	Eif2b4	chr5:31489931-31495512	1.63881	0.528447	0.463334	0.704547	6978	4.48699	BYSTRYKH_HEMATOPOIESIS_STEM_CELL_AND_BRAIN_QTL_TRANS
1956	AK2	Ak2	chr4:128670509-128685642	0.818783	0.528532	0.463334	-0.704391	6979	3.85893	BYSTRYKH_HEMATOPOIESIS_STEM_CELL_QTL_TRANS
1957	MAP3K4	Map3k4	chr17:12420487-12511526	1.22172	0.529231	0.463564	0.703112	6986	2.93289	IVANOVA_HEMATOPOIESIS_EARLY_PROGENITOR
1958	SSB	Ssb	chr2:69699619-69709903	0.904798	0.529324	0.463564	-0.702942	6988	8.92424	OSWALD_HEMATOPOIETIC_STEM_CELL_IN_COLLAGEN_GEL_UP
1959	SAT1	Sat1	chrX:151647682-151650952	0.865606	0.529657	0.463596	-0.702334	6990	10.2539	IVANOVA_HEMATOPOIESIS_LATE_PROGENITOR
1960	LUC7L	Luc7l	chr17:26389855-26417668	0.836964	0.529815	0.463663	-0.702044	6993	3.02991	BYSTRYKH_HEMATOPOIESIS_STEM_CELL_QTL_TRANS,IVANOVA_HEMATOPOIESIS_EARLY_PROGENITOR,IVANOVA_HEMATOPOIESIS_INTERMEDIATE_PROGENITOR
1961	WDR46	Wdr46	chr17:34077668-34086640	0.800584	0.530076	0.463692	-0.701568	6996	1.87977	BYSTRYKH_HEMATOPOIESIS_STEM_CELL_QTL_TRANS
1962	MT1E	Mt1	chr8:96702989-96704225	0.789471	0.530193	0.463692	-0.701356	6997	7.41722	OSWALD_HEMATOPOIETIC_STEM_CELL_IN_COLLAGEN_GEL_DN
1963	RNF130	Rnf130	chr11:49838833-49918235	0.546967	0.530227	0.463692	-0.701292	6998	5.01063	IVANOVA_HEMATOPOIESIS_LATE_PROGENITOR
1964	C1orf85	0610031J06Rik	chr3:88128945-88132553	1.11598	0.531231	0.464079	0.699462	7003	7.51709	BYSTRYKH_HEMATOPOIESIS_STEM_CELL_AND_BRAIN_QTL_TRANS
1965	MYNN	Mynn	chr3:30501009-30517416	1.19555	0.531362	0.464079	0.699224	7005	5.32143	BYSTRYKH_HEMATOPOIESIS_STEM_CELL_QTL_TRANS
1966	IPO11	Ipo11	chr13:107584519-107726995	0.681595	0.531438	0.464079	-0.699084	7006	4.99429	JAATINEN_HEMATOPOIETIC_STEM_CELL_UP
1967	GTF2I	Gtf2i	chr5:134713704-134790616	0.82764	0.531533	0.464079	-0.698912	7007	2.15691	ADDYA_ERYTHROID_DIFFERENTIATION_BY_HEMIN,IVANOVA_HEMATOPOIESIS_EARLY_PROGENITOR
1968	ZNF711	Zfp711	chrX:109714135-109748671	1.36799	0.531775	0.464079	0.69847	7010	0.299016	JAATINEN_HEMATOPOIETIC_STEM_CELL_UP
1969	WEE1	Wee1	chr7:117265573-117286813	1.18131	0.531776	0.464079	0.69847	7011	3.71749	IVANOVA_HEMATOPOIESIS_EARLY_PROGENITOR
1970	TMEM177	Tmem177	chr1:121804478-121809745	0.885158	0.533172	0.464458	-0.69593	7025	4.8185	IVANOVA_HEMATOPOIESIS_EARLY_PROGENITOR
1971	SUCLA2	Sucla2	chr14:73952593-73995949	1.21114	0.533229	0.464458	0.695825	7026	5.72564	IVANOVA_HEMATOPOIESIS_EARLY_PROGENITOR
1972	PPP1R11	Ppp1r11	chr17:37085300-37088734	0.85798	0.53373	0.464762	-0.694917	7028	6.57303	IVANOVA_HEMATOPOIESIS_EARLY_PROGENITOR
1973	CDK9	Cdk9	chr2:32561302-32568304	1.17059	0.533914	0.464782	0.694582	7030	5.46525	IVANOVA_HEMATOPOIESIS_STEM_CELL_AND_PROGENITOR
1974	ADA	Ada	chr2:163552320-163575913	1.16751	0.534138	0.464782	0.694175	7032	4.6725	IVANOVA_HEMATOPOIESIS_STEM_CELL_AND_PROGENITOR
1975	GGH	Ggh	chr4:19969199-19993258	0.867988	0.535	0.464942	-0.692611	7042	5.36888	BYSTRYKH_HEMATOPOIESIS_STEM_CELL_QTL_CIS
1976	RPS21	Rps21	chr2:179992084-179993149	0.848432	0.53522	0.465067	-0.692213	7043	8.47012	OSWALD_HEMATOPOIETIC_STEM_CELL_IN_COLLAGEN_GEL_DN
1977	CD74	Cd74	chr18:60963503-60972306	1.27895	0.535518	0.465128	0.691673	7046	10.8337	BYSTRYKH_HEMATOPOIESIS_STEM_CELL_QTL_TRANS
1978	EXTL3	Extl3	chr14:65670900-65699312	0.801279	0.535676	0.465199	-0.691387	7047	2.02988	BYSTRYKH_HEMATOPOIESIS_STEM_CELL_QTL_TRANS
1979	SLC41A1	Slc41a1	chr1:133724589-133745438	1.22181	0.536166	0.465558	0.690501	7048	1.53801	IVANOVA_HEMATOPOIESIS_STEM_CELL
1980	SNAPIN	Snapin	chr3:90291949-90294935	1.20678	0.536409	0.465704	0.69006	7049	3.84507	BYSTRYKH_HEMATOPOIESIS_STEM_CELL_QTL_TRANS
1981	SENP8	Senp8	chr9:59583693-59598417	1.40625	0.536771	0.465886	0.689405	7051	2.39139	IVANOVA_HEMATOPOIESIS_EARLY_PROGENITOR
1982	ASCC2	Ascc2	chr11:4537796-4583388	4.01741	0.537982	0.466672	0.687218	7055	3.87536	IVANOVA_HEMATOPOIESIS_LATE_PROGENITOR
1983	PIGX	Pigx	chr16:32084502-32099813	1.17768	0.538091	0.4667	0.687022	7056	3.91244	BYSTRYKH_HEMATOPOIESIS_STEM_CELL_QTL_CIS
1984	ENPEP	Enpep	chr3:128972095-129035667	0.801143	0.538328	0.46684	-0.686594	7057	2.16837	BYSTRYKH_HEMATOPOIESIS_STEM_CELL_QTL_TRANS
1985	MYO1F	Myo1f	chr17:33692652-33744709	1.33439	0.538584	0.466924	0.686133	7058	7.74777	BYSTRYKH_HEMATOPOIESIS_STEM_CELL_QTL_TRANS
1986	SEH1L	Seh1l	chr18:67934530-67955141	1.09864	0.538811	0.466924	0.685722	7061	7.37871	IVANOVA_HEMATOPOIESIS_LATE_PROGENITOR
1987	SMAD7	Smad7	chr18:75527019-75555588	1.24393	0.53896	0.466924	0.685455	7064	1.19944	IVANOVA_HEMATOPOIESIS_STEM_CELL
1988	TXLNA	Txlna	chr4:129303327-129317884	1.25565	0.539307	0.467095	0.68483	7065	3.03419	IVANOVA_HEMATOPOIESIS_STEM_CELL_AND_PROGENITOR
1989	ASB1	Asb1	chr1:93437657-93456167	1.15295	0.540392	0.467615	0.682876	7071	4.91201	IVANOVA_HEMATOPOIESIS_LATE_PROGENITOR
1990	CETN2	Cetn2	chrX:70158904-70163683	0.885872	0.540597	0.467615	-0.682507	7075	6.96995	BYSTRYKH_HEMATOPOIESIS_STEM_CELL_AND_BRAIN_QTL_TRANS
1991	STK3	Stk3	chr15:34805254-35085561	1.15406	0.541909	0.468075	0.680151	7083	5.16858	JAATINEN_HEMATOPOIETIC_STEM_CELL_UP
1992	FYTTD1	Fyttd1	chr16:32877870-32909049	1.25214	0.542214	0.468075	0.679603	7088	3.91384	BYSTRYKH_HEMATOPOIESIS_STEM_CELL_QTL_TRANS,IVANOVA_HEMATOPOIESIS_EARLY_PROGENITOR
1993	RNASEH2B	Rnaseh2b	chr14:62950942-62991829	0.865627	0.542904	0.468527	-0.678365	7091	5.84197	IVANOVA_HEMATOPOIESIS_LATE_PROGENITOR
1994	C1orf54	BC028528	chr3:95688896-95695853	1.1141	0.543639	0.468832	0.677049	7095	5.76909	OSWALD_HEMATOPOIETIC_STEM_CELL_IN_COLLAGEN_GEL_DN
1995	CBX6	Cbx6	chr15:79654328-79664763	0.816543	0.544099	0.468832	-0.676225	7102	1.51042	IVANOVA_HEMATOPOIESIS_STEM_CELL_LONG_TERM
1996	KLF6	Klf6	chr13:5860735-5869639	1.21578	0.545575	0.469293	0.673588	7114	7.55402	OSWALD_HEMATOPOIETIC_STEM_CELL_IN_COLLAGEN_GEL_UP,RIZ_ERYTHROID_DIFFERENTIATION_12HR,ADDYA_ERYTHROID_DIFFERENTIATION_BY_HEMIN
1997	CACYBP	Cacybp	chr1:162133052-162142908	1.1175	0.546108	0.469293	0.672635	7120	5.50241	OSWALD_HEMATOPOIETIC_STEM_CELL_IN_COLLAGEN_GEL_DN
1998	PROM1	Prom1	chr5:44384861-44486007	0.766989	0.546341	0.469293	-0.672221	7124	5.36928	JAATINEN_HEMATOPOIETIC_STEM_CELL_UP,BYSTRYKH_HEMATOPOIESIS_STEM_CELL_QTL_TRANS
[truncated: 915 more rows]
