# Supplementary material for: Splicing factor 3b subunit 1 (Sf3b1) haploinsufficient mice display features of low risk Myelodysplastic syndromes with ring sideroblasts
Source: J Hematol Oncol. 2014 Dec 7;7:89. doi: 10.1186/s13045-014-0089-x (PMC4266210; doi:10.1186/s13045-014-0089-x)
Supplement: Additional file 9: Table S3. — Gene clustered in hematopoietic-related gene sets between Sf3b1 +/− and Sf3b1 +/+ mice. The genes related to the specific gene set are summarized. [file 13045_2014_89_MOESM9_ESM.xlsx]

## Sheet: Sheet1
Table S3. Gene clustered in hematopoietic-related gene sets between Sf3b1+/- and Sf3b1+/+ mice
Gene Set	Number of Genes	Correlation	Direction	PValue	FDR	Description	MSigDBURL	SourceURL	ExpressedGenes
IVANOVA_HEMATOPOIESIS_STEM_CELL_SHORT_TERM	21	-0.049399	Up	0.00747933	0.314132	Genes in the expression cluster 'ST-HSC Shared': up-regulated in short term hematopoietic stem cells (ST-HSC) from adult bone marrow and fetal liver.	http://www.broadinstitute.org/gsea/msigdb/cards/IVANOVA_HEMATOPOIESIS_STEM_CELL_SHORT_TERM.html	NA	APC[1.8];RDM1[0.1];GUF1[4.3];NCOA6[1.3];HIRIP3[0.4];SENP6[0.2];BCLAF1[0.2];MATR3[1.4];BPTF[1.9];IPO5[1.3];PRKCA[0.2];MID1[0.5];GINS4[2.4];KIF16B[1.3];IMPAD1[1.3];DNTT[0.8];TRAPPC3[0.8];MPHOSPH9[1.4];ERBB2IP[0.6];ZRANB1[1.2];AKAP8[1.1]
IVANOVA_HEMATOPOIESIS_STEM_CELL	126	-0.00597335	Up	0.0201386	0.42291	Genes in the expression cluster 'HSC Shared': up-regulated in hematopoietic stem cells (HSC) from adult bone marrow and fetal liver.	http://www.broadinstitute.org/gsea/msigdb/cards/IVANOVA_HEMATOPOIESIS_STEM_CELL.html	NA	NR4A1(2.3);EGR1[1.6];MYCBP2[1.7];SMARCA2[1.7];NFAT5[2.8];SKIL[1.6];UBA5[2.8];FAM117B[1.6];SELM[0.4];PHF17[1.5];PITPNC1[2.5];RASD1[0.5];RBM28[0];PEAK1[5.2];IFI44[0.4];PRKACB[1.5];GDF3[0.1];PPFIBP2[0.2];SLC23A2[1.8];TSPAN6[0.6];POLR2A[0];CPSF2[0];NFKBIA[0];MUC13[1.4];RBBP6[1.9];ZFAND2A[0.1];TSPAN13[0.1];MPRIP[0.1];ANAPC13[0.1];CCAR1[0.1];LRRC49[0.1];NFATC2[1.5];NR4A2[4.8];NCOA2[1.4];TCF25[0.1];ENTP…
IVANOVA_HEMATOPOIESIS_STEM_CELL_LONG_TERM	137	-0.00334129	Up	0.0440469	0.616656	Genes in the expression cluster 'LT-HSC Shared': up-regulated in long term hematopoietic stem cells (LT-HSC) from adult bone marrow and fetal liver.	http://www.broadinstitute.org/gsea/msigdb/cards/IVANOVA_HEMATOPOIESIS_STEM_CELL_LONG_TERM.html	NA	LPP[2.1];HAVCR1[3.1];XRCC1[0.5];DCAF5[1.7];ANGPT1[1.6];ZNF664[0.1];IL4[0];RBM7[0.1];TXNIP[1.3];FOXN3[0.3];EIF4ENIF1[1.8];LENG8[0.3];SPATA7[0.4];ZFP1[0.1];UFSP2[0.1];LACTB[2.1];ATXN1[0.1];PRKCQ[1.5];NUP35[0.7];TNPO1[0];LCA5[2.4];KRR1[1.5];ACADVL[0];ZNF260[0.4];TINF2[0.3];PDE4DIP[1.6];NSRP1[0.1];LTBP1[1.8];SMPD1[0.1];ST8SIA4[1.4];CCDC71[0];PLSCR4[0.3];KDELR2[1.8];NMT1[0];ZKSCAN1[2.1];EPB41L2[0.1];D…
BAKER_HEMATOPOESIS_STAT5_TARGETS	7	-0.148361	Up	0.0639736	0.671723	STAT5 [GeneID=6777] targets in hematopoietic signaling.	http://www.broadinstitute.org/gsea/msigdb/cards/BAKER_HEMATOPOESIS_STAT5_TARGETS.html	NA	BCL2[1.4];CCNE1[2.5];CCND2[0.5];CCND1[1.3];CCND3[1];MYC[1];PIM1[1]
RIZ_ERYTHROID_DIFFERENTIATION_12HR	21	0.00194334	Up	0.224417	0.958597	Selected genes down-regulated in the TLX1 [GeneID=3195] Tet On iEBHX15-4 cells (pro-erythroblasts) at 12 h time point.	http://www.broadinstitute.org/gsea/msigdb/cards/RIZ_ERYTHROID_DIFFERENTIATION_12HR.html	NA	EGR1[1.6];KLF9[2.3];ZNF22[1.7];TSC22D1[0.7];SMAD1[2.3];FOS[0];MLLT3[0.7];NR1H3[0.7];SPIB[0.6];HDAC5[2.7];KEAP1[0.4];PTRF[3];POU6F1[1.5];PBX3[1.3];KLF6[1.2];PIAS3[0.9];JUN[1.1];NOTCH1[1.1];SATB1[1.1];ZFP14[1.1];BACH1[1]
LIANG_HEMATOPOIESIS_STEM_CELL_NUMBER_LARGE_VS_TINY_UP	37	0.027036	Up	0.370035	0.958597	Genes up-regulated in LSK cells (bone marrow) as a function of a QTL for the size of hematopoietic stem cell (HSC) population: comparison of congenic B.D. chr3 (BD, large HSC size) vs parental B6 strain (tiny HSC size).	http://www.broadinstitute.org/gsea/msigdb/cards/LIANG_HEMATOPOIESIS_STEM_CELL_NUMBER_LARGE_VS_TINY_UP.html	NA	HSPA4[1.7];ICAM2[0.2];ARHGAP9[0];GTF3A[2.8];MSR1[0.1];DIO2[3.2];TLR6[1.6];TMEM66[0.1];MANF[0.2];KIAA0101[0.2];LTV1[0.3];NLRX1[1.8];RASGRP2[0.8];FKBP1A[1.4];SERPINE2[1.5];PGAM1[1.2];ITGB1BP1[2.8];CDKN3[0.8];PRTN3[2.9];GPAA1[1.2];TUBA1A[1.1];GBA[1.1];GNG12[0.8];FADS1[0.9];TMEM183A[1.1];TMEM141[0.8];BUB1[1.2];F2RL3[1.2];IL1R1[1.2];ST6GALNAC4[0.9];S100A6[0.9];PTTG1[1.1];GCAT[0.9];GNB4[1.1];FCER1A[1];…
IVANOVA_HEMATOPOIESIS_STEM_CELL_AND_PROGENITOR	388	0.0350391	Up	0.390533	0.958597	Genes in the expression cluster 'HSC and Progenitors Shared': up-regulated in hematopoietic stem cells (HSC) and progenitors from adult bone marrow and fetal liver.	http://www.broadinstitute.org/gsea/msigdb/cards/IVANOVA_HEMATOPOIESIS_STEM_CELL_AND_PROGENITOR.html	NA	NFKBIZ(2.3);SYTL4[2.2];RCN2[2.4];ITPR1[1.5];HMGA2[0.2];TAF1D[0.6];KIAA1279[2.7];HSPA4[1.7];ANGPT1[1.6];ELTD1[1.7];LRRC58[1.6];HUWE1[1.5];DNAJB9[2.5];KIAA0368[1.6];SLC5A6[2.6];RUNX2[1.5];CCDC85B[2];LGALS3BP[0.1];ZNF22[1.7];ABCC1[1.8];CHCHD6[0.5];ITGA6[2.1];BSN[0.4];DUSP12[2.1];TRIM44[1.4];ZNF451[1.8];NAV1[1.7];UBASH3B[3.2];BAZ1B[0];SMARCC1[0.1];RAP2A[1.6];GSTK1[0];TAF4B[1.8];NPL[0.6];NUB1[0];MIPOL…
JAATINEN_HEMATOPOIETIC_STEM_CELL_UP	170	0.0128547	Up	0.393491	0.958597	Genes up-regulated in CD133+ [GeneID=8842] cells (hematopoietic stem cells, HSC) compared to the CD133- cells.	http://www.broadinstitute.org/gsea/msigdb/cards/JAATINEN_HEMATOPOIETIC_STEM_CELL_UP.html	NA	H2AFY(1.9);MYB[1.7];UBR5[1.7];PAICS[0.5];FANCL[0.6];TUSC1[2.2];HMGA2[0.2];TAF1D[0.6];ANGPT1[1.6];SMARCA2[1.7];COL5A1[0.6];KIAA0368[1.6];HPGDS[0];RUNX2[1.5];ZNRF1[0.1];ABCC1[1.8];VAV3[1.4];ITPRIPL2[2.5];PSMB5[0.1];SSBP2[0];ADAT2[0.1];FAM98B[0.6];BCL11A[0.1];JUP[0.1];SYPL1[0];LPIN1[0];FLVCR1[1.5];MRPS27[0.1];SMAD1[2.3];SLC39A10[2.1];CDK4[0.6];FAIM[0];CCDC6[0.1];PON2[0.1];B4GALT6[1.8];DAPK1[0.2];BIV…
BYSTRYKH_HEMATOPOIESIS_STEM_CELL_FLI1	6	-0.169692	Up	0.406109	0.958597	Genes whose expression is coregulated with that of FLI1 [GeneID=2313] in hematopoietic stem cells (HSC).	http://www.broadinstitute.org/gsea/msigdb/cards/BYSTRYKH_HEMATOPOIESIS_STEM_CELL_FLI1.html	NA	FLT3[7];RAB5B[0.6];DBF4[0.7];FANCG[1.1];TAP2[0.9];IL1RL1[1]
RIZ_ERYTHROID_DIFFERENTIATION_APOBEC2	9	-0.0398074	Up	0.420965	0.958597	Selected genes whose expression profile follows that of APOBEC2 [GeneID=10930] in the TLX1 [GeneID=3195] Tet On iEBHX15-4 cells (pro-erythroblasts).	http://www.broadinstitute.org/gsea/msigdb/cards/RIZ_ERYTHROID_DIFFERENTIATION_APOBEC2.html	NA	SAP30BP[0];NFATC2[1.5];MEF2C[0.6];LCOR[1.6];SOX6[2];EYA3[1.1];ZNF235[0.7];GTF3C4[1.2];PIAS3[0.9]
ADDYA_ERYTHROID_DIFFERENTIATION_BY_HEMIN	50	0.0323239	Up	0.427767	0.958597	Selected genes changed in K562 (immortalized erythroleukemia) cells induced by hemin [PubChem=26945] treatment to express erythroid properties.	http://www.broadinstitute.org/gsea/msigdb/cards/ADDYA_ERYTHROID_DIFFERENTIATION_BY_HEMIN.html	NA	ATF3[2.9];EGR1[1.6];MYB[1.7];NCOA1[1.6];ANGPT1[1.6];ETV5[1.7];DHX9[0.6];TXNIP[1.3];BIRC5[0];NPL[0.6];UCP2[0.1];MAFG[0.4];FTH1[1.6];MEF2C[0.6];TAX1BP1[0.1];ADAM10[0.1];INSIG1[0.1];AAK1[4.9];CEBPB[1.5];RTN4[0.3];CPOX[0.7];ID2[0.5];TXNRD1[0.2];MCL1[1.3];HERPUD1[0.3];PTRF[3];CEBPG[0.6];PTP4A3[0.8];NEFH[7.4];SOCS2[13.8];GFI1B[0.8];DNAJB4[1.2];FCGR2A[0.9];GTF2I[0.8];KLF6[1.2];KLF1[2];IER3[1.2];CTSH[1.1…
BIOCARTA_ERYTH_PATHWAY	4	0.653342	Up	0.437305	0.958597	Erythrocyte Differentiation Pathway	http://www.broadinstitute.org/gsea/msigdb/cards/BIOCARTA_ERYTH_PATHWAY.html	http://www.biocarta.com/pathfiles/h_erythPathway.asp	KITLG[1.6];FLT3[7];IGF1[1.1];IL1A[1]
RIZ_ERYTHROID_DIFFERENTIATION_HEMGN	16	0.251136	Up	0.469925	0.958597	Selected gradually up-regulated genes whose expression profile follows that of HEMGN [GeneID=55363] in the TLX1 [GeneID=3195] Tet On iEBHX15-4 cells (pro-erythroblasts).	http://www.broadinstitute.org/gsea/msigdb/cards/RIZ_ERYTHROID_DIFFERENTIATION_HEMGN.html	NA	NCOA1[1.6];TMPO[0];E2F8[0.2];NR4A2[4.8];MPL[1.7];RB1[1.2];ELL2[5.9];PPP1R12C[0.6];CUX1[0.3];KLF5[1.5];ZNF436[1.3];SMARCD2[0.5];FOSB[1.4];PBX3[1.3];EYA2[1.1];RUNX1T1[1]
BAKER_HEMATOPOIESIS_STAT3_TARGETS	14	0.0716276	Up	0.518229	0.958597	STAT3 [GeneID=6774] targets in hematopoietic signaling.	http://www.broadinstitute.org/gsea/msigdb/cards/BAKER_HEMATOPOIESIS_STAT3_TARGETS.html	NA	BIRC5[0];BCL2[1.4];MMP9[1.3];MCL1[1.3];CCND2[0.5];HIF1A[0.6];VEGFA[1.5];CCND1[1.3];PIM2[0.9];CCND3[1];CCNA2[1];FAS[1];MYC[1];PIM1[1]
OSWALD_HEMATOPOIETIC_STEM_CELL_IN_COLLAGEN_GEL_UP	167	0.0369965	Up	0.531122	0.958597	Genes up-regulated in hematopoietic stem cells (HSC, CD34+ [GeneID=947]) cultured in a three-dimentional collagen gel compared to the cells grown in suspension.	http://www.broadinstitute.org/gsea/msigdb/cards/OSWALD_HEMATOPOIETIC_STEM_CELL_IN_COLLAGEN_GEL_UP.html	NA	TREM1(2.8);PTGS2(2.4);ATF3[2.9];EGR1[1.6];CD14[1.9];TAC3[0.1];BTG2[1.4];TIPARP[1.7];ETS2[1.7];IER2[0.3];KLF9[2.3];SF3B1[0.7];CA1[0.7];SMC3[1.5];IL1RN[0.7];TRIB1[1.7];RAB5C[0.1];RPL27A[0];LARP1[1.6];CCR9[1.5];ACSL6[0];CXCL10[0];SLC7A1[1.8];BIRC3[0];TGM4[5.1];KCNJ2[0.1];SGK1[0];SERPINB2[0.5];RPL23[0];ARL4A[0];RCC1[0.6];CDKN1A[1.8];CALR[0.3];EIF5A[0];ALAD[0.8];RPS11[0];NFKBIA[0];PSME4[0];SEC23IP[0];…
BYSTRYKH_HEMATOPOIESIS_STEM_CELL_SCP2_QTL_TRANS	12	0.0254366	Up	0.585557	0.958597	Genes trans-regulated by the hematopoietic stem cell (HSC) proliferation QTL (quantitative trait locus) Scp2.	http://www.broadinstitute.org/gsea/msigdb/cards/BYSTRYKH_HEMATOPOIESIS_STEM_CELL_SCP2_QTL_TRANS.html	NA	PBX1[1.6];TXNIP[1.3];PSMD3[0.1];DHX40[0.3];CTSG[1.3];POLD4[0.8];SPARC[1.8];TEP1[0.5];ATXN2[0.6];MYL4[1.3];DNASE1L2[0.9];HSP90AB1[1]
OSWALD_HEMATOPOIETIC_STEM_CELL_IN_COLLAGEN_GEL_DN	184	0.0483574	Up	0.630363	0.958597	Genes down-regulated in hematopoietic stem cells (HSC, CD34+ [GeneID=947]) cultured in a three-dimentional collagen gel compared to the cells grown in suspension.	http://www.broadinstitute.org/gsea/msigdb/cards/OSWALD_HEMATOPOIETIC_STEM_CELL_IN_COLLAGEN_GEL_DN.html	NA	THBS1(2.7);H2AFY(1.9);PAK2[1.6];ZFX[1.8];TPR[1.5];P4HA1[0];CX3CR1[0.1];MAP3K2[1.6];BANP[0.3];NFAT5[2.8];LGALS3BP[0.1];WDR33[0.5];TXNIP[1.3];DHFR[0];PDPK1[1.5];RLF[1.4];UBE2D1[4];HGSNAT[1.5];TBL1XR1[1.3];IFI44[0.4];EPX[0];AXL[0];BRWD1[0.6];TM6SF1[0.3];RWDD1[0];RAB3GAP2[1.4];ASNS[0.2];GPR56[1.8];TMPO[0];SPP1[0.1];IL13RA1[1.8];EIF5A[0];HIGD2A[0.2];TMOD3[0];BNIP3[0.1];ST8SIA4[1.4];PLAUR[0];ZNF277[0.1…
REACTOME_REGULATION_OF_THE_FANCONI_ANEMIA_PATHWAY	5	0.071114	Up	0.669785	0.958597	Genes involved in Regulation of the Fanconi anemia pathway	http://www.broadinstitute.org/gsea/msigdb/cards/REACTOME_REGULATION_OF_THE_FANCONI_ANEMIA_PATHWAY.html	http://www.reactome.org/cgi-bin/eventbrowser_st_id?ST_ID=REACT_18265	UBA52[0.2];FANCD2[0.2];ATR[1.3];ATM[1.6];USP1[1.2]
GAZDA_DIAMOND_BLACKFAN_ANEMIA_PROGENITOR_UP	29	0.0058291	Up	0.705385	0.958597	Genes up-regulated in common hematopoietic progenitor cells isolated from bone marrow of patients with Diamond-Blackfan anemia (DBA) and mutated RPS19 [GeneID=6223].	http://www.broadinstitute.org/gsea/msigdb/cards/GAZDA_DIAMOND_BLACKFAN_ANEMIA_PROGENITOR_UP.html	NA	NAMPT[1.8];IRF9[0.1];RAB21[2.9];DHRS1[0.3];WIPF2[6.5];ATP6V1B2[0];GGPS1[0.6];FTH1[1.6];BAX[0.5];RRAS2[12.2];U2AF1[0.7];VPS13D[1.3];SDAD1[0.4];HLA-G[0.8];SEMA4D[0.2];PTRF[3];SLC2A3[0.3];ZBTB44[0.4];STAT4[1.2];ANXA5[1.3];PDE10A[1.5];MAP2K4[0.7];CHMP1B[0.9];SDHC[0.9];CD83[1.1];CREM[0.9];HLA-DQA1[1.1];LEPROT[1];GABBR1[0.9]
RIZ_ERYTHROID_DIFFERENTIATION_HBZ	22	0.256799	Up	0.816668	0.958597	Selected gradually up-regulated genes whose expression profile follows that of HBZ [GeneID=3050] in the TLX1 [GeneID=3195] Tet On iEBHX15-4 cells (pro-erythroblasts).	http://www.broadinstitute.org/gsea/msigdb/cards/RIZ_ERYTHROID_DIFFERENTIATION_HBZ.html	NA	RLIM[1.4];TMPO[0];PAPOLA[2.9];HMGB1[0];MCM5[0];E2F8[0.2];NR4A2[4.8];MCM7[0.1];MPL[1.7];AFF1[0.3];TSC22D3[1.7];RB1[1.2];CUX1[0.3];ZNF436[1.3];SMARCD2[0.5];KDM5A[0.5];FOSB[1.4];BARD1[0.8];BASP1[0.8];CBX7[1.2];MCM4[1.1];EYA2[1.1]
LIANG_HEMATOPOIESIS_STEM_CELL_NUMBER_SMALL_VS_HUGE_DN	23	-0.0203397	Up	0.844205	0.958597	Genes down-regulated in LSK cells (bone marrow) as a function of a QTL for the size of hematopoietic stem cell (HSC) population: comparison of congenic D.B. Chr 3 (DB, small HSC population) vs parental D2 strain (huge HSC population).	http://www.broadinstitute.org/gsea/msigdb/cards/LIANG_HEMATOPOIESIS_STEM_CELL_NUMBER_SMALL_VS_HUGE_DN.html	NA	APC[1.8];DOK2[0.4];RAG2[0.5];MAPK8[0.1];COTL1[0.1];RASGRP2[0.8];WDR48[0.3];POLG2[6.8];PDCD7[0.2];HS1BP3[3.5];TRAM1[1.2];SOCS2[13.8];ATP2A3[0.4];TUBA1A[1.1];NBR1[0.9];RRAGD[0.9];S100A6[0.9];CYTH1[1.1];PTTG1[1.1];MCM3[1];DNAJA1[1];S100A4[1.1];SERPINI1[1]
KEGG_HEMATOPOIETIC_CELL_LINEAGE	55	-0.00479355	Up	0.867302	0.958597	Hematopoietic cell lineage	http://www.broadinstitute.org/gsea/msigdb/cards/KEGG_HEMATOPOIETIC_CELL_LINEAGE.html	http://www.genome.jp/kegg/pathway/hsa/hsa04640.html	CD14[1.9];CR2[1.9];IL4[0];ITGA6[2.1];CSF1[1.9];CD36[0];CD38[0];EPOR[0.1];CD7[0];CD37[0];KITLG[1.6];CD19[0.1];GP1BA[4.4];CD3D[0.4];ITGB3[0];CD3E[0.2];FLT3[7];FCER2[0.1];TNF[1.4];ITGA2B[3.8];MS4A1[0.7];CD4[0.2];CD9[0.2];FCGR1A[0.6];ITGAM[0.1];CD22[0.2];FLT3LG[0.5];ITGA4[1.2];KIT[0.1];CD44[1.2];CSF3R[1.3];IL2RA[0.6];CD2[0.8];TFRC[1.2];IL4R[0.7];DNTT[0.8];CD59[0.6];IL5RA[3.9];IL1B[1.4];CD34[0.8];ITGA…
BAKER_HEMATOPOESIS_STAT1_TARGETS	8	0.205561	Up	0.892052	0.960671	STAT1 [GeneID=6772] targets in hematopoetic signaling.	http://www.broadinstitute.org/gsea/msigdb/cards/BAKER_HEMATOPOESIS_STAT1_TARGETS.html	NA	CASP3[0.3];CASP2[0.1];BCL2[1.4];MMP9[1.3];CASP1[0.6];CIITA[1.2];MYC[1];CASP7[1]
JAATINEN_HEMATOPOIETIC_STEM_CELL_DN	155	0.0581858	Up	0.984017	0.984017	Genes down-regulated in CD133+ [GeneID=8842] cells (hematopoietic stem cells, HSC) compared to the CD133- cells.	http://www.broadinstitute.org/gsea/msigdb/cards/JAATINEN_HEMATOPOIETIC_STEM_CELL_DN.html	NA	THBS1(2.7);BLVRB(0.4);KCTD12(1.7);CD14[1.9];CCR7[3.2];TUBB1[2];CX3CR1[0.1];CA1[0.7];IL1RN[0.7];GZMA[0.2];SNTB2[1.9];TXNIP[1.3];ISG20[0];CD28[1.9];ACSL6[0];IL18RAP[1.7];NPL[0.6];CD36[0];IFI30[0.1];DOK2[0.4];SGK1[0];LRRN3[3];SERPINB2[0.5];CD27[0.1];IL13RA1[1.8];SLC4A1[0];CCR1[0];CYP4F3[4.1];GPR65[0.1];IGSF6[0];ANKRD9[3.2];SPON2[0.5];TUBB2A[0.2];JAZF1[0.2];NKG7[0];COTL1[0.1];DOCK9[1.8];SAMD3[0.6];TF…
LIANG_HEMATOPOIESIS_STEM_CELL_NUMBER_LARGE_VS_TINY_DN	35	0.046261	Down	0.223766	0.958597	Genes down-regulated in LSK cells (bone marrow) as a function of a QTL for the size of hematopoietic stem cell (HSC) population: comparison of congenic B.D. chr3 (BD, large HSC size) vs parental B6 strain (tiny HSC size).	http://www.broadinstitute.org/gsea/msigdb/cards/LIANG_HEMATOPOIESIS_STEM_CELL_NUMBER_LARGE_VS_TINY_DN.html	NA	TAF1D[0.6];SLC19A1[0];CMPK2[0];FAM132A[0.1];BCAT2[0];LPIN1[0];ZCCHC6[0];MAPK8[0.1];RCC1[0.6];SLC4A1[0];KLHL7[0.3];TFDP1[0.1];APLP2[0];ARL4C[1.6];MYBBP1A[0.5];LXN[0.8];S100A11[0.8];GNA15[0.7];RABGGTB[0.8];PPOX[0.9];HCFC1[1.2];GFI1B[0.8];TMEM56[1.2];MTRF1L[5.2];SCNM1[0.9];CUL2[1.1];TCEB1[0.9];DTD1[0.9];CREM[0.9];LPIN2[1.2];MAP3K7[1.1];CORO1B[0.9];TCEA1[1];IL1RL1[1];ACSS1[1]
BYSTRYKH_HEMATOPOIESIS_STEM_CELL_FGF3	2	0.0107889	Down	0.2869	0.958597	Genes whose expression is coregulated with that of FGF3 [GeneID=2248] in hematopoietic stem cells (HSC).	http://www.broadinstitute.org/gsea/msigdb/cards/BYSTRYKH_HEMATOPOIESIS_STEM_CELL_FGF3.html	NA	PKNOX1[0.6];MAP2K6[0.5]
RIZ_ERYTHROID_DIFFERENTIATION	65	0.101332	Down	0.430165	0.958597	Selected gradually up-regulated genes in the TLX1 [GeneID=3195] Tet On iEBHX15-4 cells (pro-erythroblasts).	http://www.broadinstitute.org/gsea/msigdb/cards/RIZ_ERYTHROID_DIFFERENTIATION.html	NA	ANK1[0];DNMT1[0.2];DHX9[0.6];ZBTB17[0.5];CENPA[0];AURKB[0.1];SP3[1.4];TRIM27[0];ARNTL[0.1];EZH2[0];MAX[0.6];ANKRD49[0.4];HMGB2[0.1];C1D[0.2];SMARCE1[0.1];CTCF[0];CLOCK[0.1];POLE2[0.1];MAFG[0.4];KIF4A[1.5];HMGB1[0];POLR2J[0.3];RBL1[1.4];NFYB[0.3];MBD4[0.2];HSF1[0.6];TFDP1[0.1];BLM[0.7];MCM5[0];MCM7[0.1];FOSL2[0.1];TOP2A[0.1];TERF2[1.6];ANKFY1[0.3];BRCA1[1.7];MCM2[0.4];POLG2[6.8];GATA1[0.9];STAT5B[…
RIZ_ERYTHROID_DIFFERENTIATION_CCNE1	32	0.0389171	Down	0.435875	0.958597	Selected gradually up-regulated genes whose expression profile follows that of CCNE1 [GeneID=898] in the TLX1 [GeneID=3195] Tet On iEBHX15-4 cells (pro-erythroblasts).	http://www.broadinstitute.org/gsea/msigdb/cards/RIZ_ERYTHROID_DIFFERENTIATION_CCNE1.html	NA	DHX9[0.6];ZBTB17[0.5];CENPA[0];AURKB[0.1];SP3[1.4];ANKRD49[0.4];HMGB2[0.1];IRF8[0];POLR2J[0.3];MBD4[0.2];TFDP1[0.1];HMGB3[0.8];FOSL2[0.1];SMARCB1[0.3];GATA1[0.9];EIF4A2[0.9];CENPB[1.4];PLA2G6[1.5];RAB7A[1.6];RAB2A[1.2];PBX2[0.8];ID1[1.3];KLF1[2];PIAS2[1.2];EXO1[1.1];NFIX[0.8];RXRA[1.2];PIAS3[0.9];FEN1[0.9];E2F1[0.9];PER3[0.9];TCF12[1]
IVANOVA_HEMATOPOIESIS_INTERMEDIATE_PROGENITOR	124	0.0482988	Down	0.505002	0.958597	Genes in the expression cluster 'Intermediate Progenitors Shared': up-regulated in hematopoietic intemediate progenitor cells from adult bone marrow and fetal liver.	http://www.broadinstitute.org/gsea/msigdb/cards/IVANOVA_HEMATOPOIESIS_INTERMEDIATE_PROGENITOR.html	NA	TEX2[2.8];TRMT6[1.4];NXT1[0.6];ZNF706[1.4];UBFD1[0.3];G3BP1[0];APEX1[0.6];GTF3A[2.8];SNUPN[0.6];PYCARD[0];MTG1[0];ATP6V1F[0];CFDP1[0];WDR73[0.2];TMEM97[0.3];PES1[0.1];TSPAN31[0.1];AP3S2[0];ALDOA[0];PFKP[0];DTX4[1.6];C7orf50[0.4];APIP[0.7];NUP37[0.4];SPCS3[0];SCO1[0.1];THOC5[0.2];SSR1[0.1];EIF6[0.7];BID[0.1];PLAC8[0.1];C6orf211[0.2];RASSF4[0.1];COMMD10[0.8];E2F8[0.2];CITED2[0.1];MDH1[0.1];ENOPH1[0…
BYSTRYKH_HEMATOPOIESIS_STEM_CELL_IL3RA	6	0.449343	Down	0.53656	0.958597	Genes whose expression is coregulated with that of IL3RA [GeneID=3563] in hematopoietic stem cells (HSC).	http://www.broadinstitute.org/gsea/msigdb/cards/BYSTRYKH_HEMATOPOIESIS_STEM_CELL_IL3RA.html	NA	SERTAD1[0.1];GATA1[0.9];RAC1[0.5];GUCA1A[0.8];BCAP31[0.9];CCND3[1]
BYSTRYKH_HEMATOPOIESIS_STEM_CELL_AND_BRAIN_QTL_CIS	56	0.0751156	Down	0.540431	0.958597	Genes associated with the same cis-regulatory QTL (quantitative trait loci) in both brain and hematopoietic stem cells (HSC).	http://www.broadinstitute.org/gsea/msigdb/cards/BYSTRYKH_HEMATOPOIESIS_STEM_CELL_AND_BRAIN_QTL_CIS.html	NA	MRPS7[0.6];NECAP2[0.6];SPG21[3.1];ACAA1[0.4];SCOC[0];ARHGAP9[0];C5orf34[0];ALAD[0.8];DCTN6[0];CPSF2[0];TMEM66[0.1];TRMT1[0.6];IQGAP1[0];CTSC[0.2];SKP1[0.1];PRDX2[0.1];PSMB6[0.1];THUMPD1[0.1];N6AMT2[0.8];ARL6IP1[0.1];DDA1[0.3];CUX1[0.3];TOX4[0.5];GEMIN5[3.7];SRP9[1.2];GNB1[1.2];DYNLL2[4.6];MTIF2[4.6];TCEB3[1.2];PDXDC1[1.2];CCND2[0.5];USP38[0.5];ZFAND5[1.2];DPP7[0.8];TUBGCP4[1.2];MED1[0.6];MRPL35[1…
BYSTRYKH_HEMATOPOIESIS_STEM_CELL_RUNX1	4	-0.122395	Down	0.569692	0.958597	Genes whose expression is coregulated with that of RUNX1 [GeneID=861] in hematopoietic stem cells (HSC).	http://www.broadinstitute.org/gsea/msigdb/cards/BYSTRYKH_HEMATOPOIESIS_STEM_CELL_RUNX1.html	NA	IL12RB2[0.2];DAD1[0.6];CSF3R[1.3];ACVRL1[0.9]
LIANG_HEMATOPOIESIS_STEM_CELL_NUMBER_QTL	14	0.0649845	Down	0.637557	0.958597	Genes changed in LSK cells (bone marrow) as a function of a QTL for the size of hematopoietic stem cell (HSC) population: comparison of reciprocal congenic strains D.B. Chr3 (DB), B.D. Chr3 (BD) and the parental strains B6 and D2.	http://www.broadinstitute.org/gsea/msigdb/cards/LIANG_HEMATOPOIESIS_STEM_CELL_NUMBER_QTL.html	NA	GTF3A[2.8];MAPK8[0.1];APLP2[0];MYBBP1A[0.5];RASGRP2[0.8];LXN[0.8];S100A11[0.8];TUBA1A[1.1];GFI1B[0.8];TMEM56[1.2];FADS1[0.9];S100A6[0.9];PTTG1[1.1];FCER1A[1]
BYSTRYKH_HEMATOPOIESIS_STEM_CELL_AND_BRAIN_QTL_TRANS	126	0.0540487	Down	0.720659	0.958597	Genes trans-regulated by the same QTL (quantitative trait loci) in brain and hematopoietic stem cells (HSC).	http://www.broadinstitute.org/gsea/msigdb/cards/BYSTRYKH_HEMATOPOIESIS_STEM_CELL_AND_BRAIN_QTL_TRANS.html	NA	TIPARP[1.7];NCOA1[1.6];ABCC3[0.3];ANP32A[0.1];ARFGEF1[1.8];ORMDL3[0];RAP1GDS1[1.6];TRIP12[1.5];NFKB1[1.4];LRRC58[1.6];TSPAN33[0.2];SNRPB[0.6];SF3B5[0];BAZ1B[0];IGFBP4[1.6];MED10[0];ZFAND6[0];ZMYM4[1.5];SLC2A4[0];SYPL1[0];MKLN1[0];KLHL7[0.3];CTCF[0];SKAP2[0];SGCE[0.1];CCDC6[0.1];TK1[0.3];PTCD3[0.5];MKI67[0];STK11[0.2];HMOX2[0.8];ATP5G2[0.7];GDI2[0.1];BLM[0.7];VDAC2[0.1];E2F8[0.2];UBC[0.1];NANS[0.8…
GAZDA_DIAMOND_BLACKFAN_ANEMIA_PROGENITOR_DN	51	-0.00142059	Down	0.724428	0.958597	Genes down-regulated in common hematopoietic progenitor cells isolated from bone marrow of patients with Diamond-Blackfan anemia (DBA) and mutated RPS19 [GeneID=6223].	http://www.broadinstitute.org/gsea/msigdb/cards/GAZDA_DIAMOND_BLACKFAN_ANEMIA_PROGENITOR_DN.html	NA	ZFX[1.8];PDZD8[1.6];RPL18[0];SPATA7[0.4];NUP54[0.3];ITPR2[1.6];LSM5[0.5];CCT6A[0];ADK[0.2];NUDT2[0.6];APEH[0.2];NUCB2[0.1];PFDN4[0.7];NFYB[0.3];CAD[0];THOC7[0.2];NAP1L1[0.1];IBTK[0.1];GCSH[0.1];BRCA2[0.7];FLT3[7];CNOT8[0.3];TAX1BP1[0.1];NUP160[1.7];TTC37[4.5];RB1[1.2];PRKDC[1.4];FAM149B1[2.1];LAMP2[1.8];SMC5[1.3];CLGN[7.4];UBA2[0.4];HSDL2[0.8];IMPACT[1.3];SMARCA4[0.9];ADCK2[1.2];FABP5[0.8];TCEB1[…
IVANOVA_HEMATOPOIESIS_LATE_PROGENITOR	431	0.0383039	Down	0.732479	0.958597	Genes in the expression cluster 'Late Progenitors Shared': up-regulated in hematopoietic late progenitor cells from adult bone marrow and fetal liver.	http://www.broadinstitute.org/gsea/msigdb/cards/IVANOVA_HEMATOPOIESIS_LATE_PROGENITOR.html	NA	BLVRB(0.4);HAVCR1[3.1];LTB4R[0.3];LMAN1[1.6];HIST1H1B[0];SORL1[1.5];ABCB7[1.6];ANKRD22[0.7];MED7[0.3];CX3CR1[0.1];COL5A1[0.6];FNDC3B[1.6];AGPS[1.5];CA1[0.7];CENPP[0.1];RFESD[0];DOCK10[1.5];NECAP2[0.6];IFRD2[0];TSPAN33[0.2];TMEM33[0.6];C12orf4[0];SLC35A3[1.9];NIN[7.3];UGGT1[1.5];PLEKHF2[1.4];ICAM4[0];ARPC4[0];TACSTD2[0];FNIP1[2.5];TMEM14C[0];BIRC5[0];SVIP[0];CPNE8[1.5];ACER3[0];RC3H1[1.5];FAM132A[…
LIANG_HEMATOPOIESIS_STEM_CELL_NUMBER_SMALL_VS_HUGE_UP	29	0.00699012	Down	0.756992	0.958597	Genes up-regulated in LSK cells (bone marrow) as a function of a QTL for the size of hematopoietic stem cell (HSC) population: comparison of congenic D.B. Chr 3 (DB, small HSC population) vs parental D2 strain (huge HSC population).	http://www.broadinstitute.org/gsea/msigdb/cards/LIANG_HEMATOPOIESIS_STEM_CELL_NUMBER_SMALL_VS_HUGE_UP.html	NA	ITFG1[1.8];COX6B2[0];GTF3A[2.8];STX7[0];CCR5[0.6];APLP2[0];TMEM5[0.1];CLCN3[0.2];MYBBP1A[0.5];LXN[0.8];S100A11[0.8];GAS2[3.1];QDPR[2.5];C15orf39[2];GFI1B[0.8];EIF3B[0.7];LYRM2[0.8];TMEM56[1.2];EIF4E[0.9];FADS1[0.9];GCLM[0.8];AGRN[1.8];UBE2D3[0.9];SLC35D1[1.2];PLS3[1.1];MAT2B[1];FCER1A[1];ACADM[1];SCAMP1[1]
BYSTRYKH_HEMATOPOIESIS_STEM_CELL_QTL_CIS	105	0.0214322	Down	0.767591	0.958597	Transcripts in hematopoietic stem cells (HSC) which are cis-regulated (i.e., modulated by a QTL (quantitative trait locus) in close proximity to the gene).	http://www.broadinstitute.org/gsea/msigdb/cards/BYSTRYKH_HEMATOPOIESIS_STEM_CELL_QTL_CIS.html	NA	MRPS7[0.6];NECAP2[0.6];MYL10[0.1];SPG21[3.1];CBR1[0.6];TSPAN8[0];SCOC[0];C5orf34[0];MSH5[0.5];NPL[0.6];NUB1[0];C14orf2[0];ARNTL[0.1];TM2D3[0];GPR56[1.8];ALAD[0.8];DCTN6[0];CPSF2[0];TMEM66[0.1];ATP6V1B2[0];AFP[0.1];CTSC[0.2];PON2[0.1];FLI1[1.7];PRDX2[0.1];PSMB6[0.1];MPO[0];NDNL2[1.6];CBFA2T2[1.7];GPI[0.1];F11R[1.7];F2R[9.1];GGNBP2[0.2];TMCO1[0.8];CSRP1[0.7];H2AFJ[2.6];CCR2[0.2];F5[1.3];THUMPD1[0.1…
REACTOME_FANCONI_ANEMIA_PATHWAY	17	-0.0402518	Down	0.795807	0.958597	Genes involved in Fanconi Anemia pathway	http://www.broadinstitute.org/gsea/msigdb/cards/REACTOME_FANCONI_ANEMIA_PATHWAY.html	http://www.reactome.org/cgi-bin/eventbrowser_st_id?ST_ID=REACT_18410	FANCL[0.6];UBE2T[0.7];FANCA[0.1];UBA52[0.2];C19orf40[0.6];BRCA2[0.7];FANCM[2.6];FANCD2[0.2];FANCC[0.4];ATR[1.3];BRCA1[1.7];PALB2[3.6];ATM[1.6];USP1[1.2];FANCE[1.2];FANCG[1.1];FANCB[1]
RIZ_ERYTHROID_DIFFERENTIATION_6HR	12	0.095058	Down	0.85993	0.958597	Selected genes down-regulated in the TLX1 [GeneID=3195] Tet On iEBHX15-4 cells (pro-erythroblasts) at 6 h time point.	http://www.broadinstitute.org/gsea/msigdb/cards/RIZ_ERYTHROID_DIFFERENTIATION_6HR.html	NA	HMGA2[0.2];HLTF[1.4];SMAD3[0.1];NR4A2[4.8];MEF2C[0.6];NFIL3[0.2];CUX1[0.3];ELF1[1.3];EBF1[1.8];CNOT7[0.7];ID3[0.8];NFIA[1]
BYSTRYKH_HEMATOPOIESIS_STEM_CELL_QTL_TRANS	581	0.0502026	Down	0.94694	0.978462	Transcripts in hematopoietic stem cells (HSC) which are trans-regulated (i.e., modulated by a QTL (quantitative trait locus) not in a close proximity to the gene).	http://www.broadinstitute.org/gsea/msigdb/cards/BYSTRYKH_HEMATOPOIESIS_STEM_CELL_QTL_TRANS.html	NA	CTNND1(2);VCL[1.7];CD14[1.9];UROS[0.4];MYB[1.7];MNAT1[0.4];GNGT2[0.3];SEC14L2[0.2];RALA[2.2];HIST1H2BD[0];KLF9[2.3];NFKB1[1.4];MAP3K2[1.6];ST6GAL1[1.7];FGGY[1.9];IL1RN[0.7];PBX1[1.6];CHMP6[0.4];GZMA[0.2];COX6B2[0];AQP1[0];B3GAT3[0.5];SLC5A6[2.6];USP9X[1.4];LMNA[0.4];ZNF518B[2.3];UBFD1[0.3];SLC38A2[1.4];SEC16A[1.6];DHX9[0.6];ITGA6[2.1];TIMM8B[0.4];ZDHHC5[1.5];UBA5[2.8];G3BP1[0];MKRN2[1.4];ICAM2[0.…
IVANOVA_HEMATOPOIESIS_EARLY_PROGENITOR	392	0.00811839	Down	0.955165	0.978462	Genes in the expression cluster 'Early Progenitors Shared': up-regulated in hematopoietic progenitors from adult bone marrow and from fetal liver.	http://www.broadinstitute.org/gsea/msigdb/cards/IVANOVA_HEMATOPOIESIS_EARLY_PROGENITOR.html	NA	H2AFY(1.9);MYB[1.7];FOXK1[0.5];COMMD1[0.5];RAD18[0.4];ZZZ3[1.5];DDX28[3.1];RPS6KA5[1.9];MPP6[3.4];BFSP2[0.3];HEG1[1.8];PREP[0];WDR18[0];LCMT1[0];DHX9[0.6];SNAPC5[0.6];G3BP1[0];MED6[0];NUP62[0.1];SHMT2[0];ABHD11[0];MCEE[0];HPN[0.1];PITPNC1[2.5];SNRNP48[0.2];POP4[0];RPL18[0];CENPM[0.7];ALKBH1[0.4];RFX7[4.6];C12orf29[0];MTHFD1[0.1];DCTD[0];RBM28[0];DHCR7[0.1];TMEM98[0.1];SPR[0.1];STYX[2.8];CEP70[0.1…
